# Supplementary material for: Crystal structure and Hirshfeld surface analysis of 4-(4-chloro­phen­yl)-5-methyl-3-{4-[(2-methyl­phen­yl)meth­oxy]phen­yl}-1,2-oxazole
Source: Acta Crystallogr E Crystallogr Commun. 2021 Mar 5;77(Pt 4):346–50. doi: 10.1107/S2056989021002383 (PMC8025860; doi:10.1107/S2056989021002383)
Supplement: Supplementary file 1 [file e-77-00346-sup1.cif]

##############################################################################
#                                                                            #
# This CIF contains the data in a paper accepted for publication in          #
# Acta Crystallographica Section E. It conforms to the requirements of       #
# Notes for Authors for Acta Crystallographica Section E, and has been       #
# peer reviewed under the auspices of the IUCr Commission on Journals.       #
#                                                                            #
# Full details of the Crystallographic Information File format               #
# are given in the paper "The Crystallographic Information File (CIF):       #
# a New Standard Archive File for Crystallography" by S. R. Hall, F. H.      #
# Allen and I. D. Brown [Acta Cryst. (1991), A47, 655-685].                  #
#                                                                            #
# The current version of the core CIF dictionary is obtainable from          #
# ftp://ftp.iucr.org/pub/cif_core.dic.                                       #
#                                                                            #
# Software is freely available for graphical display of the structure(s)     #
# in this CIF. For information consult the CIF software page                 #
# http://www.iucr.org/resources/cif/software.                                #
#                                                                            #
# This file may be used for bona fide research purposes within the           #
# scientific community so long as proper attribution is given to the journal # 
# article from which it was obtained.                                        #
#                                                                            #
##############################################################################
data_I
_audit_creation_method     'SHELXL-2018/1'
_journal_date_recd_electronic     2021-02-17
_journal_date_accepted     2021-03-02
_journal_name_full     'Acta Crystallographica, Section E'
_journal_year     2021
_journal_volume     77
_journal_issue      4
_journal_page_first     346
_journal_page_last     350
_journal_paper_category     GO
_journal_paper_doi     10.1107/S2056989021002383
_journal_coeditor_code     YK2147
_publ_contact_author_name
;
Abdullah Aydin
;
_publ_contact_author_address
;
   Department of Mathematics and Science Education,
   Faculty of Education,
   Kastamonu University,
   37200 Kastamonu,
   Turkey
;
_publ_contact_author_email     aaydin@kastamonu.edu.tr
_publ_contact_author_fax     ?
_publ_contact_author_phone     ?
_publ_section_title
;
Crystal structure and Hirshfeld surface analysis of
4-(4-chlorophenyl)-5-methyl-3-{4-[(2-methylphenyl)methoxy]phenyl}-1,2-oxazole
;
_publ_section_title_footnote     .
loop_
    _publ_author_name
    _publ_author_address
    'Abdullah Aydin'
;
   Department of Mathematics and Science Education,
   Faculty of Education,
   Kastamonu University,
   37200 Kastamonu,
   Turkey
;
    'Mehmet Akkurt'
;
   Department of Physics,
   Faculty of Sciences,
   Erciyes University,
   38039 Kayseri,
   Turkey
;
    'Sumeyye Turanli'
;
   Department of Pharmaceutical Chemistry,
   Faculty of Pharmacy,
   Gazi University,
   06330 Ankara,
   Turkey
;
    'Deniz Lengerli'
;
   Department of Pharmaceutical Chemistry,
   Faculty of Pharmacy,
   Gazi University,
   06330 Ankara,
   Turkey
;
    'Erden Banoglu'
;
   Department of Pharmaceutical Chemistry,
   Faculty of Pharmacy,
   Gazi University,
   06330 Ankara,
   Turkey
;
    'Nefise Dilek Ozcelik'
;
   Department of Physics,
   Faculty of Arts and Sciences,
   Aksaray University,
   68100 Aksaray,
   Turkey
;
_publ_section_synopsis
;
In the crystal, the title molecules are linked by intermolecular C---H...N,
C---H...Cl, C---H...\p contacts and \p--\p stacking interactions. A Hirshfeld
surface analysis was undertaken to quantify the intermolecular interactions.
;
_chemical_name_systematic
;
4-(4-Chlorophenyl)-5-methyl-3-{4-[(2-methylphenyl)methoxy]phenyl}-1,2-oxazole
;
_chemical_name_common     ?
_chemical_formula_moiety     'C24 H20 Cl N O2'
_chemical_formula_sum     'C24 H20 Cl N O2'
_chemical_formula_iupac     'C24 H20 Cl N O2'
_chemical_formula_weight     389.86
_chemical_melting_point     ?
_space_group_crystal_system     monoclinic
_space_group_name_H-M_alt     'P 21/c'
_space_group_name_Hall     '-P 2ybc'
loop_
    _space_group_symop_operation_xyz
    'x, y, z'
    '-x, y+1/2, -z+1/2'
    '-x, -y, -z'
    'x, -y-1/2, z-1/2'
_cell_length_a     10.5733(10)
_cell_length_b     22.848(2)
_cell_length_c     8.7151(9)
_cell_angle_alpha     90
_cell_angle_beta     101.477(4)
_cell_angle_gamma     90
_cell_volume     2063.3(4)
_cell_formula_units_Z     4
_cell_measurement_reflns_used     9984
_cell_measurement_theta_min     2.91
_cell_measurement_theta_max     26.11
_cell_measurement_temperature     296(2)
_exptl_crystal_description     block
_exptl_crystal_colour     colourless
_exptl_crystal_size_max     0.17
_exptl_crystal_size_mid     0.13
_exptl_crystal_size_min     0.11
_exptl_crystal_density_diffrn     1.255
_exptl_crystal_density_meas     ?
_exptl_crystal_density_method     ?
_exptl_crystal_F_000     816
_exptl_absorpt_coefficient_mu     0.204
_exptl_absorpt_correction_type     multi-scan
_exptl_absorpt_process_details
;
(SADABS; Bruker, 2007)
;
_exptl_absorpt_correction_T_min     0.598
_exptl_absorpt_correction_T_max     0.745
_diffrn_ambient_temperature     296(2)
_diffrn_radiation_type     MoK\a
_diffrn_radiation_wavelength     0.71073
_diffrn_radiation_source     ?
_diffrn_radiation_monochromator     ?
_diffrn_measurement_device_type     'Bruker SMART BREEZE CCD'
_diffrn_measurement_method     '\f and \w scans'
_diffrn_detector_area_resol_mean     ?
_diffrn_reflns_number     45630
_diffrn_reflns_av_R_equivalents     0.0643
_diffrn_reflns_av_unetI/netI     0.0312
_diffrn_reflns_theta_min     2.912
_diffrn_reflns_theta_max     25.497
_diffrn_reflns_theta_full     25.242
_diffrn_measured_fraction_theta_max     0.997
_diffrn_measured_fraction_theta_full     0.997
_diffrn_reflns_limit_h_min     -12
_diffrn_reflns_limit_h_max     12
_diffrn_reflns_limit_k_min     -27
_diffrn_reflns_limit_k_max     27
_diffrn_reflns_limit_l_min     -10
_diffrn_reflns_limit_l_max     10
_diffrn_standards_number     0
_diffrn_standards_interval_count     ?
_diffrn_standards_decay_%     ?
_refine_special_details     ?
_reflns_number_total     3840
_reflns_number_gt     3030
_reflns_threshold_expression     'I > 2\s(I)'
_refine_ls_structure_factor_coef     Fsqd
_refine_ls_matrix_type     full
_refine_ls_R_factor_all     0.1217
_refine_ls_R_factor_gt     0.0993
_refine_ls_wR_factor_gt     0.1740
_refine_ls_wR_factor_ref     0.1866
_refine_ls_goodness_of_fit_ref     1.246
_refine_ls_restrained_S_all     1.246
_refine_ls_number_reflns     3840
_refine_ls_number_parameters     255
_refine_ls_number_restraints     0
_refine_ls_hydrogen_treatment     constr
_refine_ls_weighting_scheme     calc
_refine_ls_weighting_details
              'w=1/[\s^2^(Fo^2^)+(0.0303P)^2^+3.1816P] where P=(Fo^2^+2Fc^2^)/3'
_atom_sites_solution_hydrogens     geom
_atom_sites_solution_primary     ?
_atom_sites_solution_secondary     ?
_refine_ls_shift/su_max     0.000
_refine_ls_shift/su_mean     0.000
_refine_diff_density_max     0.287
_refine_diff_density_min     -0.328
_refine_ls_extinction_method     none
_refine_ls_extinction_coef     .
loop_
    _atom_type_symbol
    _atom_type_description
    _atom_type_scat_dispersion_real
    _atom_type_scat_dispersion_imag
    _atom_type_scat_source
    'C' 'C' 0.0033 0.0016
                         'International Tables Vol C Tables 4.2.6.8 and 6.1.1.4'
    'H' 'H' 0.0000 0.0000
                         'International Tables Vol C Tables 4.2.6.8 and 6.1.1.4'
    'Cl' 'Cl' 0.1484 0.1585
                         'International Tables Vol C Tables 4.2.6.8 and 6.1.1.4'
    'N' 'N' 0.0061 0.0033
                         'International Tables Vol C Tables 4.2.6.8 and 6.1.1.4'
    'O' 'O' 0.0106 0.0060
                         'International Tables Vol C Tables 4.2.6.8 and 6.1.1.4'
_computing_data_collection
;
APEX2 (Bruker, 2007)
;
_computing_cell_refinement
;
SAINT (Bruker, 2007)
;
_computing_data_reduction
;
SAINT (Bruker, 2007)
;
_computing_structure_solution
;
<i>SHELXT2014/4</i> (Sheldrick, 2015a)
;
_computing_structure_refinement
;
<i>SHELXL2018/3</i> (Sheldrick, 2015b)
;
_computing_molecular_graphics
;
ORTEP-3 for Windows (Farrugia, 2012)
;
_computing_publication_material
;
PLATON (Spek, 2020) and WinGX (Farrugia, 2012)
;
loop_
    _atom_site_type_symbol
    _atom_site_label
    _atom_site_fract_x
    _atom_site_fract_y
    _atom_site_fract_z
    _atom_site_U_iso_or_equiv
    _atom_site_adp_type
    _atom_site_calc_flag
    _atom_site_occupancy
    _atom_site_disorder_assembly
    _atom_site_disorder_group
    C C1 0.9916(5) 0.3972(2) 0.0798(6) 0.0786(15) Uani d 1 . .
    H H1A 1.073792 0.414990 0.079720 0.118 Uiso calc 1 . .
    H H1B 0.949677 0.388351 -0.025762 0.118 Uiso calc 1 . .
    H H1C 1.003929 0.361730 0.140061 0.118 Uiso calc 1 . .
    C C2 0.9100(4) 0.43821(19) 0.1503(5) 0.0575(11) Uani d 1 . .
    C C3 0.8681(4) 0.43905(16) 0.2861(4) 0.0445(9) Uani d 1 . .
    C C4 0.7911(4) 0.49060(16) 0.2788(4) 0.0477(9) Uani d 1 . .
    C C5 0.8951(3) 0.39390(15) 0.4106(4) 0.0399(8) Uani d 1 . .
    C C6 1.0198(4) 0.38314(18) 0.4902(5) 0.0559(11) Uani d 1 . .
    H H6 1.087573 0.404533 0.464626 0.067 Uiso calc 1 . .
    C C7 1.0458(4) 0.34153(19) 0.6061(5) 0.0601(11) Uani d 1 . .
    H H7 1.129976 0.334858 0.658977 0.072 Uiso calc 1 . .
    C C8 0.9461(4) 0.31025(16) 0.6423(4) 0.0505(10) Uani d 1 . .
    C C9 0.8221(4) 0.31897(17) 0.5654(4) 0.0513(10) Uani d 1 . .
    H H9 0.755403 0.296826 0.590784 0.062 Uiso calc 1 . .
    C C10 0.7965(4) 0.36096(17) 0.4494(4) 0.0474(9) Uani d 1 . .
    H H10 0.712000 0.367117 0.396865 0.057 Uiso calc 1 . .
    C C11 0.7223(4) 0.51653(15) 0.3940(4) 0.0434(9) Uani d 1 . .
    C C12 0.7465(4) 0.50001(17) 0.5498(5) 0.0534(10) Uani d 1 . .
    H H12 0.804645 0.469849 0.582691 0.064 Uiso calc 1 . .
    C C13 0.6866(4) 0.52715(17) 0.6581(5) 0.0560(11) Uani d 1 . .
    H H13 0.703823 0.515063 0.762061 0.067 Uiso calc 1 . .
    C C14 0.6014(4) 0.57204(18) 0.6108(4) 0.0511(10) Uani d 1 . .
    C C15 0.5757(4) 0.5890(2) 0.4563(5) 0.0638(12) Uani d 1 . .
    H H15 0.517749 0.619299 0.423717 0.077 Uiso calc 1 . .
    C C16 0.6351(4) 0.5615(2) 0.3503(5) 0.0604(11) Uani d 1 . .
    H H16 0.616425 0.573436 0.246158 0.072 Uiso calc 1 . .
    C C17 0.5646(5) 0.5876(2) 0.8714(5) 0.0726(14) Uani d 1 . .
    H H17A 0.656655 0.583009 0.909755 0.087 Uiso calc 1 . .
    H H17B 0.522468 0.550907 0.885738 0.087 Uiso calc 1 . .
    C C18 0.5135(4) 0.6354(2) 0.9591(4) 0.0599(12) Uani d 1 . .
    C C19 0.4002(5) 0.6258(3) 1.0119(6) 0.0900(17) Uani d 1 . .
    H H19 0.356626 0.590511 0.988715 0.108 Uiso calc 1 . .
    C C20 0.3513(7) 0.6669(5) 1.0973(8) 0.130(3) Uani d 1 . .
    H H20 0.275977 0.659313 1.133673 0.156 Uiso calc 1 . .
    C C21 0.4116(11) 0.7181(4) 1.1287(9) 0.136(4) Uani d 1 . .
    H H21 0.377369 0.746428 1.185453 0.163 Uiso calc 1 . .
    C C22 0.5229(9) 0.7290(3) 1.0780(8) 0.117(3) Uani d 1 . .
    H H22 0.563766 0.764957 1.100443 0.140 Uiso calc 1 . .
    C C23 0.5775(6) 0.6873(3) 0.9926(6) 0.0797(15) Uani d 1 . .
    C C24 0.7025(7) 0.6991(3) 0.9434(8) 0.134(3) Uani d 1 . .
    H H24A 0.769778 0.676652 1.007418 0.200 Uiso calc 1 . .
    H H24B 0.722625 0.739980 0.955410 0.200 Uiso calc 1 . .
    H H24C 0.695494 0.688090 0.835677 0.200 Uiso calc 1 . .
    Cl Cl1 0.97763(16) 0.25691(6) 0.78820(15) 0.0889(5) Uani d 1 . .
    N N1 0.7874(4) 0.51849(16) 0.1458(4) 0.0666(10) Uani d 1 . .
    O O1 0.8631(3) 0.48497(14) 0.0621(3) 0.0709(9) Uani d 1 . .
    O O2 0.5395(3) 0.60330(14) 0.7082(3) 0.0668(9) Uani d 1 . .
loop_
    _atom_site_aniso_label
    _atom_site_aniso_U_11
    _atom_site_aniso_U_22
    _atom_site_aniso_U_33
    _atom_site_aniso_U_12
    _atom_site_aniso_U_13
    _atom_site_aniso_U_23
    C1 0.092(4) 0.084(4) 0.071(3) 0.014(3) 0.042(3) 0.013(3)
    C2 0.066(3) 0.054(2) 0.055(2) 0.000(2) 0.019(2) 0.012(2)
    C3 0.049(2) 0.043(2) 0.041(2) -0.0046(17) 0.0083(17) 0.0078(17)
    C4 0.058(2) 0.045(2) 0.040(2) -0.0057(18) 0.0081(17) 0.0113(17)
    C5 0.049(2) 0.0339(18) 0.0374(19) -0.0043(16) 0.0101(16) -0.0036(15)
    C6 0.051(2) 0.058(3) 0.057(2) -0.014(2) 0.0059(19) 0.010(2)
    C7 0.056(3) 0.062(3) 0.056(3) -0.002(2) -0.005(2) 0.010(2)
    C8 0.078(3) 0.034(2) 0.040(2) 0.001(2) 0.014(2) 0.0018(16)
    C9 0.059(3) 0.050(2) 0.049(2) -0.018(2) 0.020(2) 0.0019(19)
    C10 0.042(2) 0.052(2) 0.049(2) -0.0019(18) 0.0104(17) 0.0035(18)
    C11 0.049(2) 0.038(2) 0.040(2) -0.0029(17) 0.0022(16) 0.0068(16)
    C12 0.068(3) 0.041(2) 0.051(2) 0.0125(19) 0.011(2) 0.0115(18)
    C13 0.078(3) 0.049(2) 0.040(2) 0.012(2) 0.009(2) 0.0093(18)
    C14 0.051(2) 0.056(2) 0.043(2) 0.0058(19) -0.0006(18) -0.0016(19)
    C15 0.064(3) 0.072(3) 0.048(2) 0.028(2) -0.006(2) 0.006(2)
    C16 0.071(3) 0.072(3) 0.034(2) 0.013(2) -0.0016(19) 0.009(2)
    C17 0.092(4) 0.073(3) 0.052(3) 0.026(3) 0.012(2) 0.003(2)
    C18 0.058(3) 0.080(3) 0.037(2) 0.022(2) -0.0031(19) 0.006(2)
    C19 0.074(3) 0.134(5) 0.059(3) 0.015(3) 0.004(3) -0.013(3)
    C20 0.093(5) 0.231(10) 0.067(4) 0.062(6) 0.018(4) -0.017(6)
    C21 0.174(9) 0.150(8) 0.073(5) 0.103(8) -0.004(5) -0.019(5)
    C22 0.172(8) 0.086(4) 0.071(4) 0.023(5) -0.024(5) -0.013(3)
    C23 0.088(4) 0.085(4) 0.055(3) 0.011(3) -0.011(3) 0.000(3)
    C24 0.116(6) 0.157(7) 0.118(6) -0.049(5) 0.000(4) 0.011(5)
    Cl1 0.1332(12) 0.0644(8) 0.0662(8) 0.0031(8) 0.0132(8) 0.0303(6)
    N1 0.086(3) 0.061(2) 0.057(2) 0.015(2) 0.024(2) 0.0205(18)
    O1 0.095(2) 0.072(2) 0.0546(18) 0.0134(18) 0.0346(17) 0.0237(16)
    O2 0.073(2) 0.083(2) 0.0402(16) 0.0342(17) 0.0011(14) 0.0025(15)
_geom_special_details
;
 All esds (except the esd in the dihedral angle between two l.s. planes)
 are estimated using the full covariance matrix.  The cell esds are taken
 into account individually in the estimation of esds in distances, angles
 and torsion angles; correlations between esds in cell parameters are only
 used when they are defined by crystal symmetry.  An approximate (isotropic)
 treatment of cell esds is used for estimating esds involving l.s. planes.
;
loop_
    _geom_bond_atom_site_label_1
    _geom_bond_atom_site_label_2
    _geom_bond_site_symmetry_2
    _geom_bond_distance
    _geom_bond_publ_flag
    C1 C2 . 1.487(6) ?
    C1 H1A . 0.9600 ?
    C1 H1B . 0.9600 ?
    C1 H1C . 0.9600 ?
    C2 C3 . 1.344(5) ?
    C2 O1 . 1.351(5) ?
    C3 C4 . 1.426(5) ?
    C3 C5 . 1.483(5) ?
    C4 N1 . 1.317(5) ?
    C4 C11 . 1.476(5) ?
    C5 C10 . 1.381(5) ?
    C5 C6 . 1.384(5) ?
    C6 C7 . 1.375(5) ?
    C6 H6 . 0.9300 ?
    C7 C8 . 1.361(6) ?
    C7 H7 . 0.9300 ?
    C8 C9 . 1.363(6) ?
    C8 Cl1 . 1.745(4) ?
    C9 C10 . 1.381(5) ?
    C9 H9 . 0.9300 ?
    C10 H10 . 0.9300 ?
    C11 C16 . 1.383(5) ?
    C11 C12 . 1.383(5) ?
    C12 C13 . 1.384(5) ?
    C12 H12 . 0.9300 ?
    C13 C14 . 1.373(5) ?
    C13 H13 . 0.9300 ?
    C14 O2 . 1.371(5) ?
    C14 C15 . 1.376(5) ?
    C15 C16 . 1.369(6) ?
    C15 H15 . 0.9300 ?
    C16 H16 . 0.9300 ?
    C17 O2 . 1.439(5) ?
    C17 C18 . 1.494(6) ?
    C17 H17A . 0.9700 ?
    C17 H17B . 0.9700 ?
    C18 C23 . 1.368(7) ?
    C18 C19 . 1.383(7) ?
    C19 C20 . 1.364(9) ?
    C19 H19 . 0.9300 ?
    C20 C21 . 1.334(12) ?
    C20 H20 . 0.9300 ?
    C21 C22 . 1.361(11) ?
    C21 H21 . 0.9300 ?
    C22 C23 . 1.402(9) ?
    C22 H22 . 0.9300 ?
    C23 C24 . 1.493(8) ?
    C24 H24A . 0.9600 ?
    C24 H24B . 0.9600 ?
    C24 H24C . 0.9600 ?
    N1 O1 . 1.411(4) ?
loop_
    _geom_angle_atom_site_label_1
    _geom_angle_atom_site_label_2
    _geom_angle_atom_site_label_3
    _geom_angle_site_symmetry_1
    _geom_angle_site_symmetry_3
    _geom_angle
    _geom_angle_publ_flag
    C2 C1 H1A . . 109.5 ?
    C2 C1 H1B . . 109.5 ?
    H1A C1 H1B . . 109.5 ?
    C2 C1 H1C . . 109.5 ?
    H1A C1 H1C . . 109.5 ?
    H1B C1 H1C . . 109.5 ?
    C3 C2 O1 . . 110.0(4) ?
    C3 C2 C1 . . 133.8(4) ?
    O1 C2 C1 . . 116.2(4) ?
    C2 C3 C4 . . 104.9(3) ?
    C2 C3 C5 . . 125.8(4) ?
    C4 C3 C5 . . 129.2(3) ?
    N1 C4 C3 . . 110.8(3) ?
    N1 C4 C11 . . 118.2(3) ?
    C3 C4 C11 . . 131.0(3) ?
    C10 C5 C6 . . 118.1(3) ?
    C10 C5 C3 . . 120.9(3) ?
    C6 C5 C3 . . 121.0(3) ?
    C7 C6 C5 . . 121.4(4) ?
    C7 C6 H6 . . 119.3 ?
    C5 C6 H6 . . 119.3 ?
    C8 C7 C6 . . 118.9(4) ?
    C8 C7 H7 . . 120.6 ?
    C6 C7 H7 . . 120.6 ?
    C7 C8 C9 . . 121.5(4) ?
    C7 C8 Cl1 . . 119.4(3) ?
    C9 C8 Cl1 . . 119.1(3) ?
    C8 C9 C10 . . 119.4(3) ?
    C8 C9 H9 . . 120.3 ?
    C10 C9 H9 . . 120.3 ?
    C9 C10 C5 . . 120.7(4) ?
    C9 C10 H10 . . 119.7 ?
    C5 C10 H10 . . 119.7 ?
    C16 C11 C12 . . 117.1(4) ?
    C16 C11 C4 . . 120.2(3) ?
    C12 C11 C4 . . 122.6(3) ?
    C11 C12 C13 . . 121.8(4) ?
    C11 C12 H12 . . 119.1 ?
    C13 C12 H12 . . 119.1 ?
    C14 C13 C12 . . 119.5(4) ?
    C14 C13 H13 . . 120.3 ?
    C12 C13 H13 . . 120.3 ?
    O2 C14 C13 . . 124.7(3) ?
    O2 C14 C15 . . 115.7(3) ?
    C13 C14 C15 . . 119.6(4) ?
    C16 C15 C14 . . 120.2(4) ?
    C16 C15 H15 . . 119.9 ?
    C14 C15 H15 . . 119.9 ?
    C15 C16 C11 . . 121.7(4) ?
    C15 C16 H16 . . 119.1 ?
    C11 C16 H16 . . 119.1 ?
    O2 C17 C18 . . 108.0(3) ?
    O2 C17 H17A . . 110.1 ?
    C18 C17 H17A . . 110.1 ?
    O2 C17 H17B . . 110.1 ?
    C18 C17 H17B . . 110.1 ?
    H17A C17 H17B . . 108.4 ?
    C23 C18 C19 . . 119.4(5) ?
    C23 C18 C17 . . 121.9(5) ?
    C19 C18 C17 . . 118.6(5) ?
    C20 C19 C18 . . 121.3(7) ?
    C20 C19 H19 . . 119.4 ?
    C18 C19 H19 . . 119.4 ?
    C21 C20 C19 . . 119.9(8) ?
    C21 C20 H20 . . 120.0 ?
    C19 C20 H20 . . 120.0 ?
    C20 C21 C22 . . 120.2(8) ?
    C20 C21 H21 . . 119.9 ?
    C22 C21 H21 . . 119.9 ?
    C21 C22 C23 . . 121.5(8) ?
    C21 C22 H22 . . 119.3 ?
    C23 C22 H22 . . 119.3 ?
    C18 C23 C22 . . 117.7(6) ?
    C18 C23 C24 . . 121.5(6) ?
    C22 C23 C24 . . 120.8(7) ?
    C23 C24 H24A . . 109.5 ?
    C23 C24 H24B . . 109.5 ?
    H24A C24 H24B . . 109.5 ?
    C23 C24 H24C . . 109.5 ?
    H24A C24 H24C . . 109.5 ?
    H24B C24 H24C . . 109.5 ?
    C4 N1 O1 . . 105.8(3) ?
    C2 O1 N1 . . 108.5(3) ?
    C14 O2 C17 . . 117.7(3) ?
loop_
    _geom_torsion_atom_site_label_1
    _geom_torsion_atom_site_label_2
    _geom_torsion_atom_site_label_3
    _geom_torsion_atom_site_label_4
    _geom_torsion_site_symmetry_1
    _geom_torsion_site_symmetry_2
    _geom_torsion_site_symmetry_3
    _geom_torsion_site_symmetry_4
    _geom_torsion
    _geom_torsion_publ_flag
    O1 C2 C3 C4 . . . . -0.5(5) ?
    C1 C2 C3 C4 . . . . -179.0(5) ?
    O1 C2 C3 C5 . . . . 177.6(3) ?
    C1 C2 C3 C5 . . . . -0.9(8) ?
    C2 C3 C4 N1 . . . . 0.2(5) ?
    C5 C3 C4 N1 . . . . -177.8(4) ?
    C2 C3 C4 C11 . . . . -177.8(4) ?
    C5 C3 C4 C11 . . . . 4.2(7) ?
    C2 C3 C5 C10 . . . . -115.9(5) ?
    C4 C3 C5 C10 . . . . 61.7(5) ?
    C2 C3 C5 C6 . . . . 63.4(6) ?
    C4 C3 C5 C6 . . . . -119.0(5) ?
    C10 C5 C6 C7 . . . . -0.9(6) ?
    C3 C5 C6 C7 . . . . 179.8(4) ?
    C5 C6 C7 C8 . . . . 0.3(7) ?
    C6 C7 C8 C9 . . . . 0.6(6) ?
    C6 C7 C8 Cl1 . . . . 179.5(3) ?
    C7 C8 C9 C10 . . . . -0.8(6) ?
    Cl1 C8 C9 C10 . . . . -179.8(3) ?
    C8 C9 C10 C5 . . . . 0.2(6) ?
    C6 C5 C10 C9 . . . . 0.6(6) ?
    C3 C5 C10 C9 . . . . 180.0(3) ?
    N1 C4 C11 C16 . . . . 13.4(6) ?
    C3 C4 C11 C16 . . . . -168.7(4) ?
    N1 C4 C11 C12 . . . . -162.7(4) ?
    C3 C4 C11 C12 . . . . 15.1(6) ?
    C16 C11 C12 C13 . . . . 0.0(6) ?
    C4 C11 C12 C13 . . . . 176.2(4) ?
    C11 C12 C13 C14 . . . . -0.5(7) ?
    C12 C13 C14 O2 . . . . -177.9(4) ?
    C12 C13 C14 C15 . . . . 0.7(7) ?
    O2 C14 C15 C16 . . . . 178.4(4) ?
    C13 C14 C15 C16 . . . . -0.3(7) ?
    C14 C15 C16 C11 . . . . -0.3(7) ?
    C12 C11 C16 C15 . . . . 0.5(6) ?
    C4 C11 C16 C15 . . . . -175.9(4) ?
    O2 C17 C18 C23 . . . . -77.0(5) ?
    O2 C17 C18 C19 . . . . 105.2(5) ?
    C23 C18 C19 C20 . . . . -0.3(8) ?
    C17 C18 C19 C20 . . . . 177.7(5) ?
    C18 C19 C20 C21 . . . . 1.3(10) ?
    C19 C20 C21 C22 . . . . -1.1(12) ?
    C20 C21 C22 C23 . . . . -0.2(11) ?
    C19 C18 C23 C22 . . . . -1.0(7) ?
    C17 C18 C23 C22 . . . . -178.8(4) ?
    C19 C18 C23 C24 . . . . 177.7(5) ?
    C17 C18 C23 C24 . . . . -0.1(7) ?
    C21 C22 C23 C18 . . . . 1.2(9) ?
    C21 C22 C23 C24 . . . . -177.5(6) ?
    C3 C4 N1 O1 . . . . 0.2(5) ?
    C11 C4 N1 O1 . . . . 178.4(3) ?
    C3 C2 O1 N1 . . . . 0.6(5) ?
    C1 C2 O1 N1 . . . . 179.4(4) ?
    C4 N1 O1 C2 . . . . -0.5(5) ?
    C13 C14 O2 C17 . . . . -0.5(6) ?
    C15 C14 O2 C17 . . . . -179.2(4) ?
    C18 C17 O2 C14 . . . . 166.7(4) ?
loop_
    _geom_hbond_atom_site_label_D
    _geom_hbond_atom_site_label_H
    _geom_hbond_atom_site_label_A
    _geom_hbond_site_symmetry_A
    _geom_hbond_distance_DH
    _geom_hbond_distance_HA
    _geom_hbond_distance_DA
    _geom_hbond_angle_DHA
    _geom_hbond_publ_flag
    C17 H17A N1 1_556 0.97 2.68 3.395(6) 130.8 yes
    C6 H6 Cg3 3_766 0.93 2.86 3.747(5) 159 yes
    C19 H19 Cg1 3_666 0.93 2.77 3.614(6) 151 yes
    C8 Cl1 Cg2 4_555 1.745(4) 3.366(2) 5.034(4) 158.94(16) yes
_shelx_space_group_comment
;
The symmetry employed for this shelxl refinement is uniquely defined
by the following loop, which should always be used as a source of
symmetry information in preference to the above space-group names.
They are only intended as comments.
;
_shelx_estimated_absorpt_T_min     ?
_shelx_estimated_absorpt_T_max     ?
_shelx_hkl_file
;
   0   0  -2 1900.21   91.29
   0   0  -2 1874.01   91.69
   0   0  -2 1910.91   91.49
   0   0   2 1953.90   91.39
   0   0   2 1847.62   91.39
   0   0   2 1837.12   91.59
   0   0   2 1860.51   91.59
   0   0   2 1741.13   90.99
   0   0  -3    0.50    1.30
   0   0  -3   -0.50    1.50
   0   0  -3   -1.60    1.30
   0   0   3    1.00    1.00
   0   0   3   -1.60    1.40
   0   0   3    0.60    1.60
   0   0  -4  249.68   12.90
   0   0  -4  245.98   12.80
   0   0  -4  238.68   12.80
   0   0  -4  249.78   12.80
   0   0   4  257.27   12.90
   0   0   4  254.67   12.80
   0   0   4  250.67   12.70
   0   0   4  246.58   12.80
   0   0   4  250.67   13.10
   0   0  -5   -3.90    1.90
   0   0  -5   -2.90    2.30
   0   0  -5    2.40    1.70
   0   0  -5   -2.60    2.80
   0   0   5   -3.10    2.00
   0   0   5   -1.10    2.30
   0   0   5   -1.60    2.20
   0   0   5    3.10    1.50
   0   0   5   -2.30    2.00
   0   0  -6   58.79    4.70
   0   0  -6   54.59    4.80
   0   0  -6   63.09    4.80
   0   0  -6   55.69    5.00
   0   0   6   55.09    4.80
   0   0   6   61.79    5.10
   0   0   6   54.39    4.60
   0   0   6   51.09    4.80
   0   0   6   44.10    4.60
   0   0  -7    2.80    4.20
   0   0  -7    1.70    3.90
   0   0  -7   -3.40    5.50
   0   0  -7   -2.40    3.50
   0   0   7   -1.50    4.40
   0   0   7   -2.70    3.90
   0   0   7    1.60    3.20
   0   0   7    1.00    4.10
   0   0   7    2.10    3.80
   0   0  -8    3.90    4.10
   0   0  -8   11.80    4.50
   0   0  -8    0.30    3.80
   0   0  -8    2.50    6.10
   0   0   8    5.00    3.90
   0   0   8    1.50    4.40
   0   0   8    7.40    4.00
   0   0   8    3.40    5.20
   0   0   8   -2.20    4.10
   0   0  -9   -3.40    7.10
   0   0  -9   13.70    4.80
   0   0   9    2.60    5.60
   0   0   9   14.80    4.60
   0   0 -10   10.90    7.70
   0   0 -10    2.10    4.60
   0   0 -10    3.10    6.70
   0   0 -10  -10.80    7.40
   0   0  10  -11.00    8.70
   0   0  10    6.90    5.10
   0   0  10   -5.60    6.70
   1   0  10    4.40    4.90
   1   0  10    3.80    7.50
   1   0  10    4.00    7.80
  -1   0 -10   -2.60    6.20
  -1   0 -10    5.70    9.10
  -1   0 -10    1.20    6.70
  -1   0 -10   -1.10    4.20
   1   0   9   19.50    5.10
   1   0   8   10.50    4.10
   1   0   8    7.10    5.30
   1   0   8    8.70    5.10
   1   0   8    6.40    4.00
  -1   0  -8    6.70    6.90
  -1   0  -8    7.30    4.40
  -1   0  -8    7.50    3.90
  -1   0  -8    8.60    4.20
   1   0   7    0.20    3.50
   1   0   7    6.30    6.50
   1   0   7    7.20    4.00
   1   0   7   -0.90    3.70
  -1   0  -7    7.40    4.80
  -1   0  -7   12.00    5.70
  -1   0  -7   -1.30    4.00
  -1   0  -7    0.50    3.30
   1   0   6   66.19    6.20
   1   0   6   77.09    5.40
   1   0   6   68.59    5.10
   1   0   6   69.09    5.70
   1   0   6   58.79    4.90
  -1   0  -6   65.89    5.50
  -1   0  -6   61.99    4.80
  -1   0  -6   68.59    6.10
  -1   0  -6   59.19    5.00
   1   0   5   -3.00    1.90
   1   0   5   -2.60    2.20
   1   0   5    0.00    1.80
   1   0   5   -0.60    2.30
  -1   0  -5   -1.10    2.40
  -1   0  -5   -2.00    2.80
  -1   0  -5   -2.40    2.00
   1   0   4   19.90    2.10
   1   0   4   22.70    3.00
   1   0   4   14.20    2.30
   1   0   4   13.30    2.50
  -1   0  -4   24.30    3.40
  -1   0  -4   16.10    2.40
  -1   0  -4   18.90    2.20
  -1   0  -4   18.70    2.70
   1   0   3   -1.60    1.40
   1   0   3    4.00    1.10
   1   0   3    0.40    1.50
   1   0   3   -0.20    1.40
  -1   0  -3    0.10    2.00
   1   0   2 1769.52   84.09
   1   0   2 1679.13   84.09
   1   0   2 1758.72   84.59
   1   0   2 1718.53   84.19
  -1   0  -2 1621.14   83.99
  -1   0  -2 1739.23   84.09
  -1   0  -2 1756.12   84.19
  -1   0  -2 1699.23   83.99
  -1   0  -2 1760.82   84.49
   1   0   1    0.30    0.50
   1   0   1   -0.60    0.60
   1   0   1    0.40    0.30
   1   0   1   -0.20    0.40
  -1   0  -1    0.80    0.50
  -1   0  -1   -0.40    0.70
  -1   0  -1    0.20    0.50
  -1   0  -1    0.10    0.40
   1   0  -2  393.16   20.00
   1   0  -2  397.76   20.10
   1   0  -2  403.46   20.00
   1   0  -2  407.56   20.00
  -1   0   2  400.26   20.00
  -1   0   2  429.06   20.00
  -1   0   2  419.46   20.10
  -1   0   2  400.56   20.00
   1   0  -3   -0.90    1.30
   1   0  -3   -1.60    1.30
   1   0  -3   -0.40    1.00
   1   0  -3   -1.50    1.00
  -1   0   3   -1.80    1.30
  -1   0   3   -0.70    1.50
   1   0  -4   22.70    2.60
   1   0  -4   20.90    2.30
   1   0  -4   19.70    2.00
   1   0  -4   20.80    2.10
  -1   0   4   21.00    1.90
  -1   0   4   16.30    2.00
  -1   0   4   21.00    2.70
   1   0  -5    1.60    1.70
   1   0  -5   -2.80    2.90
   1   0  -5   -3.50    2.20
  -1   0   5   -2.80    1.80
  -1   0   5   -1.60    2.80
  -1   0   5   -2.80    1.90
  -1   0   5   -1.50    2.20
   1   0  -6   23.60    3.50
   1   0  -6   25.00    3.30
   1   0  -6   31.40    3.50
   1   0  -6   18.60    3.60
  -1   0   6   25.90    3.50
  -1   0   6   20.50    3.70
  -1   0   6   18.00    2.80
  -1   0   6   22.40    3.90
  -1   0   6   25.20    3.80
   1   0  -7   -4.10    4.10
   1   0  -7   -4.50    3.80
   1   0  -7   -6.40    3.70
   1   0  -7   -0.90    3.40
  -1   0   7   -3.40    2.90
  -1   0   7   -4.20    3.70
  -1   0   7   -3.80    4.00
  -1   0   7   -7.20    4.10
   1   0  -8  124.69   10.10
   1   0  -8  143.09    9.00
   1   0  -8  126.69    8.70
   1   0  -8  149.09    9.30
  -1   0   8  130.39    9.10
  -1   0   8  142.59    8.60
  -1   0   8  125.69    8.70
  -1   0   8  131.89    8.70
   1   0  -9    2.30    6.00
   1   0  -9    0.90    6.00
   1   0  -9   -2.00    5.00
   1   0  -9    1.40    4.30
  -1   0   9    9.00    5.10
  -1   0   9   13.10    6.40
  -1   0   9    2.50    5.50
  -1   0   9    2.40    6.20
   1   0 -10   36.20    5.70
   1   0 -10   31.40    8.10
  -1   0  10   37.70    6.30
  -1   0  10   23.20    7.80
  -1   0  10   26.10    5.80
   2   0  10   31.00    9.00
   2   0  10    8.30    7.10
   2   0  10   18.30    6.10
  -2   0 -10   11.60    7.30
  -2   0 -10   10.20    7.00
  -2   0 -10   20.70    4.50
   2   0   9   39.40    7.50
  -2   0  -9   21.40    8.80
   2   0   8  158.48   10.40
   2   0   8  159.98    9.80
   2   0   8  135.69   10.60
   2   0   8  169.58   11.80
  -2   0  -8  156.58   11.00
  -2   0  -8  167.28   10.40
  -2   0  -8  170.68    9.80
  -2   0  -8  147.19   10.10
   2   0   7    4.80    4.60
   2   0   7    1.00    3.20
   2   0   7    3.20    3.40
   2   0   7    0.00    4.50
  -2   0  -7    1.50    3.90
  -2   0  -7   -2.50    3.70
  -2   0  -7   -0.10    5.30
   2   0   6   15.20    3.50
   2   0   6   17.00    3.50
   2   0   6   18.70    4.20
  -2   0  -6    9.80    3.00
  -2   0  -6   19.20    3.60
  -2   0  -6   17.00    6.00
   2   0   5   -2.30    2.20
   2   0   5   -4.40    3.10
   2   0   5   -3.10    2.40
   2   0   5   -1.80    1.80
  -2   0  -5   -0.90    1.90
  -2   0  -5    0.20    3.30
  -2   0  -5   -2.30    2.20
   2   0   4  844.12   42.40
   2   0   4  851.31   42.10
   2   0   4  837.42   42.00
   2   0   4  887.41   42.10
  -2   0  -4  868.31   42.00
  -2   0  -4  859.21   42.40
  -2   0  -4  852.91   42.10
  -2   0  -4  815.22   42.10
   2   0   3   -1.80    2.30
   2   0   3   -2.20    1.50
   2   0   3   -0.80    1.30
  -2   0  -3   -1.40    1.50
  -2   0  -3   -0.40    1.40
  -2   0  -3    2.70    1.90
  -2   0  -3   -1.40    2.70
   2   0   2  512.15   25.30
   2   0   2  501.85   25.20
   2   0   2  533.25   25.30
   2   0   2  524.05   25.60
  -2   0  -2  521.55   25.30
  -2   0  -2  510.45   25.60
  -2   0  -2  501.15   25.20
  -2   0  -2  500.65   25.30
   2   0   1    1.00    0.50
   2   0   1   -0.80    0.90
   2   0   1   -1.20    0.60
  -2   0  -1   -1.90    1.30
  -2   0  -1    1.40    0.60
   2   0   0 2553.74  125.29
   2   0   0 2506.85  124.49
   2   0   0 2901.71  124.79
   2   0   0 2261.37  124.69
  -2   0   0 2575.54  124.49
  -2   0   0 2443.46  124.79
  -2   0   0 2640.84  125.39
  -2   0   0 2539.95  124.49
   2   0  -1    0.00    0.30
   2   0  -1    0.10    0.40
  -2   0   1   -1.10    0.70
  -2   0   1    0.20    0.50
  -2   0   1    0.00    0.30
   2   0  -2 1719.73   84.49
   2   0  -2 1801.12   84.09
   2   0  -2 1640.74   84.29
   2   0  -2 1742.73   84.29
  -2   0   2 1748.13   84.49
  -2   0   2 1753.02   84.39
  -2   0   2 1691.73   84.29
  -2   0   2 1705.53   84.19
   2   0  -3   -1.30    0.80
   2   0  -3    0.20    0.60
  -2   0   3   -1.50    0.80
  -2   0   3   -0.80    1.30
  -2   0   3   -0.20    1.00
  -2   0   3   -0.50    0.70
   2   0  -4  117.49    6.50
   2   0  -4  113.69    6.50
   2   0  -4  112.69    6.30
   2   0  -4  118.09    6.30
  -2   0   4  121.89    6.40
  -2   0   4  126.29    6.70
  -2   0   4  107.89    6.20
  -2   0   4  113.19    6.30
   2   0  -5   -2.90    2.20
   2   0  -5   -1.10    2.10
   2   0  -5    0.80    1.40
   2   0  -5    3.30    2.00
  -2   0   5    0.40    1.80
  -2   0   5   -0.40    1.90
  -2   0   5   -3.10    1.70
  -2   0   5   -0.40    2.40
   2   0  -6  120.29    7.40
   2   0  -6  138.89    7.50
   2   0  -6  118.69    7.70
   2   0  -6  126.49    7.30
  -2   0   6  112.59    7.20
  -2   0   6  118.39    7.90
  -2   0   6  126.59    7.50
  -2   0   6  123.49    7.10
  -2   0   6  122.69    7.40
   2   0  -7   -1.10    3.60
   2   0  -7   -4.60    3.20
   2   0  -7   -2.70    3.60
   2   0  -7    0.60    3.00
  -2   0   7   -2.90    3.80
  -2   0   7    0.20    3.50
  -2   0   7    0.00    3.20
  -2   0   7   -0.40    2.80
  -2   0   7   -5.00    3.90
   2   0  -8  116.39    7.60
   2   0  -8   86.99    7.80
   2   0  -8   91.79    7.50
   2   0  -8  106.79    7.70
  -2   0   8   82.89    7.50
  -2   0   8   90.49    7.60
  -2   0   8   83.19    7.90
  -2   0   8   98.49    7.40
  -2   0   8  103.69    7.40
   2   0  -9   -2.50    4.60
   2   0  -9   10.00    6.40
   2   0  -9   -0.70    5.80
   2   0  -9   -3.40    4.40
  -2   0   9   10.60    6.10
  -2   0   9    4.00    5.30
  -2   0   9   12.00    4.70
  -2   0   9   11.90    4.90
  -2   0   9    5.00    7.70
   2   0 -10   30.60    7.70
   2   0 -10   15.20    8.20
   2   0 -10   49.70    6.90
   2   0 -10   39.40    7.20
  -2   0  10   33.60    6.10
  -2   0  10   33.60    5.90
   3   0   9   -1.60    5.30
   3   0   9   -0.90   10.00
  -3   0  -9   -6.90    4.00
  -3   0  -9   -0.40    7.30
  -3   0  -9   -1.20    6.70
   3   0   8    1.30    9.70
   3   0   8    5.00    6.50
  -3   0  -8    7.30    5.10
  -3   0  -8   28.70    5.20
  -3   0  -8   14.90    5.90
  -3   0  -8    2.90    6.90
   3   0   7    4.50    3.20
   3   0   7    6.60    5.50
   3   0   7    3.50    4.00
  -3   0  -7   -3.40    5.70
  -3   0  -7    3.50    3.80
  -3   0  -7    3.90    3.60
   3   0   6   26.30    4.10
   3   0   6   22.10    5.40
   3   0   6   17.00    3.70
   3   0   6   27.30    3.90
  -3   0  -6   26.30    4.00
  -3   0  -6   29.40    6.10
  -3   0  -6   31.30    4.80
   3   0   5    1.20    2.80
   3   0   5    1.20    3.90
   3   0   5   -0.40    3.00
  -3   0  -5    2.60    5.10
  -3   0  -5    6.20    2.80
  -3   0  -5    0.40    3.00
  -3   0  -5    1.90    2.40
   3   0   4  106.69    7.10
   3   0   4  104.99    6.50
   3   0   4  114.29    6.60
   3   0   4  124.29    6.50
  -3   0  -4  127.79    6.50
  -3   0  -4  112.39    7.20
  -3   0  -4  114.79    6.70
  -3   0  -4  116.39    6.60
  -3   0  -4  121.99    6.80
   3   0   3   -2.20    1.30
   3   0   3   -0.10    1.60
   3   0   3   -2.40    2.20
   3   0   3   -1.90    1.70
  -3   0  -3    4.60    2.10
  -3   0  -3   -3.10    2.70
  -3   0  -3   -1.00    1.00
  -3   0  -3   -1.30    1.50
   3   0   2  430.76   21.90
   3   0   2  449.26   22.00
   3   0   2  453.15   22.40
   3   0   2  452.45   21.90
  -3   0  -2  453.45   21.90
  -3   0  -2  431.76   21.90
  -3   0  -2  440.56   22.30
  -3   0  -2  437.86   21.90
   3   0   1    1.00    0.70
   3   0   1   -1.20    0.80
  -3   0  -1   -0.30    0.80
  -3   0  -1   -2.40    1.90
  -3   0  -1    1.70    0.80
   3   0   0  174.38    9.10
   3   0   0  174.08    8.80
   3   0   0  194.08    9.00
  -3   0   0  176.18    8.80
  -3   0   0  177.98    9.10
  -3   0   0  180.58    8.80
  -3   0   0  174.18    8.90
   3   0  -1   -0.20    0.60
   3   0  -1    0.60    0.40
  -3   0   1   -0.10    0.30
  -3   0   1   -0.10    0.40
  -3   0   1   -1.30    0.90
  -3   0   1   -0.10    0.90
   3   0  -2    4.60    0.90
   3   0  -2    3.80    0.90
   3   0  -2    2.90    0.70
   3   0  -2    1.90    1.20
  -3   0   2    3.50    1.60
  -3   0   2    3.20    0.80
   3   0  -3   -1.00    1.20
   3   0  -3   -0.80    1.00
   3   0  -3   -0.70    2.00
   3   0  -3    0.50    1.00
  -3   0   3   -0.10    0.60
  -3   0   3   -0.80    1.80
  -3   0   3   -0.30    0.90
   3   0  -4   49.30    3.50
   3   0  -4   51.89    3.60
   3   0  -4   49.40    3.30
   3   0  -4   53.29    3.10
   3   0  -4   52.19    3.30
  -3   0   4   53.99    3.80
  -3   0   4   49.20    3.00
  -3   0   4   55.19    3.50
  -3   0   4   43.50    3.40
   3   0  -5   -1.30    1.90
   3   0  -5   -0.50    1.70
  -3   0   5   -2.90    1.80
  -3   0   5    0.00    2.30
  -3   0   5   -2.30    2.60
   3   0  -6   85.49    5.60
   3   0  -6   83.99    5.50
   3   0  -6   80.09    5.90
   3   0  -6   84.39    5.10
  -3   0   6   86.79    6.10
  -3   0   6   83.39    5.50
  -3   0   6   80.79    5.80
  -3   0   6   83.09    5.50
  -3   0   6   85.79    6.20
   3   0  -7    9.40    4.20
   3   0  -7    3.20    3.40
   3   0  -7   13.30    3.50
  -3   0   7   12.10    3.40
  -3   0   7    9.70    3.50
  -3   0   7    4.90    3.80
  -3   0   7   11.80    3.60
   3   0  -8   77.69    6.50
   3   0  -8  104.89    7.10
   3   0  -8   88.29    7.40
  -3   0   8   74.49    6.70
  -3   0   8   92.69    6.90
  -3   0   8   88.79    7.10
  -3   0   8   87.79    8.70
   3   0  -9    5.40    5.00
   3   0  -9    3.00    6.80
   3   0  -9    7.40    4.90
  -3   0   9   10.60    5.40
  -3   0   9    2.70    5.90
  -3   0   9    6.10    4.10
   3   0 -10    4.70    7.90
   3   0 -10   12.10    7.70
   3   0 -10    8.20    6.50
  -3   0  10   13.20    4.60
  -3   0  10   11.10    5.20
  -3   0  10    4.90    6.70
  -3   0  10   10.50    7.40
  -3   0  10    9.50    8.70
   4   0   9    3.30   11.20
   4   0   9    5.10    8.10
   4   0   9    6.70    5.60
   4   0   9   -6.50    6.20
  -4   0  -9    8.40    8.00
   4   0   8   42.30    7.40
   4   0   8   23.40    6.80
  -4   0  -8   31.50    5.20
  -4   0  -8   31.30    6.10
  -4   0  -8   44.00    8.00
  -4   0  -8   42.70    7.20
   4   0   7   -3.50    4.60
   4   0   7    3.10    6.20
   4   0   7    3.50    4.10
  -4   0  -7   -2.10    3.90
  -4   0  -7    1.20    4.00
  -4   0  -7    2.30    5.40
   4   0   6    5.30    5.10
   4   0   6    5.60    4.80
   4   0   6    2.90    3.00
   4   0   6    8.50    2.90
  -4   0  -6    1.80    2.70
  -4   0  -6    6.90    6.20
  -4   0  -6    7.50    4.00
  -4   0  -6    6.80    4.00
   4   0   5   -1.30    3.40
   4   0   5   -0.70    2.30
   4   0   5   -0.70    6.20
  -4   0  -5    9.60    5.10
  -4   0  -5   -3.90    2.20
  -4   0  -5    0.00    3.00
  -4   0  -5   -3.40    3.00
   4   0   4   64.49    6.40
   4   0   4   69.59    4.40
   4   0   4   62.69    4.50
   4   0   4   66.89    4.80
  -4   0  -4   75.29    4.50
  -4   0  -4   67.99    4.70
  -4   0  -4   74.89    4.60
  -4   0  -4   73.99    4.60
  -4   0  -4   65.39    5.90
   4   0   3   -2.80    1.60
   4   0   3   -1.80    2.00
   4   0   3   -2.80    1.50
  -4   0  -3   -2.00    1.40
  -4   0  -3   -2.70    2.90
  -4   0  -3   -0.60    1.50
   4   0   2  180.28    9.40
   4   0   2  188.18   10.00
   4   0   2  177.38    9.30
   4   0   2  183.78    9.40
   4   0   2  185.48    9.50
  -4   0  -2  205.98   10.20
  -4   0  -2  173.78    9.40
  -4   0  -2  184.98    9.40
  -4   0  -2  184.78    9.40
   4   0   1    0.40    1.00
   4   0   1   -0.20    0.70
   4   0   1    0.10    0.80
   4   0   1    0.30    0.80
   4   0   1    0.80    2.30
  -4   0  -1   -0.50    0.90
  -4   0  -1    0.40    0.70
  -4   0  -1    0.10    1.20
  -4   0  -1   -0.50    1.50
   4   0   0  260.67   12.50
   4   0   0  268.97   12.80
   4   0   0  238.78   12.50
   4   0   0  256.47   13.00
  -4   0   0  264.57   13.00
  -4   0   0  250.07   12.50
  -4   0   0  257.87   12.50
  -4   0   0  247.98   12.60
   4   0  -1   -1.10    1.00
   4   0  -1    0.20    0.50
   4   0  -1   -0.30    0.30
  -4   0   1   -1.30    1.20
  -4   0   1    0.20    0.20
  -4   0   1   -2.20    1.40
  -4   0   1    0.00    0.40
   4   0  -2   40.90    2.40
   4   0  -2   32.40    2.00
   4   0  -2   36.50    2.70
  -4   0   2   35.50    2.20
  -4   0   2   34.50    2.20
  -4   0   2   36.40    2.60
   4   0  -3   -1.20    1.30
   4   0  -3   -0.60    1.40
   4   0  -3   -0.10    1.80
   4   0  -3    0.10    1.30
  -4   0   3    0.30    0.80
  -4   0   3    0.00    2.20
  -4   0   3   -2.50    1.40
  -4   0   3   -0.40    0.90
   4   0  -4  280.87   13.90
   4   0  -4  273.37   14.00
   4   0  -4  272.47   14.40
   4   0  -4  280.27   14.00
  -4   0   4  280.57   14.30
  -4   0   4  267.27   13.90
  -4   0   4  294.87   14.00
  -4   0   4  259.47   13.70
   4   0  -5   -2.30    2.30
   4   0  -5   -0.90    1.10
   4   0  -5   -1.90    2.30
   4   0  -5   -2.80    1.70
  -4   0   5   -1.70    1.20
  -4   0   5   -2.30    2.60
  -4   0   5    1.70    1.80
  -4   0   5   -2.10    2.10
   4   0  -6    0.70    1.30
   4   0  -6   -0.20    2.40
  -4   0   6    0.80    3.90
  -4   0   6   -1.60    2.20
  -4   0   6   -1.50    3.20
  -4   0   6    3.10    1.50
   4   0  -7   -3.50    3.30
   4   0  -7    0.60    3.10
   4   0  -7    1.80    2.30
   4   0  -7    0.50    3.80
   4   0  -7   -0.80    2.90
  -4   0   7    2.20    3.20
  -4   0   7   -0.40    4.00
  -4   0   7   -2.20    3.90
  -4   0   7   -5.20    3.10
   4   0  -8  198.78   12.10
   4   0  -8  196.38   11.10
   4   0  -8  193.68   11.80
   4   0  -8  177.08   10.50
   4   0  -8  207.68   11.30
  -4   0   8  204.38   11.30
  -4   0   8  192.98   11.70
  -4   0   8  203.88   11.50
  -4   0   8  191.28   11.60
  -4   0   8  175.88   11.00
   4   0 -10    2.10    2.00
   4   0 -10   -7.70    5.50
   4   0 -10    5.50    5.90
   4   0 -10   -0.70    7.30
   4   0 -10    0.00    8.40
  -4   0  10    1.40    4.90
  -4   0  10    0.00    4.00
  -4   0  10   -3.20    6.40
   5   0   9   24.10    6.60
   5   0   9   21.90    8.10
  -5   0  -9   26.50    9.20
  -5   0  -9    9.50    9.10
   5   0   8   10.50    6.30
   5   0   8   12.20    7.70
   5   0   8    3.00    5.80
  -5   0  -8   11.60    5.20
  -5   0  -8   14.00    6.70
  -5   0  -8   11.40    4.20
   5   0   7    2.60    7.60
   5   0   7    3.50    4.90
   5   0   7   -2.70    6.70
   5   0   7   -0.30    4.00
  -5   0  -7   15.20    7.40
  -5   0  -7    0.50    5.20
  -5   0  -7   -6.70    3.90
  -5   0  -7    6.70    4.90
   5   0   6   13.80    4.10
   5   0   6    7.10    5.30
   5   0   6   14.10    4.90
   5   0   6    4.70    3.00
  -5   0  -6    9.60    6.30
  -5   0  -6    9.80    3.60
  -5   0  -6    7.40    4.40
   5   0   5   -2.00    2.90
   5   0   5   -6.60    4.60
   5   0   5   -4.70    2.70
  -5   0  -5   -3.90    2.90
   5   0   4   -1.90    2.40
   5   0   4   -2.40    7.00
   5   0   4    2.60    2.50
   5   0   4   -0.50    2.90
  -5   0  -4    0.20    2.10
  -5   0  -4    1.30    2.90
  -5   0  -4   -1.10    2.80
  -5   0  -4   -1.10    5.30
  -5   0  -4    4.50    1.90
   5   0   3   -2.10    1.70
   5   0   3   -2.60    1.70
   5   0   3   -4.60    3.50
  -5   0  -3   -3.30    3.10
  -5   0  -3   -1.70    1.30
  -5   0  -3    0.30    2.30
  -5   0  -3   -1.80    1.60
   5   0   2    4.90    1.70
   5   0   2    8.90    1.50
   5   0   2    5.70    1.20
   5   0   2    4.90    1.50
   5   0   2    2.40    3.30
  -5   0  -2    7.80    1.80
  -5   0  -2    3.20    3.20
  -5   0  -2    6.10    1.60
   5   0   1    0.90    1.30
   5   0   1    0.60    1.40
   5   0   1    0.50    1.10
   5   0   1   -0.30    2.50
  -5   0  -1    2.80    1.30
  -5   0  -1    0.90    3.00
  -5   0  -1    0.20    0.70
   5   0   0  458.65   22.20
   5   0   0  465.15   22.50
   5   0   0  420.36   22.20
   5   0   0  467.85   22.80
  -5   0   0  446.66   22.20
  -5   0   0  448.96   22.20
  -5   0   0  476.85   22.80
  -5   0   0  447.26   22.30
   5   0  -1   -0.10    0.40
   5   0  -1   -0.30    0.60
   5   0  -1   -0.70    1.30
  -5   0   1   -0.70    2.00
  -5   0   1   -0.10    0.30
  -5   0   1   -0.10    1.20
  -5   0   1    0.00    1.80
   5   0  -2   31.50    2.30
   5   0  -2   31.30    3.00
   5   0  -2   29.40    1.80
  -5   0   2   27.80    1.80
  -5   0   2   28.70    2.20
  -5   0   2   30.00    2.90
  -5   0   2   28.30    2.00
   5   0  -3    2.80    1.20
   5   0  -3    3.50    2.20
   5   0  -3    2.70    1.30
   5   0  -3    2.30    1.40
  -5   0   3    2.30    1.10
  -5   0   3    2.90    1.20
  -5   0   3    0.80    1.20
  -5   0   3    4.00    2.70
   5   0  -4  511.15   25.10
   5   0  -4  524.25   25.50
   5   0  -4  491.65   25.10
   5   0  -4  513.85   25.10
  -5   0   4  481.85   25.00
  -5   0   4  460.25   24.70
  -5   0   4  523.35   25.60
  -5   0   4  534.25   25.10
   5   0  -5   -1.80    2.00
   5   0  -5   -0.20    2.20
   5   0  -5   -0.90    1.40
   5   0  -5   -0.90    3.30
  -5   0   5   -0.60    3.20
  -5   0   5   -0.40    2.00
  -5   0   5   -1.20    0.90
   5   0  -6   28.30    2.80
   5   0  -6   34.20    5.60
   5   0  -6   37.70    4.30
   5   0  -6   21.60    4.10
  -5   0   6   23.20    4.40
  -5   0   6   33.60    4.10
  -5   0   6   29.10    4.90
   5   0  -7    9.70    3.50
   5   0  -7    6.40    2.90
   5   0  -7    3.20    2.30
   5   0  -7    8.90    4.20
  -5   0   7    1.00    4.90
  -5   0   7    6.80    3.20
  -5   0   7   12.20    2.40
  -5   0   7    8.30    3.90
   5   0  -8    3.20    4.70
   5   0  -8   -1.80    2.50
  -5   0   8   -0.80    3.50
  -5   0   8   -1.40    4.80
  -5   0   8    0.30    5.00
  -5   0   8   -1.90    4.40
   5   0  -9    0.10    2.40
   5   0  -9    7.20    7.00
   5   0  -9    5.20    5.90
  -5   0   9    6.10    4.20
  -5   0   9    5.10    3.60
  -5   0   9    3.90    6.40
  -5   0   9   -0.80    4.10
   5   0 -10    0.50    6.10
   5   0 -10   18.00    7.40
   5   0 -10   27.00    9.70
  -5   0  10   11.60    8.20
  -5   0  10    4.70    3.80
   6   0   8   14.70    7.60
   6   0   8    7.60    6.00
   6   0   8   33.40   14.10
   6   0   8   10.00    6.90
  -6   0  -8    3.70    6.00
  -6   0  -8    4.20    3.50
  -6   0  -8    7.60    6.20
  -6   0  -8   11.40    6.50
   6   0   7   -0.90    7.40
   6   0   7   -7.60    8.10
  -6   0  -7    3.70    4.80
  -6   0  -7    5.70    6.60
  -6   0  -7    1.20    3.40
  -6   0  -7   -2.20    7.00
   6   0   6   39.50    5.70
   6   0   6   36.00    6.90
   6   0   6   40.40    5.50
   6   0   6   60.99   10.70
  -6   0  -6   44.80    5.30
  -6   0  -6   62.49    7.10
  -6   0  -6   49.90    5.00
  -6   0  -6   55.49    5.90
   6   0   5   11.60    4.50
   6   0   5    2.80    3.50
   6   0   5    1.90    3.30
  -6   0  -5    4.70    4.30
  -6   0  -5    2.90    5.90
  -6   0  -5    0.10    3.50
  -6   0  -5    0.10    3.50
   6   0   4  131.29    7.90
   6   0   4  130.89    7.80
   6   0   4  122.19    8.80
   6   0   4  125.19    7.10
  -6   0  -4  126.49    7.10
  -6   0  -4  134.39    7.40
  -6   0  -4  134.99    7.50
  -6   0  -4  121.69    7.80
  -6   0  -4  121.49    9.20
   6   0   3    2.30    2.40
   6   0   3   -0.80    1.70
  -6   0  -3    3.20    1.50
  -6   0  -3   -1.10    5.30
  -6   0  -3   -0.80    1.80
   6   0   2   39.90    2.70
   6   0   2   43.90    2.80
   6   0   2   37.30    4.40
   6   0   2   43.80    2.90
   6   0   2   40.30    3.00
  -6   0  -2   34.90    4.30
  -6   0  -2   41.40    2.70
  -6   0  -2   37.50    2.90
  -6   0  -2   40.50    2.80
   6   0   1   -1.20    3.60
   6   0   1    0.70    1.10
   6   0   1    0.80    1.20
   6   0   1   -1.20    1.10
  -6   0  -1    2.60    1.50
  -6   0  -1   -0.70    0.90
  -6   0  -1    0.80    2.50
  -6   0  -1   -0.80    1.10
   6   0   0    1.60    0.70
   6   0   0    0.30    2.40
   6   0   0    2.70    1.30
  -6   0   0    1.70    2.40
  -6   0   0    1.50    0.70
  -6   0   0    3.90    1.40
   6   0  -1   -0.60    0.40
   6   0  -1   -0.60    1.20
   6   0  -1   -0.70    0.50
  -6   0   1    2.10    2.10
  -6   0   1   -0.40    2.50
  -6   0   1   -0.60    1.40
   6   0  -2   36.40    2.70
   6   0  -2   35.30    2.20
   6   0  -2   41.20    2.20
  -6   0   2   35.50    2.10
  -6   0   2   36.50    3.30
  -6   0   2   37.00    2.90
  -6   0   2   40.80    2.20
   6   0  -3   -0.50    1.00
   6   0  -3    6.90    2.00
   6   0  -3    0.40    1.40
  -6   0   3    3.20    1.60
  -6   0   3    0.20    1.00
  -6   0   3    0.20    0.90
  -6   0   3    1.70    2.60
   6   0  -4    0.20    2.70
   6   0  -4    0.50    1.90
   6   0  -4    2.60    1.40
  -6   0   4    1.40    0.90
  -6   0   4    0.80    1.30
  -6   0   4    1.60    0.90
  -6   0   4   -1.20    1.60
  -6   0   4    1.80    3.10
   6   0  -5    0.20    3.60
   6   0  -5   -1.00    2.20
   6   0  -5   -1.20    2.00
  -6   0   5   -1.80    2.10
  -6   0   5    1.50    4.60
   6   0  -6   40.90    4.00
   6   0  -6   37.50    5.00
   6   0  -6   38.30    3.90
   6   0  -6   39.20    4.60
  -6   0   6   31.50    5.40
  -6   0   6   38.40    2.40
  -6   0   6   49.90    3.60
   6   0  -7    4.20    2.70
   6   0  -7    6.00    3.20
  -6   0   7    7.00    3.70
  -6   0   7    7.30    5.00
  -6   0   7    8.50    2.90
  -6   0   7    2.50    1.70
   6   0  -8   58.89    8.50
   6   0  -8   51.49    7.30
   6   0  -8   57.99    5.00
   6   0  -8   65.39    6.10
  -6   0   8   76.89    6.20
  -6   0   8   75.39    7.60
  -6   0   8   70.69    5.90
  -6   0   8   51.09    5.50
   6   0  -9   -7.30    6.60
   6   0  -9    2.70    2.60
   6   0  -9   11.20    6.10
  -6   0   9    2.80    5.30
  -6   0   9    7.30    4.40
   6   0 -10   -0.30    5.90
   6   0 -10   -1.30    3.30
   6   0 -10   16.80    7.50
   6   0 -10    9.60   10.20
  -6   0  10    1.30    5.70
  -6   0  10    5.10    3.50
  -6   0  10    5.00    5.10
   7   0   7    2.90   10.90
   7   0   7    0.30    7.70
   7   0   7    0.20    4.60
  -7   0  -7   -0.30    3.20
  -7   0  -7   -0.60    6.80
  -7   0  -7    0.20    6.60
   7   0   6   -0.90    4.40
  -7   0  -6    1.40    4.80
  -7   0  -6   -5.50    5.90
  -7   0  -6   16.40    4.20
  -7   0  -6    8.90    5.10
   7   0   5    2.20    3.50
   7   0   5    2.40    3.50
   7   0   5   -1.90    3.80
   7   0   5   -9.60    8.50
  -7   0  -5    0.90    4.90
  -7   0  -5    2.90    3.20
  -7   0  -5    7.50    6.90
  -7   0  -5    2.00    4.80
   7   0   4    5.60    2.70
   7   0   4    7.90    3.20
   7   0   4    8.80    2.80
   7   0   4   12.10    5.70
  -7   0  -4    7.50    2.90
  -7   0  -4    6.80    5.60
  -7   0  -4    8.30    3.00
   7   0   3    0.30    1.90
   7   0   3    1.50    5.10
   7   0   3   -1.20    2.10
  -7   0  -3    0.50    2.60
  -7   0  -3   -0.50    1.80
  -7   0  -3    0.30    5.70
   7   0   2   16.80    2.20
   7   0   2   16.80    2.50
   7   0   2   13.80    2.40
   7   0   2   18.20    5.20
   7   0   2   19.90    2.80
  -7   0  -2   14.60    5.90
  -7   0  -2   11.10    1.90
  -7   0  -2   14.10    2.40
  -7   0  -2   17.20    2.50
   7   0   1    1.30    1.50
   7   0   1    3.90    1.60
   7   0   1    0.80    1.30
  -7   0  -1    3.70    2.00
  -7   0  -1    3.40    2.90
  -7   0  -1    1.30    1.30
   7   0   0   55.89    3.50
   7   0   0   48.30    2.80
   7   0   0   52.79    4.50
   7   0   0   56.19    3.10
  -7   0   0   50.69    3.50
  -7   0   0   56.59    4.60
   7   0  -1    2.80    1.60
  -7   0   1    1.30    2.60
  -7   0   1    3.40    3.50
  -7   0   1    1.90    1.80
   7   0  -2   17.20    1.40
   7   0  -2   12.10    1.20
   7   0  -2   17.80    2.30
  -7   0   2   17.30    3.20
  -7   0   2   17.30    3.20
   7   0  -3    0.10    1.00
   7   0  -3    0.90    1.40
  -7   0   3    1.80    1.50
  -7   0   3   -0.40    1.10
  -7   0   3   -2.70    2.80
   7   0  -4   75.39    5.80
   7   0  -4   69.69    4.20
   7   0  -4   66.09    4.50
   7   0  -4   57.99    3.90
  -7   0   4   60.89    4.30
  -7   0   4   62.59    3.50
  -7   0   4   64.99    3.60
  -7   0   4   72.19    5.70
  -7   0   4   71.09    4.10
   7   0  -5   -0.40    1.90
   7   0  -5   -1.60    2.00
   7   0  -5   -1.60    2.20
   7   0  -5   -2.80    5.10
  -7   0   5   -1.90    1.50
  -7   0   5   -2.90    2.60
  -7   0   5   -1.70    4.50
   7   0  -6    1.60    2.70
   7   0  -6    5.90    3.10
   7   0  -6    6.60    2.70
   7   0  -6    8.10    4.80
  -7   0   6    0.10    3.30
  -7   0   6    4.30    3.30
  -7   0   6    1.80    3.60
   7   0  -7   -3.60    4.70
   7   0  -7   -6.90    4.40
   7   0  -7   -1.70    2.60
  -7   0   7   -4.70    4.80
  -7   0   7   -6.10    4.90
   7   0  -8    9.90    6.60
   7   0  -8    3.90    4.10
   7   0  -8    3.50    2.10
   7   0  -8    6.70    4.50
  -7   0   8    8.50    5.90
  -7   0   8   -1.70    7.10
  -7   0   8   12.90    4.10
  -7   0   8    3.70    4.70
   7   0  -9    8.90    5.70
   7   0  -9    0.20    6.90
   7   0  -9   -0.50    3.30
  -7   0   9    3.90    6.10
  -7   0   9    1.60    5.10
  -7   0   9    1.80    3.40
  -7   0   9   -1.20    5.90
   7   0 -10   23.80    4.00
   7   0 -10   34.40    6.40
   7   0 -10   26.40    6.50
  -7   0  10   37.50    8.30
  -7   0  10   32.80    8.80
  -7   0  10   33.80    4.40
   8   0   7   -1.20    8.90
   8   0   7    3.80    6.80
  -8   0  -7    3.20    6.70
   8   0   6    4.20    4.90
   8   0   6    6.40    5.00
   8   0   6    7.80    4.80
  -8   0  -6    9.00    3.30
  -8   0  -6    1.10    6.40
  -8   0  -6   11.00    7.20
  -8   0  -6    0.00    4.40
  -8   0  -5   31.10    5.50
  -8   0  -5   31.80    5.10
   8   0   4   35.60    4.00
   8   0   4   50.59    5.00
  -8   0  -4   52.89    4.40
  -8   0  -4   55.39    7.20
  -8   0  -4   49.30    4.60
   8   0   3   -0.60    5.30
   8   0   3   -0.70    1.50
   8   0   3   -1.00    3.00
   8   0   3   -1.30    2.40
  -8   0  -3   -2.40    2.50
  -8   0  -3   -0.90    2.20
  -8   0  -3   -1.70    6.90
   8   0   2    4.00    5.90
   8   0   2    2.80    1.90
   8   0   2    0.60    2.00
   8   0   2    0.90    2.30
  -8   0  -2    1.50    6.10
  -8   0  -2    2.20    1.60
  -8   0  -2   -0.30    2.30
  -8   0  -2    1.80    1.40
   8   0   1   -0.60    1.40
   8   0   1    2.10    1.10
   8   0   1   -0.50    1.30
   8   0   1   -4.70    4.20
  -8   0  -1   -0.70    0.90
  -8   0  -1   -0.40    1.00
  -8   0  -1   -7.10    5.10
  -8   0  -1   -0.60    1.30
   8   0   0    0.60    2.00
  -8   0   0    2.60    1.50
  -8   0   0   -1.30    3.50
  -8   0   0   -0.70    3.00
   8   0  -1   -0.10    2.10
  -8   0   1    4.10    1.70
  -8   0   1    3.00    3.50
  -8   0   1    0.20    3.10
   8   0  -2   13.60    2.50
  -8   0   2   19.10    4.50
  -8   0   2   19.50    3.30
   8   0  -3    0.40    1.60
   8   0  -3   -1.00    1.00
   8   0  -3   -0.10    1.00
  -8   0   3   -0.40    2.40
  -8   0   3   -0.90    0.70
  -8   0   3   -0.70    4.70
   8   0  -4   51.49    3.50
   8   0  -4   62.39    4.40
  -8   0   4   63.79    5.70
  -8   0   4   63.79    3.60
  -8   0   4   57.29    3.40
  -8   0   4   56.59    3.70
   8   0  -5   -1.70    2.40
   8   0  -5   -4.10    4.20
   8   0  -5   -0.80    2.40
  -8   0   5   -2.00    4.40
  -8   0   5   -0.20    2.00
  -8   0   5   -1.60    2.70
   8   0  -6   23.40    3.30
   8   0  -6   20.30    3.40
   8   0  -6   21.60    3.20
   8   0  -6   34.70    5.70
  -8   0   6   28.60    5.70
  -8   0   6   21.40    3.50
  -8   0   6   16.90    2.70
   8   0  -7    1.00    3.40
   8   0  -7   -0.30    1.70
   8   0  -7    0.00    2.90
   8   0  -7    2.50    7.60
  -8   0   7   -1.70    3.00
  -8   0   7    3.60    4.50
   8   0  -8    1.80    2.70
   8   0  -8   -5.50    7.20
   8   0  -8    3.50    4.80
  -8   0   8    2.10    5.40
  -8   0   8   -0.30    3.80
  -8   0   8    2.00    4.70
   8   0  -9    9.00    5.30
   8   0  -9    3.90    8.80
  -8   0   9    3.20    4.70
  -8   0   9    0.40    3.50
   9   0   6    7.70   12.00
   9   0   6    6.40    5.90
   9   0   6   10.50    5.20
   9   0   6    5.70    5.20
  -9   0  -6    9.60    6.00
  -9   0  -6    9.50    3.30
  -9   0  -6   20.30    6.80
   9   0   5   20.10    6.60
  -9   0  -5    5.50    8.30
  -9   0  -5   11.50    7.00
   9   0   4   55.99    5.30
   9   0   4   52.19    4.90
  -9   0  -4   66.79    5.30
  -9   0  -4   46.50    4.50
  -9   0  -4   61.69    4.90
   9   0   3   -2.20    2.90
   9   0   3    0.70    2.90
   9   0   3   16.20    7.60
   9   0   3   -0.30    2.80
  -9   0  -3    0.30    2.80
  -9   0  -3   -1.40    2.70
  -9   0  -3   -0.30    3.80
  -9   0  -3    2.40    6.50
   9   0   2   31.80    3.40
   9   0   2   19.80    3.90
   9   0   2   34.50    6.90
  -9   0  -2   25.80    2.90
  -9   0  -2   29.80    6.30
  -9   0  -2   26.00    2.90
   9   0   1   -5.80    6.30
   9   0   1   -2.20    2.10
  -9   0  -1   -1.90    3.10
  -9   0  -1   -1.50    1.10
  -9   0  -1   -0.50    0.80
  -9   0  -1   -4.10    5.90
   9   0   0    3.50    2.20
  -9   0   0    2.50    5.20
  -9   0   0    7.00    2.70
  -9   0   0    2.30    5.10
   9   0  -1    1.00    2.40
  -9   0   1   -2.00    5.10
  -9   0   1    3.30    4.00
  -9   0   1    1.30    2.40
  -9   0   2   17.20    3.10
   9   0  -3    0.80    0.90
   9   0  -3    1.50    2.30
  -9   0   3    2.00    2.70
  -9   0   3    3.70    5.00
  -9   0   3   -1.20    3.10
   9   0  -4   35.40    3.60
   9   0  -4   31.60    2.50
   9   0  -4   28.80    2.40
  -9   0   4   34.10    2.50
  -9   0   4   28.10    2.10
  -9   0   4   32.50    2.40
  -9   0   4   31.70    5.40
   9   0  -5   -2.30    2.50
   9   0  -5    7.40    3.00
  -9   0   5   -2.20    2.80
  -9   0   5   -0.90    4.70
  -9   0   5   -1.10    2.10
   9   0  -6   21.60    3.40
   9   0  -6   23.80    3.30
   9   0  -6   21.30    3.70
  -9   0   6   30.90    6.00
  -9   0   6   22.00    3.40
  -9   0   6   17.50    3.20
   9   0  -7    7.60    7.10
   9   0  -7    2.60    3.90
   9   0  -7   -0.10    3.00
  -9   0   7   22.30    6.20
  -9   0   7   -0.10    3.10
   9   0  -8   14.10    8.30
  -9   0   8   23.00    4.70
   9   0  -9   -5.40    9.90
   9   0  -9   -0.40    4.70
   9   0  -9   -1.90    5.90
   9   0  -9   -0.30    5.60
  -9   0   9    0.90    3.40
  -9   0   9   -2.70    4.00
  -9   0   9   -8.30    6.20
  -9   0   9    3.30    5.70
  10   0   5    5.00    5.90
  10   0   5    5.00    6.70
  10   0   5   13.30   14.40
  10   0   5   36.40    6.50
 -10   0  -5   22.50    3.60
 -10   0  -5   19.40    7.40
 -10   0  -5   14.40    6.20
  10   0   4   13.40    2.90
  10   0   4    4.00    4.60
  10   0   4   28.50   11.10
  10   0   4    6.40    4.90
 -10   0  -4    6.80    4.40
 -10   0  -4   16.60    6.90
  10   0   3   -3.00    8.10
  10   0   2    3.30    3.10
  10   0   2    3.30    1.60
  10   0   2    3.40    1.80
 -10   0  -2    3.10    3.20
 -10   0  -2    3.40    1.80
 -10   0  -2    2.70    2.10
 -10   0  -2   -3.60    6.40
  10   0   0   18.50    2.90
 -10   0   0   21.40    3.40
 -10   0   0   29.40    5.90
 -10   0   0   37.90    7.30
  10   0  -1    0.00    1.60
 -10   0   1   -1.30    4.90
 -10   0   1   -1.20    5.10
  10   0  -2   19.20    3.10
 -10   0   2   29.20    4.90
 -10   0   2   22.30    3.10
 -10   0   2   28.10    5.50
  10   0  -3   -0.70    2.60
 -10   0   3   -6.00    4.40
 -10   0   3    2.20    4.20
 -10   0   3    1.40    3.10
  10   0  -4    2.90    1.50
  10   0  -4    2.50    2.50
 -10   0   4    4.80    5.30
 -10   0   4    9.20    2.60
  10   0  -5   -0.70    2.40
  10   0  -5    1.40    2.60
  10   0  -5   -1.50    1.90
 -10   0   5   -2.50    5.00
 -10   0   5   -0.30    2.30
 -10   0   5    3.60    1.50
  10   0  -6    7.50    4.80
  10   0  -6   11.40    3.70
  10   0  -6   11.10    2.60
 -10   0   6    8.70    2.90
 -10   0   6    9.40    2.20
  10   0  -7   -2.60    3.30
  10   0  -7    3.00    3.60
  10   0  -7  -12.10    7.00
  10   0  -7   -5.50    4.70
 -10   0   7    0.10    3.80
 -10   0   7   -3.60    3.00
  10   0  -8   -2.10    4.20
  10   0  -8   11.30    9.60
  10   0  -8    5.60    6.00
  10   0  -8    2.70    4.90
 -10   0   8    1.50    4.80
 -10   0   8    2.50    3.10
  11   0   4   42.80    6.30
 -11   0  -4   14.40    6.80
 -11   0  -4   29.60    3.80
  11   0   3    0.80    3.30
 -11   0  -3    0.50    2.50
 -11   0  -3   -0.90    4.10
 -11   0  -3    3.40    2.70
  11   0   1   -1.40    2.80
 -11   0  -1   -3.40    5.50
 -11   0  -1   -0.70    7.00
  11   0   0    0.20    2.90
 -11   0   0   -1.00    6.30
 -11   0   0   -3.60    5.40
  11   0  -1   -0.90    2.90
 -11   0   1    0.40    7.40
 -11   0   1    1.00    3.10
 -11   0   1    0.80    5.30
  11   0  -2    3.70    3.10
 -11   0   2    3.70    6.00
 -11   0   2    5.90    5.00
 -11   0   2    6.70    3.20
  11   0  -3    2.60    3.10
 -11   0   3    4.30    5.70
 -11   0   3    5.90    3.60
  11   0  -4    2.10    3.30
 -11   0   4   -0.60    5.90
 -11   0   4    1.50    3.20
 -11   0   4    3.70    5.90
  11   0  -6    4.70    2.40
  11   0  -6    6.80    2.60
  11   0  -6    4.10    2.90
 -11   0   6    4.80    2.40
 -11   0   6   20.30    6.10
 -11   0   6    5.10    2.60
  11   0  -7    2.60    4.30
  11   0  -7    0.00    3.90
  11   0  -7   -2.40    4.50
 -11   0   7    3.00    4.60
 -11   0   7    9.60    5.30
 -11   0   7   -0.90    2.80
  12   0   2    1.50    2.40
  12   0   2    2.20    1.50
  12   0   2   -3.50    3.10
 -12   0  -2    4.80    5.70
 -12   0  -1   47.20    7.00
  12   0   0    3.50    3.40
 -12   0   0   10.10    7.70
 -12   0   0   14.80    5.30
  12   0  -1    1.30    2.60
 -12   0   1    2.50    6.90
 -12   0   1    1.20    2.80
 -12   0   1    3.50    5.30
  12   0  -2   35.30    4.30
 -12   0   2   47.50    8.90
 -12   0   2   33.50    4.40
 -12   0   3    5.60    4.60
  12   0  -4    1.60    4.50
 -12   0   4   -0.70    3.90
 -12   0   4   16.30    7.40
 -12   0   4   15.40    5.60
  12   0  -5    0.30    4.00
 -12   0   5   -0.20    4.60
  12   0  -6    1.70    3.90
  12   0  -6    4.50    2.70
 -12   0   6    5.70    5.60
 -13   0   1   12.60    8.30
 -13   0   1   19.00    5.60
 -13   0   2   33.20    6.10
 -13   0   2   51.59   10.30
  13   0  -3    1.10    3.20
 -13   0   3    2.10    5.70
 -13   0   3   -1.30    6.10
  13   0  -4   -0.50    2.80
 -13   0   4    1.20    6.30
 -13   0   4   15.40    6.00
 -13   1   4    7.60    6.20
  13  -1  -4   -1.10    2.50
 -13   1   3    2.70    4.50
 -13   1   3    5.00    5.40
 -13   1   3   10.60    6.00
  13  -1  -3    2.80    3.30
 -13   1   2   27.70    8.60
 -13   1   1   15.70    7.80
  13  -1  -1   10.20    3.30
 -12   1   6    1.90    6.00
  12  -1  -6   -1.00    3.60
  12  -1  -6   -2.20    2.50
 -12   1   5    3.30    5.00
  12  -1  -5    1.30    3.90
 -12   1   4    1.10    3.20
 -12   1   4   12.20    5.10
 -12   1   4   -0.20    6.20
  12  -1  -4   -1.10    4.70
 -12   1   3   20.80    3.90
 -12   1   3   25.20    3.90
  12  -1  -3   14.80    3.80
 -12   1   2    5.10    7.00
 -12   1   1   -0.30    3.70
 -12   1   1    6.10    7.70
  12  -1  -1    0.90    2.70
 -12   1   0   -2.30    2.60
 -12   1   0    4.70    8.10
  12  -1   0    2.20    3.70
 -12   1  -1   50.39    7.70
 -12   1  -2   26.00    7.90
  12  -1   2   17.80    3.40
 -11   1   7    6.10    2.80
 -11   1   7    5.10    4.60
 -11   1   7    9.80    5.80
  11  -1  -7    0.50    4.90
  11  -1  -7    3.90    3.10
  11  -1  -7    2.60    4.30
 -11   1   6    3.80    2.20
 -11   1   6   11.50    6.00
 -11   1   6   -0.40    2.00
  11  -1  -6   -1.50    3.20
 -11   1   4   -2.80    5.10
 -11   1   4   14.90    5.40
 -11   1   4    5.30    2.10
  11  -1  -4    0.30    3.10
 -11   1   3   22.10    5.70
 -11   1   3   20.10    3.70
  11  -1  -3   15.10    3.60
 -11   1   2    4.60    3.10
 -11   1   2    7.50    4.10
 -11   1   2    2.40    5.30
  11  -1  -2    3.00    3.10
 -11   1   1   13.60    7.90
 -11   1   1   15.30    6.00
 -11   1   1    6.80    3.30
  11  -1  -1    6.60    3.10
 -11   1   0    1.20    5.40
 -11   1   0   -0.10    6.40
 -11   1   0    0.30    2.20
  11  -1   0    0.80    2.70
 -11   1  -1   -2.30    7.00
 -11   1  -1   -2.90    5.50
 -11   1  -1   -0.20    2.20
  11  -1   1   -0.30    1.90
  11  -1   1    0.20    2.70
 -11   1  -2   11.40    1.70
  11  -1   3    1.80    4.30
  11  -1   3    0.20   10.10
 -11   1  -4   47.60    4.70
  11  -1   4   39.20   14.90
 -10   1   8    6.90    5.10
 -10   1   8    2.00    3.30
 -10   1   8    4.10    6.60
  10  -1  -8   28.90   10.60
  10  -1  -8    5.00    5.30
  10  -1  -8    3.10    4.30
  10  -1  -8    1.60    4.20
 -10   1   7    0.40    2.80
 -10   1   7    1.80    3.30
  10  -1  -7    1.50    4.40
  10  -1  -7    0.40    3.70
  10  -1  -7    1.30    6.80
  10  -1  -7   -1.40    2.80
 -10   1   6    1.20    3.30
 -10   1   6   11.80    7.10
 -10   1   6   -2.20    1.80
  10  -1  -6   -0.50    3.30
  10  -1  -6    4.30    3.60
  10  -1  -6    2.60    2.60
 -10   1   5    7.60    5.50
 -10   1   5   10.30    2.90
  10  -1  -5    3.60    2.30
  10  -1  -5    8.10    2.60
  10  -1  -5    7.30    2.70
 -10   1   4   -5.60    5.40
 -10   1   4    1.20    1.60
  10  -1  -4   -0.70    2.60
  10  -1  -4   -2.60    2.00
  10  -1  -4   -2.30    1.30
 -10   1   3    3.00    3.00
 -10   1   3    6.00    6.00
 -10   1   3    0.40    2.70
  10  -1  -3    1.80    2.50
 -10   1   2   40.80    4.70
 -10   1   2   41.20    4.90
  10  -1  -2   39.00    3.40
 -10   1   1    5.30    2.90
 -10   1   1    0.40    4.90
 -10   1   1    8.70    4.50
  10  -1  -1    3.00    1.70
 -10   1   0    1.50    1.50
 -10   1   0   -2.20    4.40
 -10   1   0    0.40    6.50
  10  -1   0   -1.30    2.10
 -10   1  -1   -5.30    5.50
 -10   1  -1   -0.50    1.70
  10  -1   1   -0.50    2.20
  10  -1   1    1.40    2.20
  10  -1   1   -2.40    1.40
 -10   1  -2   -5.70    6.40
 -10   1  -2    1.50    1.80
 -10   1  -2    1.60    2.50
  10  -1   2   -2.50    2.50
  10  -1   2   -0.30    2.50
  10  -1   2    0.30    1.90
  10  -1   2   -3.60    6.20
  10  -1   3    0.20    7.90
 -10   1  -4    2.80    2.90
 -10   1  -4   12.90    6.50
 -10   1  -4   -0.50    3.90
  10  -1   4   14.90   11.20
  10  -1   4   -2.80    3.90
  10  -1   4    4.80    4.30
 -10   1  -5   20.00    6.60
  10  -1   5   17.60   14.80
  10  -1   5   23.00    6.80
  -9   1   9    0.50    6.80
  -9   1   9    7.00    4.70
  -9   1   9    2.70    3.30
   9  -1  -9    0.80    3.30
   9  -1  -9    1.10    5.40
   9  -1  -9    7.30    6.70
   9  -1  -9    6.90    9.20
   9  -1  -8   27.00    8.20
  -9   1   7   17.40    3.40
  -9   1   7   22.00    6.70
   9  -1  -7   13.90    4.40
   9  -1  -7   14.10    3.00
   9  -1  -7   19.40    4.20
  -9   1   6   13.10    6.00
  -9   1   6    7.70    2.40
  -9   1   6    3.90    2.20
   9  -1  -6    6.50    2.30
   9  -1  -6   12.10    2.80
   9  -1  -6    8.80    3.00
  -9   1   5   20.90    3.60
  -9   1   5   18.50    2.40
  -9   1   5   25.40    5.70
   9  -1  -5   17.50    3.20
   9  -1  -5   21.90    3.40
   9  -1  -5   21.20    3.30
  -9   1   4    0.10    1.50
  -9   1   4    5.10    3.80
  -9   1   4    0.30    1.50
  -9   1   4    2.70    0.90
   9  -1  -4    0.50    2.10
   9  -1  -4   -0.10    1.90
   9  -1  -4    2.00    2.60
  -9   1   3   29.70    5.60
  -9   1   3   24.60    3.60
  -9   1   3   20.90    2.90
   9  -1  -3   16.80    1.90
   9  -1  -3   13.60    1.70
   9  -1  -3   21.50    3.30
  -9   1   2   77.79    5.00
  -9   1   2   66.79    6.30
  -9   1   1    6.20    4.90
  -9   1   1    6.30    3.90
   9  -1  -1    3.90    2.50
  -9   1   0   -2.40    5.20
  -9   1   0   -0.70    2.20
  -9   1   0   -1.90    4.80
   9  -1   0    1.50    1.30
   9  -1   0   -0.40    2.10
  -9   1  -1    0.10    1.20
  -9   1  -1    1.00    1.00
  -9   1  -1   -0.40    2.00
  -9   1  -1    1.20    5.90
   9  -1   1    0.80    1.90
   9  -1   1    1.10    1.20
   9  -1   1   -1.10    2.10
   9  -1   1    1.60    6.60
  -9   1  -2    2.80    2.50
  -9   1  -2    1.50    2.90
  -9   1  -2    1.90    2.20
  -9   1  -2   -1.30    4.40
   9  -1   2   -7.30    6.40
   9  -1   2    7.70    3.60
   9  -1   2    2.10    2.00
  -9   1  -3   10.60    3.20
  -9   1  -3   11.80    2.80
  -9   1  -3   16.00    6.70
   9  -1   3   14.80    3.80
   9  -1   3   15.40    2.80
   9  -1   3   15.80    3.60
  -9   1  -4   47.80    9.50
  -9   1  -5   39.60    5.10
  -9   1  -5   45.80    7.30
   9  -1   5   43.30    5.40
   9  -1   5   34.70    5.60
  -9   1  -6   -1.60    3.00
  -9   1  -6   -4.70    6.70
  -9   1  -6    1.40    5.40
  -9   1  -6    8.30    6.40
   9  -1   6   -5.30   12.20
   9  -1   6    7.00    6.20
   9  -1   6    3.80    4.90
   9  -1   6    3.70    4.60
  -8   1   9    1.70    3.30
  -8   1   9    2.80    5.20
   8  -1  -9    7.70    9.40
   8  -1  -9    7.90    6.50
   8  -1  -9    0.10    3.50
  -8   1   8    2.60    5.60
  -8   1   8    1.90    4.90
  -8   1   7    3.70    3.40
   8  -1  -7    8.70    3.20
   8  -1  -7    6.20    2.30
   8  -1  -7    2.80    8.00
   8  -1  -7    4.60    2.00
  -8   1   6    7.00    2.20
  -8   1   6    5.50    5.30
  -8   1   6    7.80    2.90
   8  -1  -6    7.90    2.60
   8  -1  -6    8.40    3.00
   8  -1  -6    3.40    2.80
  -8   1   5   16.30    2.80
  -8   1   5   27.80    5.30
   8  -1  -5   17.60    3.30
   8  -1  -5   27.70    4.80
   8  -1  -5   15.80    3.00
  -8   1   4   15.30    2.00
  -8   1   4   14.50    4.90
  -8   1   4   13.00    1.80
   8  -1  -4   11.30    2.00
   8  -1  -4   12.80    2.50
  -8   1   3   15.50    2.40
  -8   1   3   11.60    1.70
  -8   1   3   11.50    1.30
  -8   1   3   20.30    5.40
   8  -1  -3   12.30    1.90
   8  -1  -3   12.20    2.20
   8  -1  -3   10.50    1.80
  -8   1   2  143.39    7.60
  -8   1   2  143.79    8.80
  -8   1   2  140.19    7.60
   8  -1  -2  136.79    6.90
   8  -1  -2  128.19    7.50
   8  -1  -2  124.29    6.80
  -8   1   1   28.10    2.60
  -8   1   1   23.00    4.20
   8  -1  -1   25.80    1.70
   8  -1  -1   21.60    2.80
   8  -1  -1   21.40    1.50
  -8   1   0   -1.00    1.90
  -8   1   0   -3.30    3.30
  -8   1   0    1.20    0.80
  -8   1   0    1.60    0.70
   8  -1   0   -0.10    0.90
   8  -1   0    0.50    1.10
   8  -1   0   -1.20    1.80
   8  -1   0   -1.70    3.30
  -8   1  -1    1.90    2.20
  -8   1  -1    1.60    1.20
  -8   1  -1   -6.80    4.60
  -8   1  -1   -0.70    1.60
   8  -1   1   -1.20    1.50
   8  -1   1    0.30    1.30
   8  -1   1   -2.90    4.70
   8  -1   1    1.20    1.50
  -8   1  -2    4.20    2.60
  -8   1  -2    4.70    1.70
  -8   1  -2    6.60    2.00
  -8   1  -2    0.30    5.80
   8  -1   2    4.20    2.20
   8  -1   2    3.20    2.80
   8  -1   2    7.10    2.40
   8  -1   2    2.50    6.40
   8  -1   2    4.90    2.20
  -8   1  -3    9.20    2.70
  -8   1  -3    0.70    6.90
   8  -1   3    3.00    2.40
   8  -1   3    2.90    4.90
  -8   1  -4   10.60    3.10
  -8   1  -4   12.80    5.90
   8  -1   4   18.80    2.90
   8  -1   4    7.60    3.60
  -8   1  -5   11.10    4.70
  -8   1  -5    8.90    5.00
  -8   1  -5   20.40    3.70
  -8   1  -5   11.60    8.00
   8  -1   5    7.40    5.40
   8  -1   5    9.00    4.00
  -8   1  -6    2.00    7.10
  -8   1  -6   -2.10    5.70
  -8   1  -6    4.40    3.20
  -8   1  -6    0.60    4.50
   8  -1   6    1.40    4.90
   8  -1   6    0.80    4.90
   8  -1   6    0.40    5.00
  -8   1  -7    4.20    2.70
  -8   1  -7    1.00    7.70
   8  -1   7    1.30    5.40
   8  -1   7    5.80    6.60
   8  -1   7   -0.90    9.40
  -7   1  10    9.40    7.00
  -7   1  10   11.20    3.50
  -7   1  10   18.80    9.00
   7  -1 -10    2.60    6.20
   7  -1 -10    4.70    3.80
   7  -1 -10    1.60    6.60
  -7   1   9    0.30    3.30
  -7   1   9    4.10    6.00
  -7   1   9   10.00    5.10
   7  -1  -9   15.80    5.90
   7  -1  -9    3.50    2.70
   7  -1  -9    8.00    7.30
  -7   1   8    2.70    6.80
  -7   1   8    7.10    4.80
   7  -1  -8   10.20    4.40
   7  -1  -8    5.50    2.00
   7  -1  -8    4.20    4.30
  -7   1   7    7.40    4.40
  -7   1   7    4.20    3.60
  -7   1   7    7.70    5.10
  -7   1   7    4.50    4.00
   7  -1  -7   14.80    5.60
   7  -1  -7    9.00    3.70
   7  -1  -7    4.80    2.70
  -7   1   6    1.10    5.20
  -7   1   6    7.50    3.10
   7  -1  -6    1.70    2.50
   7  -1  -6    6.00    3.50
   7  -1  -6    5.80    5.30
   7  -1  -6    9.30    2.90
  -7   1   5   13.70    2.10
  -7   1   5   25.20    5.50
   7  -1  -5   15.20    2.60
   7  -1  -5   21.20    5.30
   7  -1  -5   15.80    2.80
   7  -1  -5   15.10    2.70
  -7   1   4   87.59    6.90
  -7   1   4   74.79    4.70
  -7   1   4   83.59    4.80
   7  -1  -4   85.69    5.00
   7  -1  -4   83.39    6.00
   7  -1  -4   88.49    5.00
   7  -1  -4   70.19    4.60
  -7   1   3    6.60    1.70
  -7   1   3    4.70    1.50
  -7   1   3    4.20    1.40
  -7   1   3    4.80    3.30
   7  -1  -3    6.00    1.90
   7  -1  -3    4.70    1.20
  -7   1   2   17.80    1.40
  -7   1   2   16.90    2.90
  -7   1   2   18.70    3.20
  -7   1   2   17.80    1.20
   7  -1  -2   19.40    2.50
   7  -1  -2   17.60    1.50
   7  -1  -2   17.90    1.60
  -7   1   1   56.99    4.60
  -7   1   1   53.39    3.40
  -7   1   1   54.49    4.20
   7  -1  -1   56.89    3.60
   7  -1  -1   54.49    3.10
   7  -1  -1   50.29    2.90
  -7   1   0    4.30    0.90
  -7   1   0    3.70    3.10
  -7   1   0    4.00    0.70
  -7   1   0    5.20    1.60
   7  -1   0    3.90    1.10
   7  -1   0    4.90    1.70
   7  -1   0    2.40    2.80
   7  -1   0    5.50    1.10
  -7   1  -1   80.69    4.60
  -7   1  -1   79.79    6.00
  -7   1  -1   82.99    4.50
   7  -1   1   80.09    4.60
   7  -1   1   79.69    4.80
  -7   1  -2    7.40    5.40
  -7   1  -2   10.80    1.60
  -7   1  -2   12.60    2.10
   7  -1   2    8.10    2.00
   7  -1   2   11.40    5.00
   7  -1   2   10.40    2.20
   7  -1   2    8.50    1.80
  -7   1  -3    7.50    2.90
  -7   1  -3    2.70    1.70
  -7   1  -3    7.80    6.10
   7  -1   3    5.10    5.50
   7  -1   3    7.20    2.00
   7  -1   3    5.80    1.70
  -7   1  -4   35.40    3.80
  -7   1  -4   38.90    7.20
  -7   1  -4   21.20    3.60
   7  -1   4   31.10    4.60
   7  -1   4   30.50    3.30
   7  -1   4   31.50    4.10
  -7   1  -5    4.30    4.60
  -7   1  -5    3.50    4.10
  -7   1  -5    5.90    6.70
  -7   1  -5    7.00    3.20
   7  -1   5    5.30    3.80
   7  -1   5   -8.00    8.30
   7  -1   5    8.80    3.60
  -7   1  -6    3.30    5.70
  -7   1  -6   16.20    4.20
  -7   1  -6   14.50    5.70
   7  -1   6    3.30    4.50
  -7   1  -7    7.10    6.80
  -7   1  -7    0.70    3.40
  -7   1  -7   14.40    6.10
  -7   1  -7   -3.30    6.20
   7  -1   7    2.30   10.50
   7  -1   7    5.30    8.30
  -6   1  10    9.20    4.80
  -6   1  10   18.90    4.20
  -6   1  10   11.50    5.80
   6  -1 -10    5.40    3.50
   6  -1 -10   13.00    7.40
   6  -1 -10    6.90    6.80
   6  -1 -10   13.00   10.20
  -6   1   9   18.10    4.50
  -6   1   9   -3.30    6.40
   6  -1  -9   14.20    7.30
   6  -1  -9    8.20    3.00
   6  -1  -9    5.80    5.20
  -6   1   8    5.00    3.60
   6  -1  -8    7.60    7.60
   6  -1  -8    7.80    4.40
   6  -1  -8    5.50    2.80
   6  -1  -8    1.30    5.70
  -6   1   7  113.59    7.20
  -6   1   7  113.49    7.60
  -6   1   7  113.39    8.10
  -6   1   7  112.69    7.80
   6  -1  -7  104.29    6.80
   6  -1  -7  117.39    7.50
   6  -1  -7  114.29    7.70
   6  -1  -7  130.59    8.70
  -6   1   6   -0.60    3.20
  -6   1   6   -3.60    4.20
   6  -1  -6    0.00    3.10
   6  -1  -6   -2.80    4.00
   6  -1  -6    0.60    1.90
   6  -1  -6   -1.10    2.30
  -6   1   5   21.10    5.20
  -6   1   5   17.00    2.80
   6  -1  -5   12.40    3.80
   6  -1  -5   16.80    2.70
   6  -1  -5   13.90    2.30
   6  -1  -5   16.10    2.70
  -6   1   4  202.48   11.20
  -6   1   4  184.98   10.40
  -6   1   4  214.88   10.60
   6  -1  -4  208.78   11.40
   6  -1  -4  204.48   10.50
   6  -1  -4  209.18   10.50
   6  -1  -4  205.08   10.60
  -6   1   3  242.98   13.10
  -6   1   3  281.47   13.10
  -6   1   3  267.77   13.80
  -6   1   3  248.28   12.90
   6  -1  -3  254.47   13.00
   6  -1  -3  270.37   13.70
   6  -1  -3  261.27   13.30
   6  -1  -3  256.97   13.10
  -6   1   2    2.70    2.30
  -6   1   2    3.30    1.00
  -6   1   2    3.40    0.70
  -6   1   2    4.50    1.60
   6  -1  -2    3.70    1.10
   6  -1  -2    2.70    1.50
   6  -1  -2    3.90    1.30
  -6   1   1    0.20    1.40
  -6   1   1   -0.90    2.40
  -6   1   1   -0.20    2.50
  -6   1   1    0.00    0.80
  -6   1   1   -0.40    0.60
   6  -1  -1    0.10    1.20
   6  -1  -1    0.80    1.90
   6  -1  -1    0.00    0.70
  -6   1   0  329.17   16.40
  -6   1   0  307.77   15.70
  -6   1   0  319.87   15.70
  -6   1   0  311.07   15.80
   6  -1   0  323.37   16.40
   6  -1   0  305.77   15.70
   6  -1   0  323.17   15.70
   6  -1   0  325.77   16.00
  -6   1  -1  152.58    7.90
  -6   1  -1  157.48    8.80
  -6   1  -1  164.78    7.90
  -6   1  -1  140.79    7.90
   6  -1   1  160.88    7.90
   6  -1   1  152.68    9.00
   6  -1   1  151.98    8.10
   6  -1   1  151.08    7.90
  -6   1  -2   -0.30    1.70
  -6   1  -2   -1.60    3.40
  -6   1  -2   -0.60    1.50
  -6   1  -2    0.40    1.40
   6  -1   2   -0.30    1.80
   6  -1   2   -3.60    3.00
   6  -1   2   -0.80    1.20
   6  -1   2   -0.40    1.10
  -6   1  -3    2.80    2.60
  -6   1  -3    2.50    2.10
  -6   1  -3   -2.00    5.70
   6  -1   3   -7.00    3.80
   6  -1   3    2.20    2.00
   6  -1   3    2.70    2.00
   6  -1   3    3.40    2.30
  -6   1  -4    5.80    1.90
  -6   1  -4    0.80    5.30
  -6   1  -4    9.90    2.80
   6  -1   4    3.00    2.70
   6  -1   4    3.60    3.40
   6  -1   4    1.30    3.10
   6  -1   4   -0.60    5.00
  -6   1  -5   64.19    5.50
  -6   1  -5   66.49    5.60
  -6   1  -5   69.19    5.80
  -6   1  -5   67.99    8.10
   6  -1   5   71.39    5.40
   6  -1   5   68.69    5.40
  -6   1  -6    1.50    3.60
   6  -1   6    2.50    4.20
   6  -1   6    3.00    5.20
   6  -1   6    4.30    8.80
   6  -1   6   -6.50    5.60
  -6   1  -7    5.80    6.50
  -6   1  -7    3.60    3.80
  -6   1  -7    6.10    5.70
  -6   1  -7   15.70    7.10
   6  -1   7    4.60    4.90
   6  -1   7   -8.00    5.30
   6  -1   7    1.00    7.30
   6  -1   7   -3.20    8.20
  -6   1  -8    7.50    5.90
  -6   1  -8    8.40    3.60
  -6   1  -8    1.60    6.10
   6  -1   8    8.70    8.00
   6  -1   8   12.80    8.80
   6  -1   8    8.50    7.50
   6  -1   8   34.60   14.10
  -5   1  10   24.40    4.40
  -5   1  10   19.10    5.10
   5  -1 -10   26.10    6.50
   5  -1 -10   15.30    2.70
  -5   1   9    7.40    5.20
  -5   1   9    8.50    4.40
  -5   1   9    5.70    3.70
  -5   1   9    7.70    3.60
   5  -1  -9    2.90    5.00
   5  -1  -9    6.50    7.00
   5  -1  -9    2.70    2.60
   5  -1  -9   10.20    5.80
  -5   1   8    6.10    4.90
  -5   1   8    2.00    3.90
  -5   1   8    4.20    5.00
   5  -1  -8    1.60    2.80
   5  -1  -8    7.00    4.50
  -5   1   7   62.99    5.30
  -5   1   7   52.19    5.30
  -5   1   7   62.59    5.50
  -5   1   7   56.69    6.40
   5  -1  -7   66.89    5.40
   5  -1  -7   49.99    4.60
   5  -1  -7   58.79    6.20
   5  -1  -7   62.49    5.10
  -5   1   6    0.90    1.30
  -5   1   6    5.50    3.00
  -5   1   6    2.00    3.10
  -5   1   6    6.00    4.20
   5  -1  -6    5.50    3.40
   5  -1  -6    1.00    2.00
   5  -1  -6    6.50    4.90
   5  -1  -6   -0.80    3.30
  -5   1   5   17.90    3.80
  -5   1   5   11.50    2.00
  -5   1   5   18.20    2.70
   5  -1  -5   14.90    2.50
   5  -1  -5   11.20    1.90
   5  -1  -5   17.10    3.80
   5  -1  -5   16.60    2.90
  -5   1   4   16.40    2.80
  -5   1   4   12.60    1.80
  -5   1   4   14.10    2.30
   5  -1  -4   14.80    2.30
   5  -1  -4   17.80    2.80
   5  -1  -4   16.10    2.10
   5  -1  -4   18.50    1.90
  -5   1   3  161.08    8.90
  -5   1   3  154.78    8.30
   5  -1  -3  168.28    8.40
   5  -1  -3  167.08    9.00
   5  -1  -3  160.08    8.30
   5  -1  -3  163.68    8.50
  -5   1   2  499.85   23.80
  -5   1   2  504.75   24.40
  -5   1   2  483.15   23.80
  -5   1   2  467.95   23.90
   5  -1  -2  498.65   24.00
   5  -1  -2  455.55   23.80
  -5   1   1   54.69    3.40
  -5   1   1   50.99    2.80
  -5   1   1   50.69    3.70
  -5   1   1   52.49    2.90
  -5   1   1   56.49    2.80
   5  -1  -1   51.29    2.70
   5  -1  -1   51.09    2.80
   5  -1  -1   49.20    3.40
   5  -1  -1   52.39    3.30
  -5   1   0  169.18    8.60
  -5   1   0  168.18    8.60
  -5   1   0  169.58    9.20
  -5   1   0  177.08    8.60
   5  -1   0  174.98    8.90
   5  -1   0  172.88    8.60
   5  -1   0  176.78    9.20
  -5   1  -1  125.19    6.80
  -5   1  -1  132.99    7.70
  -5   1  -1  136.19    6.70
  -5   1  -1  126.59    6.60
   5  -1   1  134.89    6.80
   5  -1   1  124.49    7.40
   5  -1   1  131.39    6.80
   5  -1   1  126.29    6.70
   5  -1   1  125.19    6.60
  -5   1  -2   80.09    4.40
  -5   1  -2   76.89    5.30
  -5   1  -2   75.49    4.30
  -5   1  -2   78.59    4.30
   5  -1   2   77.19    4.40
   5  -1   2   68.19    5.60
   5  -1   2   72.69    4.10
   5  -1   2   76.39    4.30
   5  -1   2   77.79    4.30
  -5   1  -3   14.70    4.00
  -5   1  -3   13.70    2.10
  -5   1  -3   11.30    2.10
   5  -1   3   12.70    2.10
   5  -1   3   10.90    2.10
   5  -1   3   16.10    2.50
   5  -1   3   12.60    3.90
  -5   1  -4   36.60    6.40
  -5   1  -4   28.40    3.90
  -5   1  -4   35.60    3.00
  -5   1  -4   25.70    3.90
   5  -1   4   25.50    3.20
   5  -1   4   32.70    3.50
   5  -1   4   26.80    2.70
   5  -1   4   32.40    7.60
  -5   1  -5   16.60    4.40
  -5   1  -5    9.60    3.20
  -5   1  -5    8.60    2.80
  -5   1  -5    6.80    5.30
   5  -1   5    3.40    5.00
   5  -1   5   12.90    2.90
   5  -1   5   10.80    3.10
  -5   1  -6   36.40    6.60
  -5   1  -6   30.70    5.20
  -5   1  -6   36.80    4.60
  -5   1  -6   34.40    4.20
   5  -1   6   51.29    6.60
   5  -1   6   45.20    6.90
   5  -1   6   37.80    5.10
   5  -1   6   43.50    4.80
  -5   1  -7   13.80    4.50
  -5   1  -7   -6.20    4.80
  -5   1  -7   15.90    7.40
   5  -1   7    5.00    8.60
   5  -1   7    8.60    5.10
   5  -1   7    2.60    3.90
   5  -1   7    3.80    6.30
  -5   1  -8    0.00    6.00
  -5   1  -8   -6.00    6.30
  -5   1  -8   -4.70    7.20
  -5   1  -8    2.50    4.00
   5  -1   8   -4.70    7.60
   5  -1   8   -8.10    7.70
   5  -1   8   -9.50    5.30
  -5   1  -9   50.29   10.50
  -4   1  10    0.40    7.30
  -4   1  10   -5.00    4.80
  -4   1  10   -5.00    4.00
  -4   1  10   -6.80    6.00
   4  -1 -10   -3.80    5.80
   4  -1 -10    1.00    6.30
   4  -1 -10   -0.60    8.00
   4  -1 -10   -6.80    7.40
   4  -1 -10    2.60    3.00
  -4   1   8    4.20    3.60
  -4   1   8    9.30    4.70
  -4   1   8    5.90    4.40
  -4   1   8   16.40    4.30
  -4   1   8    6.40    4.20
   4  -1  -8    6.90    4.00
   4  -1  -8    7.30    4.90
   4  -1  -8    7.50    1.90
   4  -1  -8    6.70    5.40
  -4   1   7   57.99    5.30
  -4   1   7   61.19    5.50
  -4   1   7   68.69    5.30
  -4   1   7   57.09    5.30
  -4   1   7   69.69    5.10
   4  -1  -7   65.19    5.40
   4  -1  -7   58.79    5.80
   4  -1  -7   65.79    5.50
   4  -1  -7   73.19    4.60
   4  -1  -7   61.79    4.40
  -4   1   6   36.20    3.60
  -4   1   6   37.50    4.60
  -4   1   6   39.80    4.70
   4  -1  -6   35.50    3.20
   4  -1  -6   38.50    2.90
  -4   1   5   -0.50    2.50
  -4   1   5    1.30    1.20
  -4   1   5   -1.60    2.00
   4  -1  -5   -1.30    2.00
   4  -1  -5   -0.90    2.60
   4  -1  -5   -1.30    1.40
   4  -1  -5   -2.20    1.60
  -4   1   4  266.77   13.00
  -4   1   4  235.68   12.60
  -4   1   4  240.58   12.90
  -4   1   4  255.57   13.30
   4  -1  -4  256.67   13.00
   4  -1  -4  264.67   12.90
   4  -1  -4  255.87   13.00
   4  -1  -4  262.87   13.40
  -4   1   3  409.56   21.60
  -4   1   3  452.55   22.10
   4  -1  -3  443.36   21.60
   4  -1  -3  449.76   21.70
   4  -1  -3  438.16   21.70
   4  -1  -3  430.46   22.00
  -4   1   2  125.39    6.60
  -4   1   2  131.49    7.10
  -4   1   2  131.79    6.60
  -4   1   2  140.39    6.70
   4  -1  -2  125.49    6.60
   4  -1  -2  132.89    7.20
   4  -1  -2  129.09    6.80
   4  -1  -2  130.89    6.70
  -4   1   1   86.29    4.20
  -4   1   1   86.19    4.80
  -4   1   1   81.09    4.50
  -4   1   1   82.59    4.20
   4  -1  -1   81.89    4.20
   4  -1  -1   86.59    4.50
   4  -1  -1   78.79    4.40
  -4   1   0  196.18    9.50
  -4   1   0  189.48    9.90
  -4   1   0  190.78    9.50
  -4   1   0  186.98    9.50
   4  -1   0  192.18    9.90
   4  -1   0  191.68    9.50
   4  -1   0  195.68    9.70
  -4   1  -1   67.39    4.00
  -4   1  -1   75.79    4.00
  -4   1  -1   71.79    4.40
  -4   1  -1   72.39    3.90
   4  -1   1   71.29    3.80
   4  -1   1   74.19    4.70
   4  -1   1   78.39    3.90
   4  -1   1   74.79    4.00
   4  -1   1   73.89    4.00
  -4   1  -2  277.47   13.70
  -4   1  -2  254.67   13.00
  -4   1  -2  264.87   13.10
  -4   1  -2  250.87   13.00
   4  -1   2  249.58   13.00
   4  -1   2  257.07   13.60
   4  -1   2  258.27   13.00
   4  -1   2  266.27   13.10
  -4   1  -3   20.80    3.90
  -4   1  -3   29.10    2.20
  -4   1  -3   26.70    2.40
   4  -1   3   27.20    3.00
   4  -1   3   26.40    2.50
   4  -1   3   28.50    2.50
   4  -1   3   27.70    2.80
  -4   1  -4   83.09    5.30
  -4   1  -4   86.29    6.80
  -4   1  -4   76.59    5.20
   4  -1   4   87.69    5.00
   4  -1   4   79.29    6.50
   4  -1   4   87.89    5.40
   4  -1   4   84.49    5.10
  -4   1  -5   43.50    6.50
  -4   1  -5   42.60    4.30
  -4   1  -5   35.90    3.50
  -4   1  -5   38.90    3.80
   4  -1   5   27.60    3.30
   4  -1   5   33.70    4.50
   4  -1   5   42.10    7.00
   4  -1   5   32.20    4.40
  -4   1  -6   70.49    5.80
  -4   1  -6   62.89    5.30
  -4   1  -6   66.39    7.60
   4  -1   6   66.39    6.80
   4  -1   6   68.49    5.30
   4  -1   6   65.79    5.50
   4  -1   6   52.69    5.80
  -4   1  -7   23.40    6.40
  -4   1  -7   34.20    5.00
  -4   1  -7   28.00    4.70
   4  -1   7   28.20    6.10
   4  -1   7   16.20    5.30
   4  -1   7   22.40    4.70
  -4   1  -8   -0.40    5.90
  -4   1  -8   -1.40    6.60
  -4   1  -8   -4.90    5.40
  -4   1  -8    4.80    3.80
   4  -1   8   -3.70    7.10
  -4   1  -9   -8.10    7.90
  -4   1  -9   -0.60    3.50
  -4   1  -9   -0.80    6.90
   4  -1   9    8.10    8.10
   4  -1   9    9.10   12.20
  -3   1  10    2.00    7.80
  -3   1  10   -5.60    6.40
  -3   1  10   -2.60    6.50
  -3   1  10    3.60    4.30
   3  -1 -10   -9.80    5.80
   3  -1 -10   -2.30    7.30
  -3   1   9   36.40    5.60
  -3   1   9   33.60    6.60
  -3   1   9   56.19    6.10
  -3   1   9   38.30    6.90
   3  -1  -9   41.80    7.10
   3  -1  -9   37.90    5.60
   3  -1  -9   52.39    7.40
   3  -1  -9   45.40    6.70
  -3   1   8    8.10    4.20
  -3   1   8   21.00    5.20
  -3   1   8   18.30    3.70
   3  -1  -8    9.30    4.60
  -3   1   7  350.56   18.60
  -3   1   7  326.07   18.00
  -3   1   7  335.97   18.20
  -3   1   7  345.27   18.20
  -3   1   7  359.36   18.40
   3  -1  -7  349.27   18.20
   3  -1  -7  337.47   18.60
   3  -1  -7  371.76   18.20
   3  -1  -7  367.76   18.30
  -3   1   6   42.00    4.20
  -3   1   6   40.30    4.70
  -3   1   6   55.79    4.00
  -3   1   6   43.40    5.00
  -3   1   6   48.30    4.30
   3  -1  -6   43.80    3.50
   3  -1  -6   42.50    3.90
   3  -1  -6   46.30    3.80
   3  -1  -6   43.40    4.40
  -3   1   5    1.60    2.70
  -3   1   5   -1.50    2.20
  -3   1   5    1.60    2.00
  -3   1   5    2.10    2.20
  -3   1   5    1.30    1.80
   3  -1  -5    4.40    2.00
   3  -1  -5    2.40    1.40
   3  -1  -5    3.00    2.40
  -3   1   4    1.00    1.00
  -3   1   4    2.70    2.20
  -3   1   4    0.70    1.30
  -3   1   4    4.40    1.90
   3  -1  -4    2.30    1.20
   3  -1  -4    0.90    1.40
   3  -1  -4    1.50    1.80
   3  -1  -4    3.60    1.10
   3  -1  -4    1.40    2.00
  -3   1   3    6.40    0.90
  -3   1   3    9.10    2.20
  -3   1   3    3.90    1.10
   3  -1  -3    8.50    2.30
   3  -1  -3    6.80    1.60
   3  -1  -3    7.10    1.10
   3  -1  -3    6.80    1.30
  -3   1   2  203.88   10.00
  -3   1   2  193.78   10.00
   3  -1  -2  201.18   10.00
   3  -1  -2  208.68   10.00
   3  -1  -2  193.48   10.20
   3  -1  -2  198.18   10.00
  -3   1   1   51.49    3.10
  -3   1   1   51.99    2.90
  -3   1   1   55.29    2.70
  -3   1   1   46.30    2.70
   3  -1  -1   53.59    2.70
   3  -1  -1   50.29    2.80
   3  -1  -1   56.49    2.90
  -3   1   0    3.00    0.50
  -3   1   0    1.30    1.00
  -3   1   0    3.50    0.60
  -3   1   0    3.40    0.60
   3  -1   0    3.40    0.50
   3  -1   0    3.20    0.80
  -3   1  -1  307.47   15.60
  -3   1  -1  308.37   15.60
  -3   1  -1  321.47   15.60
  -3   1  -1  323.27   16.00
   3  -1   1  317.47   15.60
   3  -1   1  318.17   15.60
   3  -1   1  322.77   16.00
   3  -1   1  337.77   15.70
   3  -1   1  292.37   15.60
  -3   1  -2  258.27   12.90
  -3   1  -2  266.17   13.50
  -3   1  -2  245.68   13.00
  -3   1  -2  262.57   13.00
   3  -1   2  258.87   13.00
   3  -1   2  256.77   12.90
   3  -1   2  264.87   13.60
   3  -1   2  261.37   13.00
  -3   1  -3   74.69    4.50
  -3   1  -3   73.89    5.20
  -3   1  -3   76.49    4.40
  -3   1  -3   66.39    4.50
  -3   1  -3   76.59    4.50
   3  -1   3   73.79    5.00
   3  -1   3   85.69    4.40
   3  -1   3   80.79    4.60
   3  -1   3   80.59    4.50
  -3   1  -4   84.89    4.90
  -3   1  -4   78.09    5.20
  -3   1  -4   78.69    4.80
  -3   1  -4   80.09    5.60
   3  -1   4   79.19    4.90
   3  -1   4   70.09    4.80
   3  -1   4   82.99    4.70
   3  -1   4   68.59    5.50
  -3   1  -5  138.09    7.90
  -3   1  -5  132.39    7.80
  -3   1  -5  125.39    7.60
  -3   1  -5  130.29    9.00
   3  -1   5  136.89    8.90
   3  -1   5  139.39    7.80
   3  -1   5  132.59    7.80
   3  -1   5  128.39    7.40
  -3   1  -6   51.29    5.20
  -3   1  -6   53.69    5.00
  -3   1  -6   43.10    6.40
  -3   1  -6   39.40    4.20
   3  -1   6   43.20    6.20
   3  -1   6   54.39    4.60
   3  -1   6   51.19    4.50
   3  -1   6   38.00    4.60
  -3   1  -7   34.50    6.70
  -3   1  -7   31.30    5.10
  -3   1  -7   26.00    4.50
   3  -1   7   32.30    4.80
   3  -1   7   35.40    4.80
   3  -1   7   44.80    6.60
  -3   1  -8   -2.50    7.80
  -3   1  -8   11.80    5.70
  -3   1  -8    0.50    4.80
   3  -1   8    4.00   10.00
   3  -1   8   -1.80    6.00
   3  -1   8   11.50    5.80
  -3   1  -9    9.30    7.60
  -3   1  -9   -1.90    4.10
   3  -1   9   20.50    5.70
   3  -1   9    4.30    9.70
   3  -1   9   -0.40    6.90
  -2   1  10   -1.80    6.80
  -2   1  10   -5.10    6.20
  -2   1  10    6.20    4.80
  -2   1  10   -0.40    5.20
   2  -1 -10    9.70    5.80
   2  -1 -10   -2.20    7.90
   2  -1 -10    6.70    8.50
  -2   1   9   15.00    5.30
  -2   1   9    8.00    4.30
  -2   1   9   11.70    8.10
   2  -1  -9    1.40    5.50
   2  -1  -9    4.10    6.50
   2  -1  -9   -1.10    4.50
   2  -1  -9    3.60    4.70
  -2   1   8   34.50    5.90
  -2   1   8   24.60    4.70
  -2   1   8   31.80    5.40
  -2   1   8   32.20    5.00
  -2   1   8   34.40    5.70
   2  -1  -8   33.20    5.50
   2  -1  -8   37.10    5.70
  -2   1   7   -0.70    3.70
  -2   1   7    0.10    3.80
  -2   1   7    0.80    3.40
  -2   1   7   -4.10    3.60
  -2   1   7   -3.50    3.20
   2  -1  -7    2.70    3.00
   2  -1  -7    0.10    4.10
   2  -1  -7   -1.20    3.60
   2  -1  -7   -1.40    3.30
  -2   1   6  263.57   13.30
  -2   1   6  252.27   13.00
  -2   1   6  246.98   13.10
  -2   1   6  244.88   13.40
  -2   1   6  235.58   13.10
   2  -1  -6  247.28   13.60
   2  -1  -6  253.67   13.20
   2  -1  -6  242.58   13.10
   2  -1  -6  246.78   13.20
  -2   1   5   52.29    3.90
  -2   1   5   49.10    3.90
  -2   1   5   61.59    3.70
  -2   1   5   53.09    3.60
  -2   1   5   43.40    3.70
   2  -1  -5   51.09    3.90
   2  -1  -5   56.69    4.10
   2  -1  -5   47.80    3.70
   2  -1  -5   49.80    3.60
  -2   1   4  304.57   16.30
  -2   1   4  353.66   16.50
  -2   1   4  341.97   16.70
  -2   1   4  313.77   16.40
  -2   1   4  326.27   16.40
   2  -1  -4  331.17   16.50
   2  -1  -4  320.27   16.60
   2  -1  -4  322.37   16.50
   2  -1  -4  327.07   16.30
  -2   1   3  176.38    9.30
  -2   1   3  186.38    9.50
  -2   1   3  176.88    9.20
   2  -1  -3  187.38    9.40
   2  -1  -3  183.48    9.20
   2  -1  -3  186.38    9.50
   2  -1  -3  185.88    9.30
  -2   1   2    5.70    0.80
  -2   1   2    6.20    1.10
  -2   1   2    7.50    1.50
  -2   1   2    5.20    0.60
   2  -1  -2    7.20    1.00
   2  -1  -2    6.10    0.80
   2  -1  -2    7.80    1.60
   2  -1  -2    6.10    0.60
   2  -1  -2    6.30    1.00
  -2   1   1  783.62   36.70
  -2   1   1  744.23   36.70
  -2   1   1  759.72   36.80
  -2   1   1  746.43   36.80
   2  -1  -1  747.23   36.80
   2  -1  -1  693.63   36.70
   2  -1  -1  743.73   36.80
   2  -1  -1  789.82   36.70
  -2   1   0 2571.24  120.19
  -2   1   0 2337.37  119.59
  -2   1   0 2303.37  119.39
  -2   1   0 2414.96  119.59
   2  -1   0 2501.25  120.29
   2  -1   0 2673.23  119.79
   2  -1   0 2331.47  119.59
  -2   1  -1 4042.50  199.88
  -2   1  -1 4418.76  201.18
  -2   1  -1 3989.50  200.18
  -2   1  -1 3954.20  200.08
   2  -1   1 4323.77  199.88
   2  -1   1 3861.61  199.88
   2  -1   1 4080.49  200.18
   2  -1   1 3966.10  200.18
   2  -1   1 4204.48  200.68
  -2   1  -2   21.50    1.60
  -2   1  -2   21.30    1.90
  -2   1  -2   19.50    2.50
   2  -1   2   22.70    2.30
   2  -1   2   21.50    1.50
   2  -1   2   20.00    1.70
   2  -1   2   20.50    1.70
  -2   1  -3  224.98   12.00
  -2   1  -3  231.88   11.70
  -2   1  -3  224.28   11.80
  -2   1  -3  222.28   11.70
   2  -1   3  225.28   12.10
   2  -1   3  238.68   11.70
   2  -1   3  237.78   11.60
   2  -1   3  228.18   11.70
  -2   1  -4   90.39    5.40
  -2   1  -4   88.59    5.20
  -2   1  -4   96.99    5.30
  -2   1  -4   92.29    5.70
   2  -1   4   85.69    6.00
   2  -1   4   85.89    5.60
   2  -1   4   86.39    5.40
   2  -1   4   82.39    5.10
  -2   1  -5    5.80    3.70
  -2   1  -5    3.90    2.40
  -2   1  -5    5.80    2.30
  -2   1  -5    4.80    2.40
   2  -1   5    5.50    2.60
   2  -1   5    7.80    2.10
   2  -1   5    7.80    3.70
   2  -1   5    5.00    2.30
  -2   1  -6   69.79    7.80
  -2   1  -6   79.79    5.90
  -2   1  -6   70.39    5.50
   2  -1   6   80.99    5.80
   2  -1   6   74.39    5.40
   2  -1   6   72.69    6.10
  -2   1  -7   29.90    6.50
  -2   1  -7   27.90    6.10
  -2   1  -7   22.90    4.80
  -2   1  -7   26.80    5.30
   2  -1   7   37.90    5.60
   2  -1   7   21.50    5.30
   2  -1   7   22.60    3.70
   2  -1   7   26.60    4.10
  -2   1  -8  102.59    9.50
  -2   1  -8   92.09    8.00
  -2   1  -8  127.39    9.10
  -2   1  -8  123.99    8.00
   2  -1   8  100.29    7.80
   2  -1   8  111.79    9.10
   2  -1   8  114.59    9.80
  -2   1  -9   17.10    5.10
  -2   1  -9   33.70    8.70
   2  -1   9   25.00    5.50
  -2   1 -10   11.90   10.60
  -2   1 -10   -0.30    6.70
  -2   1 -10    6.60    7.40
   2  -1  10    0.10    7.10
   2  -1  10   12.00    9.40
   2  -1  10    6.50    5.50
  -1   1  10    4.60    5.10
  -1   1  10   -5.70    6.80
  -1   1  10    6.40    4.80
   1  -1 -10   12.70    4.90
   1  -1 -10   23.40    7.40
   1  -1 -10    1.30    6.90
  -1   1   9   14.80    6.10
  -1   1   9   20.90    5.90
   1  -1  -9   13.70    4.90
   1  -1  -9    8.60    5.60
   1  -1  -9   12.60    6.20
   1  -1  -9   16.70    6.30
  -1   1   8    4.90    4.50
  -1   1   8    2.60    4.50
  -1   1   8    4.30    3.40
  -1   1   8    2.20    4.30
   1  -1  -8   -0.30    6.40
   1  -1  -8    3.80    2.90
   1  -1  -8    3.90    3.70
  -1   1   7   -1.40    3.50
  -1   1   7   -2.10    3.80
  -1   1   7   -0.90    3.10
  -1   1   7   -3.00    4.20
   1  -1  -7   -3.10    3.80
   1  -1  -7   -4.20    3.50
   1  -1  -7   -2.60    4.00
   1  -1  -7   -2.50    3.30
  -1   1   6  477.75   24.90
  -1   1   6  535.15   25.10
  -1   1   6  488.55   24.90
  -1   1   6  482.25   25.10
  -1   1   6  483.55   25.10
   1  -1  -6  506.15   24.90
   1  -1  -6  490.45   25.20
   1  -1  -6  491.75   25.00
   1  -1  -6  488.55   25.00
  -1   1   5   11.00    2.00
  -1   1   5    9.90    2.10
  -1   1   5    7.60    2.30
  -1   1   5    8.00    3.10
  -1   1   5    9.80    2.60
   1  -1  -5   10.00    3.10
   1  -1  -5    5.80    2.00
   1  -1  -5   10.00    2.00
   1  -1  -5    7.60    2.40
  -1   1   4   57.69    3.70
  -1   1   4   55.99    3.60
  -1   1   4   48.20    3.60
  -1   1   4   53.59    3.30
  -1   1   4   43.90    3.10
   1  -1  -4   48.20    3.40
   1  -1  -4   46.40    3.30
   1  -1  -4   51.99    3.50
   1  -1  -4   47.90    3.60
  -1   1   3  416.06   21.00
  -1   1   3  420.16   20.90
  -1   1   3  418.76   20.90
  -1   1   3  409.36   20.90
  -1   1   3  436.46   21.00
   1  -1  -3  427.46   20.90
   1  -1  -3  430.26   21.10
   1  -1  -3  421.86   20.90
   1  -1  -3  416.66   20.90
  -1   1   2  463.95   23.30
  -1   1   2  482.15   23.30
  -1   1   2  464.05   23.30
  -1   1   2  478.75   23.40
  -1   1   2  451.25   23.20
   1  -1  -2  477.95   23.30
   1  -1  -2  483.25   23.30
   1  -1  -2  476.75   23.40
   1  -1  -2  486.55   23.30
  -1   1  -1  340.87   16.20
  -1   1  -1  345.97   16.40
  -1   1  -1  331.37   16.20
   1  -1   1  336.67   16.20
   1  -1   1  328.87   16.20
   1  -1   1  299.67   16.20
  -1   1  -2  437.66   21.60
  -1   1  -2  447.66   21.70
  -1   1  -2  448.86   21.80
  -1   1  -2  438.46   21.70
   1  -1   2  428.76   21.80
   1  -1   2  426.66   21.60
   1  -1   2  436.16   21.60
   1  -1   2  446.26   21.70
  -1   1  -3  407.76   19.70
  -1   1  -3  391.66   19.80
  -1   1  -3  379.46   19.70
  -1   1  -3  400.76   19.90
   1  -1   3  410.76   19.80
   1  -1   3  392.26   19.60
   1  -1   3  385.56   19.70
   1  -1   3  399.56   20.00
  -1   1  -4  106.09    6.30
  -1   1  -4   98.69    5.60
  -1   1  -4   96.29    5.60
  -1   1  -4   91.89    5.70
   1  -1   4   98.69    5.60
   1  -1   4   94.09    5.50
   1  -1   4   94.19    5.40
   1  -1   4   96.79    5.80
   1  -1   4   89.39    6.00
  -1   1  -5   -1.50    2.10
  -1   1  -5    0.10    2.10
  -1   1  -5   -2.10    2.70
   1  -1   5    5.10    2.10
   1  -1   5   -1.30    1.80
   1  -1   5   -0.20    2.30
  -1   1  -6  128.29    8.00
  -1   1  -6  140.99    8.60
  -1   1  -6  133.09    8.40
  -1   1  -6  129.19    8.00
   1  -1   6  126.99    7.90
   1  -1   6  136.79    8.80
   1  -1   6  134.69    7.90
   1  -1   6  140.09    8.00
   1  -1   6  137.39    8.30
  -1   1  -7   32.50    6.10
  -1   1  -7   28.70    5.10
  -1   1  -7   24.70    4.50
  -1   1  -7   23.90    4.00
   1  -1   7   22.50    3.70
   1  -1   7   32.80    6.80
   1  -1   7   19.80    3.70
  -1   1  -8   10.70    4.80
  -1   1  -8    8.50    7.20
  -1   1  -8    9.50    4.10
  -1   1  -8    8.40    4.20
   1  -1   8    6.90    4.00
   1  -1   8    6.80    3.80
   1  -1   8    6.70    4.70
   1  -1   8    2.80    5.50
   1  -1   9   41.10    6.40
  -1   1 -10    7.50    7.10
  -1   1 -10    3.80    4.50
  -1   1 -10   18.30   10.20
  -1   1 -10    9.30    6.70
   1  -1  10    4.10    4.90
   1  -1  10    1.80    7.40
   1  -1  10   -4.10    7.40
   0   1  10   -5.50    9.20
   0   1  10    3.40    7.30
   0   1  10    6.00    5.20
   0  -1 -10    2.50    6.40
   0  -1 -10  -10.20    8.50
   0  -1 -10   10.00    4.70
   0   1   9   15.10    6.40
   0   1   9   31.60    5.90
   0  -1  -9   30.40    5.70
   0   1   8  105.79    7.90
   0   1   8   91.19    9.10
   0   1   8  111.39    7.80
   0   1   8  103.79    7.70
   0   1   8  126.99    8.10
   0  -1  -8  102.59    7.50
   0  -1  -8  104.39    7.70
   0  -1  -8   97.79    9.20
   0  -1  -8  130.29    8.60
   0   1   7   64.79    5.30
   0   1   7   62.09    5.70
   0   1   7   54.69    5.40
   0   1   7   63.19    6.60
   0   1   7   72.69    6.00
   0  -1  -7   66.39    6.10
   0  -1  -7   55.49    5.40
   0  -1  -7   60.39    6.80
   0  -1  -7   67.29    5.70
   0   1   6  133.29    8.10
   0   1   6  130.89    8.10
   0   1   6  133.09    8.00
   0   1   6  135.59    8.00
   0   1   6  145.39    8.10
   0  -1  -6  139.69    8.30
   0  -1  -6  133.49    7.90
   0  -1  -6  133.09    8.10
   0  -1  -6  140.99    8.00
   0   1   5   36.90    3.20
   0   1   5   37.20    2.90
   0   1   5   33.90    3.20
   0   1   5   34.50    3.30
   0   1   5   30.50    3.00
   0  -1  -5   45.20    3.90
   0  -1  -5   38.40    3.00
   0  -1  -5   32.40    3.50
   0  -1  -5   34.50    3.20
   0   1   4  557.04   27.70
   0   1   4  535.25   27.50
   0   1   4  575.84   27.70
   0   1   4  543.25   27.80
   0   1   4  560.04   27.60
   0  -1  -4  554.14   27.70
   0  -1  -4  537.15   27.60
   0  -1  -4  567.84   27.70
   0  -1  -4  572.04   27.60
   0   1   3  328.97   15.70
   0   1   3  308.97   15.60
   0   1   3  313.27   15.70
   0   1   3  302.87   15.60
   0   1   3  299.47   15.70
   0  -1  -3  307.57   15.60
   0  -1  -3  322.77   15.70
   0  -1  -3  316.47   15.70
   0  -1  -3  307.77   15.60
   0   1   2   26.70    1.60
   0   1   2   23.10    1.70
   0   1   2   26.20    1.70
   0   1   2   22.70    1.60
   0  -1  -2   25.80    1.60
   0  -1  -2   24.90    1.70
   0  -1  -2   24.90    1.80
   0  -1  -2   25.40    1.80
   0  -1  -2   24.10    1.60
   0   1  -2   26.70    1.80
   0   1  -2   27.30    1.80
   0   1  -2   24.80    1.70
   0   1  -2   26.30    1.70
   0  -1   2   24.70    1.70
   0  -1   2   26.90    1.70
   0  -1   2   28.30    1.80
   0  -1   2   25.50    1.70
   0   1  -3  308.07   15.80
   0   1  -3  319.67   15.90
   0   1  -3  304.47   15.80
   0   1  -3  320.27   15.90
   0  -1   3  332.47   15.90
   0  -1   3  306.37   15.90
   0  -1   3  306.57   15.80
   0  -1   3  329.37   15.90
   0   1  -4  558.94   27.80
   0   1  -4  567.74   28.00
   0   1  -4  562.74   27.90
   0  -1   4  568.04   27.90
   0  -1   4  550.54   27.80
   0  -1   4  554.34   28.10
   0  -1   4  541.35   27.80
   0  -1   4  579.34   27.90
   0   1  -5   39.80    3.20
   0   1  -5   34.90    3.10
   0   1  -5   35.70    3.60
   0   1  -5   28.50    3.20
   0  -1   5   33.00    3.50
   0  -1   5   34.10    3.20
   0  -1   5   36.20    3.20
   0  -1   5   39.80    2.80
   0  -1   5   29.20    3.20
   0   1  -6  135.59    8.40
   0   1  -6  132.09    7.90
   0   1  -6  147.09    8.00
   0   1  -6  141.99    8.30
   0  -1   6  136.79    8.00
   0  -1   6  133.59    8.30
   0  -1   6  141.79    8.10
   0  -1   6  140.09    8.00
   0  -1   6  120.29    8.10
   0   1  -7   60.89    7.20
   0   1  -7   57.49    5.80
   0   1  -7   66.59    5.50
   0   1  -7   66.19    5.70
   0  -1   7   60.79    5.90
   0  -1   7   58.89    5.30
   0  -1   7   72.39    6.00
   0  -1   7   64.59    5.50
   0  -1   7   60.99    6.30
   0   1  -8  105.79    7.70
   0   1  -8  105.99    7.70
   0   1  -8  102.89    9.00
   0   1  -8  102.89    7.40
   0  -1   8  117.79    8.00
   0  -1   8  109.29    7.90
   0  -1   8  104.89    8.00
   0  -1   8  104.09    8.70
   0  -1   8  121.39    7.90
   0   1  -9   32.00    6.00
   0  -1   9   42.90    7.00
   0  -1   9   40.80    6.30
   0   1 -10    4.70    4.50
   0   1 -10    0.20    7.50
   0   1 -10    9.20    7.10
   0  -1  10   -3.00    6.50
   0  -1  10   -0.40    4.90
   0  -1  10    8.20    9.10
   1   1  10    7.90    8.20
   1   1  10    7.90    8.10
   1   1  10    8.00    5.10
  -1  -1 -10   -1.00    6.00
  -1  -1 -10    3.30    4.20
  -1  -1 -10   13.00    6.80
  -1  -1 -10   11.50    8.90
   1   1   9   31.20    9.40
   1   1   9   38.30    6.40
   1   1   8   10.50    3.90
   1   1   8    7.00    5.50
   1   1   8    9.20    4.40
   1   1   8    1.20    5.20
  -1  -1  -8    5.00    3.90
  -1  -1  -8    6.80    6.60
  -1  -1  -8    4.80    4.00
  -1  -1  -8    5.00    4.40
   1   1   7   25.10    4.90
   1   1   7   32.70    5.00
   1   1   7   19.30    3.80
   1   1   7   22.30    3.70
   1   1   7   31.40    7.10
  -1  -1  -7   29.40    5.70
  -1  -1  -7   27.20    4.30
  -1  -1  -7   34.50    6.20
  -1  -1  -7   24.20    5.00
   1   1   6  144.09    8.40
   1   1   6  134.99    8.00
   1   1   6  114.39    8.10
   1   1   6  141.89    8.10
   1   1   6  138.39    9.00
  -1  -1  -6  139.09    8.80
  -1  -1  -6  138.29    8.30
  -1  -1  -6  141.99    8.30
  -1  -1  -6  126.59    8.00
   1   1   5   -2.00    2.00
   1   1   5   -0.10    1.90
   1   1   5   -2.80    2.60
   1   1   5   -1.80    2.30
  -1  -1  -5   -1.50    2.00
  -1  -1  -5   -0.30    3.00
  -1  -1  -5   -0.30    2.00
   1   1   4   95.79    5.90
   1   1   4   96.09    5.40
   1   1   4  105.79    5.70
   1   1   4   93.49    5.90
   1   1   4   94.39    5.60
  -1  -1  -4  104.29    6.20
  -1  -1  -4   91.79    5.70
  -1  -1  -4   88.09    5.70
  -1  -1  -4   99.09    5.60
   1   1   3  403.86   19.60
   1   1   3  388.26   19.70
   1   1   3  394.06   19.50
   1   1   3  398.36   19.50
   1   1   3  382.16   19.50
  -1  -1  -3  388.86   19.50
  -1  -1  -3  401.36   19.50
  -1  -1  -3  394.96   19.50
  -1  -1  -3  385.76   19.70
  -1  -1  -3  382.06   19.50
   1   1   2  433.86   21.60
   1   1   2  426.36   21.60
   1   1   2  440.36   21.80
   1   1   2  449.86   21.60
   1   1   2  449.56   21.60
  -1  -1  -2  446.66   21.60
  -1  -1  -2  444.76   21.80
  -1  -1  -2  429.66   21.60
  -1  -1  -2  428.66   21.60
  -1  -1  -2  430.06   21.60
   1   1   1  338.17   16.60
   1   1   1  341.47   16.70
   1   1   1  309.97   16.50
  -1  -1  -1  336.67   16.50
  -1  -1  -1  338.27   16.60
  -1  -1  -1  348.87   16.70
  -1  -1  -1  333.07   16.60
  -1  -1  -1  349.96   16.60
  -1  -1   1 1034.60   51.29
   1   1  -2  470.95   23.50
   1   1  -2  486.95   23.50
   1   1  -2  482.35   23.50
   1   1  -2  475.25   23.60
  -1  -1   2  478.15   23.60
  -1  -1   2  493.95   23.50
  -1  -1   2  464.05   23.50
  -1  -1   2  469.45   23.50
   1   1  -3  434.36   21.30
   1   1  -3  433.16   21.20
   1   1  -3  420.46   21.20
   1   1  -3  426.16   21.20
  -1  -1   3  408.06   21.10
  -1  -1   3  441.76   21.20
  -1  -1   3  443.16   21.30
  -1  -1   3  408.06   21.20
   1   1  -4   48.20    3.20
   1   1  -4   48.90    3.50
   1   1  -4   51.59    3.70
  -1  -1   4   58.69    3.60
  -1  -1   4   48.60    3.40
  -1  -1   4   48.40    3.50
  -1  -1   4   57.49    3.60
   1   1  -5    6.30    2.50
   1   1  -5    7.10    1.80
   1   1  -5    6.90    2.50
  -1  -1   5   11.00    1.70
  -1  -1   5    6.90    2.60
  -1  -1   5    7.70    2.50
  -1  -1   5    5.60    2.00
  -1  -1   5    7.10    2.30
   1   1  -6  493.85   25.00
   1   1  -6  486.55   25.10
   1   1  -6  504.25   25.20
   1   1  -6  498.95   25.40
  -1  -1   6  491.55   25.30
  -1  -1   6  521.95   25.20
  -1  -1   6  501.55   25.10
  -1  -1   6  492.45   25.20
  -1  -1   6  471.95   25.00
   1   1  -7   -1.30    3.70
   1   1  -7   -3.20    3.40
   1   1  -7   -0.40    3.60
   1   1  -7   -4.80    4.20
  -1  -1   7   -5.00    3.90
  -1  -1   7   -1.00    3.70
  -1  -1   7   -0.80    3.00
  -1  -1   7   -2.40    4.10
   1   1  -8   10.70    4.90
   1   1  -8    0.20    6.10
   1   1  -8    2.70    3.40
   1   1  -8    8.10    4.00
  -1  -1   8    8.80    4.20
  -1  -1   8   -0.20    4.30
  -1  -1   8    4.40    4.10
  -1  -1   8   -1.50    4.30
  -1  -1   8   17.10    7.80
   1   1  -9   18.10    6.20
   1   1  -9   17.80    4.50
   1   1  -9   10.00    4.70
  -1  -1   9   21.20    6.00
  -1  -1   9   19.30    7.20
   1   1 -10   12.90    7.00
   1   1 -10    6.40    4.90
  -1  -1  10    6.00    4.90
  -1  -1  10   11.40    5.00
   2   1  10    3.60    5.70
   2   1  10  -19.00   11.10
   2   1  10   27.30    9.50
   2   1  10    4.10    7.00
  -2  -1 -10   -4.10    6.90
  -2  -1 -10  -11.20    6.80
  -2  -1 -10    0.10    3.60
   2   1   9   14.60    6.70
  -2  -1  -9   32.80    8.40
   2   1   8   93.49    9.20
   2   1   8  110.29    7.80
   2   1   8   97.39    8.50
   2   1   8  108.49   10.00
  -2  -1  -8  105.99    8.00
  -2  -1  -8   94.69    7.60
  -2  -1  -8  106.29    9.50
  -2  -1  -8  116.69    7.70
   2   1   7   26.10    4.30
   2   1   7   21.70    3.90
   2   1   7   22.30    5.00
   2   1   7   23.40    5.50
  -2  -1  -7   21.10    4.50
  -2  -1  -7   24.80    5.90
  -2  -1  -7   22.60    4.50
   2   1   6   73.49    5.60
   2   1   6   73.89    5.80
  -2  -1  -6   81.89    5.60
  -2  -1  -6   61.59    5.30
  -2  -1  -6   74.79    7.10
  -2  -1  -6   75.39    5.70
   2   1   5    3.70    2.60
   2   1   5    4.70    2.70
   2   1   5    4.20    3.30
  -2  -1  -5    0.70    2.00
  -2  -1  -5    3.90    3.40
  -2  -1  -5    2.70    2.10
  -2  -1  -5    5.00    2.50
   2   1   4   84.39    5.40
   2   1   4   96.39    5.40
   2   1   4   90.69    6.30
   2   1   4   89.99    5.60
  -2  -1  -4   91.69    5.40
  -2  -1  -4  101.29    5.40
  -2  -1  -4  103.79    5.50
  -2  -1  -4   87.09    5.70
  -2  -1  -4   85.69    6.00
   2   1   3  222.88   11.70
   2   1   3  233.68   11.70
   2   1   3  238.58   11.80
   2   1   3  232.48   12.20
  -2  -1  -3  232.68   12.10
  -2  -1  -3  216.18   11.70
  -2  -1  -3  226.58   11.60
  -2  -1  -3  235.38   11.70
  -2  -1  -3  234.48   11.80
   2   1   2   20.20    2.10
   2   1   2   17.40    1.80
   2   1   2   20.70    1.70
   2   1   2   24.90    1.70
  -2  -1  -2   22.70    1.70
  -2  -1  -2   22.40    2.60
  -2  -1  -2   20.00    1.90
  -2  -1  -2   23.60    1.80
   2   1   1 3818.52  199.58
   2   1   1 4249.67  199.38
   2   1   1 4014.80  199.58
   2   1   1 4218.08  199.48
   2   1   1 4043.20  199.88
  -2  -1  -1 4261.77  200.58
  -2  -1  -1 3945.21  199.58
  -2  -1  -1 4123.39  199.38
  -2  -1  -1 4054.79  199.38
   2   1   0 2663.23  117.39
   2   1   0 2384.66  117.09
   2   1   0 2268.07  117.69
   2   1   0 2379.16  117.59
  -2  -1   0 2325.87  117.09
  -2  -1   0 2443.86  117.09
  -2  -1   0 2456.35  117.49
  -2  -1   0 2300.97  117.69
   2   1  -1  803.82   36.10
   2   1  -1  735.63   36.20
  -2  -1   1  786.02   36.00
  -2  -1   1  739.03   36.20
  -2  -1   1  630.14   36.10
   2   1  -2    7.50    1.10
   2   1  -2    6.90    0.90
   2   1  -2    6.60    1.10
  -2  -1   2    6.30    0.70
  -2  -1   2    5.70    0.80
  -2  -1   2    6.20    1.00
  -2  -1   2    6.60    1.40
   2   1  -3  187.78    9.50
   2   1  -3  183.88    9.30
   2   1  -3  182.58    9.30
   2   1  -3  181.68    9.30
  -2  -1   3  175.98    9.20
  -2  -1   3  178.58    9.30
  -2  -1   3  183.88    9.50
  -2  -1   3  192.58    9.40
   2   1  -4  324.07   16.50
   2   1  -4  332.07   16.70
   2   1  -4  327.27   16.50
   2   1  -4  330.17   16.50
  -2  -1   4  346.07   16.70
  -2  -1   4  307.57   16.50
  -2  -1   4  347.57   16.60
  -2  -1   4  311.97   16.50
   2   1  -5   53.99    3.70
   2   1  -5   52.09    3.50
   2   1  -5   48.60    3.40
   2   1  -5   45.50    3.80
  -2  -1   5   46.80    3.60
  -2  -1   5   53.99    4.00
  -2  -1   5   51.69    3.90
  -2  -1   5   50.69    3.90
   2   1  -6  245.68   13.60
   2   1  -6  257.07   13.30
   2   1  -6  238.18   13.30
   2   1  -6  278.57   13.50
  -2  -1   6  242.78   13.40
  -2  -1   6  243.28   13.30
  -2  -1   6  248.48   13.20
  -2  -1   6  270.77   13.70
  -2  -1   6  248.48   13.70
   2   1  -7   -1.00    3.50
   2   1  -7    3.00    2.90
   2   1  -7   -2.70    3.80
   2   1  -7    1.80    3.40
  -2  -1   7   -0.70    3.60
  -2  -1   7    3.00    3.60
  -2  -1   7    3.60    3.40
  -2  -1   7   -3.00    4.00
   2   1  -8   39.90    5.50
   2   1  -8   47.40    5.20
   2   1  -8   32.40    5.50
   2   1  -8   37.20    5.90
  -2  -1   8   29.80    5.70
  -2  -1   8   28.60    5.10
  -2  -1   8   33.50    5.80
  -2  -1   8   42.10    5.00
  -2  -1   8   26.70    5.30
   2   1  -9    6.10    7.00
   2   1  -9    4.90    7.10
   2   1  -9    0.00    4.70
   2   1  -9   -3.50    4.30
  -2  -1   9    2.40    5.80
  -2  -1   9   10.20    6.20
  -2  -1   9    3.80    6.40
   2   1 -10   -0.40    6.70
   2   1 -10   22.20    6.20
   2   1 -10   13.90    6.30
   3   1   9   -7.50    8.90
   3   1   9   -5.10    5.50
  -3  -1  -9   19.70    7.30
  -3  -1  -9    0.50    4.10
  -3  -1  -9   14.00    6.90
   3   1   8   -7.10   10.70
   3   1   8   17.60    5.90
  -3  -1  -8   14.40    6.20
  -3  -1  -8    7.70    6.50
  -3  -1  -8   16.70    5.00
   3   1   7   37.60    4.70
   3   1   7   26.90    4.90
   3   1   7   40.10    6.20
  -3  -1  -7   37.90    6.50
  -3  -1  -7   31.40    4.80
  -3  -1  -7   32.90    5.90
   3   1   6   51.69    4.80
   3   1   6   43.40    5.90
   3   1   6   51.29    4.60
  -3  -1  -6   58.79    6.60
  -3  -1  -6   50.59    4.90
   3   1   5  133.29    7.60
   3   1   5  135.39    7.90
   3   1   5  135.09    9.00
   3   1   5  135.89    8.00
  -3  -1  -5  138.29    8.20
  -3  -1  -5  132.49    7.80
  -3  -1  -5  140.49    7.90
  -3  -1  -5  134.39    9.10
   3   1   4   70.29    5.50
   3   1   4   87.69    4.80
   3   1   4   77.09    4.80
   3   1   4   67.99    4.70
  -3  -1  -4   86.69    5.10
  -3  -1  -4   75.29    5.60
  -3  -1  -4   84.09    5.00
  -3  -1  -4   78.49    4.90
  -3  -1  -4   81.59    4.90
   3   1   3   77.89    4.50
   3   1   3   75.19    4.60
   3   1   3   75.69    5.10
   3   1   3   79.09    4.60
  -3  -1  -3   76.19    5.40
  -3  -1  -3   80.59    4.80
  -3  -1  -3   86.99    4.60
  -3  -1  -3   78.59    4.50
  -3  -1  -3   73.19    4.40
   3   1   2  265.17   12.90
   3   1   2  256.27   13.00
   3   1   2  251.87   12.90
   3   1   2  258.67   13.50
  -3  -1  -2  258.97   12.90
  -3  -1  -2  244.48   12.90
  -3  -1  -2  268.67   12.90
  -3  -1  -2  259.77   13.40
   3   1   1  335.77   15.60
   3   1   1  305.87   15.50
   3   1   1  313.97   15.50
   3   1   1  301.37   15.50
   3   1   1  314.37   15.90
  -3  -1  -1  317.17   15.50
  -3  -1  -1  318.67   15.50
  -3  -1  -1  300.57   15.50
  -3  -1  -1  324.07   16.00
   3   1   0    3.00    0.40
   3   1   0    1.30    0.70
   3   1   0    4.80    0.80
   3   1   0    1.60    0.90
   3   1   0    2.50    0.40
  -3  -1   0    2.60    0.30
  -3  -1   0    3.30    0.40
  -3  -1   0    3.30    1.30
   3   1  -1   57.49    2.90
   3   1  -1   51.89    2.70
   3   1  -1   50.69    2.70
   3   1  -1   50.69    3.00
  -3  -1   1   53.59    2.90
  -3  -1   1   51.89    2.70
  -3  -1   1   52.29    3.10
  -3  -1   1   57.39    2.70
   3   1  -2  205.88   10.10
   3   1  -2  198.28   10.10
   3   1  -2  200.78   10.40
   3   1  -2  210.88   10.20
  -3  -1   2  200.18   10.10
  -3  -1   2  199.48   10.40
  -3  -1   2  208.88   10.10
   3   1  -3    7.80    1.10
   3   1  -3    7.80    1.30
   3   1  -3    7.10    1.50
   3   1  -3    7.00    2.20
  -3  -1   3    5.50    1.00
  -3  -1   3    5.50    1.10
  -3  -1   3    7.60    1.80
  -3  -1   3    6.40    1.20
   3   1  -4    1.70    1.80
   3   1  -4    2.80    1.40
   3   1  -4    1.30    2.00
  -3  -1   4    1.60    1.20
  -3  -1   4   -0.30    1.80
  -3  -1   4    5.30    2.60
  -3  -1   4    2.90    1.80
   3   1  -5    5.20    2.20
   3   1  -5    2.10    1.60
  -3  -1   5    0.20    1.60
  -3  -1   5    3.90    2.50
  -3  -1   5    3.10    1.80
  -3  -1   5    0.70    2.30
   3   1  -6   45.00    4.10
   3   1  -6   45.60    4.10
   3   1  -6   42.50    4.10
   3   1  -6   48.60    4.70
  -3  -1   6   48.10    5.20
  -3  -1   6   44.00    4.50
  -3  -1   6   46.40    3.90
  -3  -1   6   42.40    4.80
   3   1  -7  348.87   18.50
   3   1  -7  340.17   18.00
   3   1  -7  344.47   17.90
   3   1  -7  353.46   17.90
  -3  -1   7  364.56   18.10
  -3  -1   7  356.76   18.10
  -3  -1   7  325.67   17.80
  -3  -1   7  322.77   17.90
  -3  -1   7  339.47   18.20
   3   1  -8   18.70    5.00
   3   1  -8    7.50    4.30
  -3  -1   8   15.40    3.90
  -3  -1   8   18.60    6.20
  -3  -1   8    6.70    4.70
   3   1  -9   34.30    7.70
   3   1  -9   35.90    6.40
  -3  -1   9   29.00    5.20
  -3  -1   9   30.00    5.80
  -3  -1   9   24.80    6.40
   3   1 -10   -8.80    5.90
   3   1 -10  -11.20    7.80
   3   1 -10    3.10    6.60
  -3  -1  10   -0.50    4.30
  -3  -1  10  -11.20    6.20
  -3  -1  10    0.80    4.60
  -3  -1  10   -4.20    6.40
  -3  -1  10   -4.10    8.90
   4   1   9    4.70    5.90
   4   1   9    4.60    7.90
   4   1   9    3.20    6.70
   4   1   9   -3.30   11.60
  -4  -1  -9   -4.30    3.50
  -4  -1  -9   -3.60    6.70
   4   1   8   -3.20    5.00
   4   1   8  -10.20    7.20
  -4  -1  -8   -0.80    6.80
  -4  -1  -8    1.00    6.60
  -4  -1  -8   -1.10    4.70
  -4  -1  -8   -3.40    3.90
   4   1   7   23.10    6.50
   4   1   7   20.90    4.20
   4   1   7   11.40    5.20
  -4  -1  -7   20.90    4.90
  -4  -1  -7   27.40    6.70
  -4  -1  -7   26.80    4.80
  -4  -1  -7   32.10    5.70
   4   1   6   71.29    5.40
   4   1   6   64.59    7.00
   4   1   6   70.79    5.60
   4   1   6   79.49    6.60
  -4  -1  -6   64.99    7.40
  -4  -1  -6   65.79    5.70
  -4  -1  -6   68.69    5.20
  -4  -1  -6   69.49    6.50
   4   1   5   31.50    4.70
   4   1   5   39.60    6.50
   4   1   5   42.60    3.80
  -4  -1  -5   37.70    3.80
  -4  -1  -5   36.30    4.10
  -4  -1  -5   31.00    3.60
  -4  -1  -5   39.60    4.40
  -4  -1  -5   41.70    5.90
   4   1   4   82.89    5.50
   4   1   4   82.39    5.50
   4   1   4   85.09    6.70
   4   1   4   89.39    5.30
  -4  -1  -4   83.79    5.40
  -4  -1  -4   88.29    5.20
  -4  -1  -4   91.79    5.20
  -4  -1  -4   82.09    6.50
  -4  -1  -4   94.09    5.30
   4   1   3   22.50    2.50
   4   1   3   25.10    2.50
   4   1   3   26.50    2.50
  -4  -1  -3   19.00    2.00
  -4  -1  -3   23.00    2.30
  -4  -1  -3   25.80    2.30
  -4  -1  -3   28.40    2.60
  -4  -1  -3   24.30    3.50
   4   1   2  261.77   13.00
   4   1   2  257.67   13.50
   4   1   2  259.47   13.00
   4   1   2  248.88   13.00
   4   1   2  258.27   13.00
  -4  -1  -2  281.37   13.70
  -4  -1  -2  260.47   13.00
  -4  -1  -2  247.68   13.00
  -4  -1  -2  258.87   13.00
   4   1   1   67.89    3.90
   4   1   1   74.79    3.90
   4   1   1   67.09    3.80
   4   1   1   72.79    4.80
  -4  -1  -1   72.09    3.90
  -4  -1  -1   71.69    3.80
  -4  -1  -1   73.99    3.90
  -4  -1  -1   73.19    4.40
   4   1   0  192.68    9.10
   4   1   0  181.28    9.50
   4   1   0  174.78    9.10
   4   1   0  184.98    9.40
  -4  -1   0  195.38    9.70
  -4  -1   0  185.18    9.30
  -4  -1   0  177.98    9.10
  -4  -1   0  188.98    9.10
   4   1  -1   81.19    4.10
   4   1  -1   79.79    4.10
   4   1  -1   85.59    4.50
  -4  -1   1   83.59    4.50
  -4  -1   1   84.29    4.70
   4   1  -2  134.49    6.90
   4   1  -2  132.19    6.60
   4   1  -2  139.59    7.10
  -4  -1   2  132.79    7.10
  -4  -1   2  114.39    6.60
  -4  -1   2  140.39    6.70
   4   1  -3  431.56   21.90
   4   1  -3  439.86   21.60
   4   1  -3  449.76   21.60
   4   1  -3  437.66   21.60
  -4  -1   3  437.66   21.90
  -4  -1   3  458.75   21.60
  -4  -1   3  416.96   21.50
  -4  -1   3  414.96   21.40
   4   1  -4  247.88   12.90
   4   1  -4  254.57   12.80
   4   1  -4  259.37   12.90
   4   1  -4  255.07   13.30
  -4  -1   4  265.07   12.90
  -4  -1   4  241.48   12.60
  -4  -1   4  242.28   12.80
  -4  -1   4  259.27   13.20
   4   1  -5   -2.10    1.70
   4   1  -5   -1.20    2.40
   4   1  -5   -0.80    1.30
   4   1  -5   -0.60    2.50
  -4  -1   5   -0.30    2.00
  -4  -1   5    1.00    2.70
  -4  -1   5   -0.50    1.70
   4   1  -6   39.30    3.10
   4   1  -6   31.60    5.00
  -4  -1   6   41.10    3.70
  -4  -1   6   43.70    3.30
  -4  -1   6   32.60    4.60
  -4  -1   6   40.20    4.60
   4   1  -7   62.69    5.30
   4   1  -7   64.89    5.30
   4   1  -7   65.19    4.60
   4   1  -7   64.49    5.50
   4   1  -7   66.29    5.70
  -4  -1   7   57.39    5.20
  -4  -1   7   59.99    5.60
  -4  -1   7   71.79    4.90
  -4  -1   7   55.39    5.10
   4   1  -8    9.70    3.80
   4   1  -8    6.70    2.90
   4   1  -8   10.10    5.40
   4   1  -8   10.60    4.90
   4   1  -8    6.10    3.40
  -4  -1   8    6.80    4.20
  -4  -1   8    6.30    4.70
  -4  -1   8    3.70    4.90
  -4  -1   8    8.50    4.10
   4   1 -10   -2.60    8.20
   4   1 -10    3.60    5.30
   4   1 -10   -4.60    5.40
   4   1 -10   -0.90    7.70
   4   1 -10   -0.90    3.00
  -4  -1  10    1.80    4.30
  -4  -1  10    3.00    4.80
  -4  -1  10   -2.80   10.60
  -4  -1  10    3.30    6.60
   5   1   9   22.00    8.10
   5   1   9   16.00    6.80
   5   1   8   35.90   10.00
   5   1   8   -2.50    6.40
  -5  -1  -8   -1.40    6.30
  -5  -1  -8   -1.90    5.20
   5   1   7    9.10    4.60
   5   1   7    3.30    7.30
   5   1   7    3.60    6.70
   5   1   7    5.20    5.20
  -5  -1  -7   10.20    4.50
  -5  -1  -7    3.50    4.20
  -5  -1  -7   -0.40    4.50
   5   1   6   36.40    5.40
   5   1   6   38.60    5.20
   5   1   6   33.90    6.50
   5   1   6   47.50    4.80
  -5  -1  -6   44.90    4.30
  -5  -1  -6   34.50    5.00
  -5  -1  -6   39.10    6.60
  -5  -1  -6   41.80    4.90
   5   1   5    8.00    3.30
   5   1   5   14.70    3.70
   5   1   5    7.10    5.10
  -5  -1  -5    6.30    2.70
  -5  -1  -5    6.40    3.40
  -5  -1  -5    7.00    3.30
  -5  -1  -5    6.90    5.60
  -5  -1  -5   12.30    3.40
   5   1   4   20.50    3.90
   5   1   4   36.50    7.60
   5   1   4   18.80    3.30
   5   1   4   27.20    2.70
  -5  -1  -4   22.50    3.80
  -5  -1  -4   26.80    3.00
  -5  -1  -4   24.40    2.60
  -5  -1  -4   38.00    6.10
  -5  -1  -4   17.30    3.10
   5   1   3   16.40    2.20
   5   1   3   17.30    4.10
   5   1   3   14.20    2.00
  -5  -1  -3   10.60    1.70
  -5  -1  -3   13.00    3.80
  -5  -1  -3   13.60    2.10
   5   1   2   73.99    4.40
   5   1   2   72.79    4.30
   5   1   2   75.19    5.30
   5   1   2   80.99    4.40
   5   1   2   78.19    4.30
  -5  -1  -2   80.99    4.40
  -5  -1  -2   76.49    5.40
  -5  -1  -2   71.49    4.40
  -5  -1  -2   79.99    4.30
   5   1   1  127.19    7.40
   5   1   1  125.89    6.80
   5   1   1  127.19    6.70
   5   1   1  124.59    6.70
  -5  -1  -1  138.19    7.80
  -5  -1  -1  130.29    6.50
  -5  -1  -1  131.69    6.70
  -5  -1  -1  126.79    6.50
   5   1   0  170.08    9.20
   5   1   0  177.48    8.70
   5   1   0  153.48    8.30
   5   1   0  171.78    8.40
  -5  -1   0  173.68    8.60
  -5  -1   0  175.68    8.30
  -5  -1   0  173.98    9.00
  -5  -1   0  157.08    8.30
   5   1  -1   53.89    3.40
  -5  -1   1   52.19    3.40
  -5  -1   1   53.19    3.20
  -5  -1   1   56.49    3.70
   5   1  -2  459.25   23.20
   5   1  -2  494.95   23.80
   5   1  -2  450.85   23.20
   5   1  -2  477.45   23.50
  -5  -1   2  486.15   23.80
  -5  -1   2  450.05   23.20
  -5  -1   2  479.45   23.40
  -5  -1   2  491.15   23.20
   5   1  -3  172.38    8.60
   5   1  -3  167.58    8.60
   5   1  -3  166.88    9.00
   5   1  -3  165.18    8.70
  -5  -1   3  174.78    8.60
  -5  -1   3  169.48    9.20
  -5  -1   3  156.58    8.50
   5   1  -4   13.70    2.30
   5   1  -4   12.30    1.90
   5   1  -4   16.20    2.10
  -5  -1   4   18.00    2.10
  -5  -1   4   18.10    2.80
  -5  -1   4   10.40    1.80
  -5  -1   4   12.70    1.40
   5   1  -5   13.90    2.50
   5   1  -5   10.90    1.80
   5   1  -5   15.40    2.40
   5   1  -5   13.30    3.70
  -5  -1   5   18.20    2.60
  -5  -1   5   14.70    3.70
  -5  -1   5    6.60    2.60
  -5  -1   5   11.20    1.50
   5   1  -6    0.20    2.80
   5   1  -6    8.50    2.20
   5   1  -6    3.80    4.50
   5   1  -6    4.70    3.30
  -5  -1   6   10.20    4.20
  -5  -1   6    5.00    3.00
  -5  -1   6    1.60    3.30
   5   1  -7   64.89    5.30
   5   1  -7   49.70    5.70
   5   1  -7   65.99    5.00
   5   1  -7   50.29    3.80
  -5  -1   7   52.99    5.10
  -5  -1   7   46.10    5.60
  -5  -1   7   58.19    5.00
   5   1  -8    5.80    4.50
  -5  -1   8    5.10    4.80
  -5  -1   8    4.80    4.10
   5   1  -9   10.50    6.20
   5   1  -9    6.00    5.20
   5   1  -9    3.10    2.10
   5   1  -9    8.80    6.60
  -5  -1   9    7.70    7.00
  -5  -1   9    6.00    3.70
  -5  -1   9    7.30    5.80
  -5  -1   9    5.60    4.50
   5   1 -10   31.80    7.80
   5   1 -10   25.90    6.50
   5   1 -10   19.50    4.10
  -5  -1  10   21.40    4.60
  -5  -1  10   15.50    5.20
  -5  -1  10   29.80    7.40
   6   1   8    9.20    8.10
   6   1   8   34.90   13.20
   6   1   8   10.30    5.30
  -6  -1  -8    3.70    6.30
  -6  -1  -8    0.60    6.10
  -6  -1  -8   10.40    3.70
   6   1   7   16.10    5.10
   6   1   7    2.60    7.30
   6   1   7   -1.30    8.90
  -6  -1  -7    3.10    5.30
  -6  -1  -7   10.70    7.10
  -6  -1  -7    5.40    3.50
  -6  -1  -7   -9.00    6.40
   6   1   6    2.30    4.20
   6   1   6    2.50    3.90
   6   1   6   -5.10    5.20
   6   1   6    4.90    8.80
  -6  -1  -6    2.20    4.20
  -6  -1  -6    7.80    3.80
  -6  -1  -6    1.20    3.70
   6   1   5   77.09    6.30
   6   1   5   70.29    5.50
   6   1   5   71.09    5.60
  -6  -1  -5   70.49    6.20
  -6  -1  -5   67.89    5.50
  -6  -1  -5   67.49    7.60
  -6  -1  -5   69.09    6.50
  -6  -1  -5   64.39    6.20
   6   1   4    3.50    5.00
   6   1   4   -0.50    3.00
   6   1   4    0.50    2.30
   6   1   4    0.50    3.40
  -6  -1  -4    4.60    5.30
  -6  -1  -4    8.70    2.70
  -6  -1  -4    2.40    3.70
  -6  -1  -4    4.80    2.60
   6   1   3    0.50    2.30
   6   1   3    1.20    2.00
   6   1   3    1.50    1.80
  -6  -1  -3    1.50    1.70
  -6  -1  -3    4.80    2.20
  -6  -1  -3    1.40    5.70
  -6  -1  -3    1.60    1.40
   6   1   2    0.50    2.00
   6   1   2   -0.70    3.70
   6   1   2   -1.10    1.20
   6   1   2   -2.50    1.50
  -6  -1  -2   -1.10    1.10
  -6  -1  -2   -0.30    1.80
  -6  -1  -2   -0.30    1.50
  -6  -1  -2   -0.60    3.40
   6   1   1  151.88    8.90
   6   1   1  146.29    8.00
   6   1   1  162.88    8.00
   6   1   1  155.38    7.90
  -6  -1  -1  156.78    8.10
  -6  -1  -1  159.18    8.90
  -6  -1  -1  145.19    7.80
  -6  -1  -1  158.68    7.90
   6   1   0  288.57   15.80
   6   1   0  327.57   15.80
   6   1   0  332.47   16.20
  -6  -1   0  338.87   16.70
  -6  -1   0  326.27   16.10
   6   1  -1    1.00    1.20
  -6  -1   1    6.50    2.80
  -6  -1   1   -0.70    2.00
  -6  -1   1   -0.50    1.60
   6   1  -2    3.80    0.70
   6   1  -2    4.60    0.70
   6   1  -2    3.30    1.40
  -6  -1   2    4.00    2.10
  -6  -1   2    2.50    2.70
  -6  -1   2    2.70    0.50
  -6  -1   2    3.90    0.70
   6   1  -3  256.37   13.60
   6   1  -3  255.17   12.80
   6   1  -3  254.07   13.20
  -6  -1   3  270.57   12.90
  -6  -1   3  245.58   12.80
  -6  -1   3  253.57   12.90
  -6  -1   3  267.37   13.60
   6   1  -4  201.38   10.20
   6   1  -4  202.28   10.40
   6   1  -4  208.48   10.20
   6   1  -4  193.38   10.80
  -6  -1   4  186.18   10.10
  -6  -1   4  213.88   10.20
  -6  -1   4  201.68   10.80
  -6  -1   4  190.78    9.90
  -6  -1   4  184.68    9.90
   6   1  -5   23.20    4.50
   6   1  -5   16.80    2.40
   6   1  -5   21.40    2.50
   6   1  -5   18.20    2.80
  -6  -1   5   18.90    2.90
  -6  -1   5   11.80    1.40
  -6  -1   5   14.90    2.00
  -6  -1   5   16.50    4.60
   6   1  -6   -1.60    4.00
   6   1  -6    1.90    3.10
   6   1  -6    1.70    2.20
   6   1  -6    1.80    3.20
  -6  -1   6    3.80    1.40
  -6  -1   6    2.30    3.00
  -6  -1   6   -2.80    4.50
  -6  -1   6    5.50    2.10
   6   1  -7  115.89    7.30
   6   1  -7  122.79    8.50
   6   1  -7  103.79    7.00
  -6  -1   7  114.09    7.50
  -6  -1   7  118.59    8.30
  -6  -1   7  108.89    7.20
   6   1  -8    3.60    2.40
   6   1  -8    1.10    5.60
   6   1  -8    6.40    8.50
   6   1  -8    8.40    3.60
  -6  -1   8   -1.50    5.50
  -6  -1   8    6.30    3.50
  -6  -1   8    7.80    3.80
   6   1  -9    6.90    5.50
   6   1  -9    9.30    7.20
   6   1  -9    9.60    2.30
   6   1  -9   18.00    6.70
  -6  -1   9   20.60    6.00
  -6  -1   9   16.00    6.00
  -6  -1   9   -2.20    5.20
   6   1 -10   15.40    6.70
   6   1 -10   19.30   10.60
   6   1 -10   21.90    7.90
   6   1 -10    5.70    3.90
  -6  -1  10    4.50    6.60
  -6  -1  10    7.70    3.90
  -6  -1  10    3.90    4.80
  -6  -1  10   14.00    5.70
   7   1   7    3.80    7.80
   7   1   7   14.50    5.90
   7   1   7    8.80   11.30
  -7  -1  -7    0.40    6.30
  -7  -1  -7    1.70    6.90
  -7  -1  -7    2.80    3.30
  -7  -1  -7    8.00    6.60
   7   1   6   -1.30    4.40
  -7  -1  -6    9.60    3.90
  -7  -1  -6   -2.70    5.70
   7   1   5   -5.90    8.40
   7   1   5    1.50    5.00
   7   1   5    4.90    3.10
  -7  -1  -5    6.20    3.90
  -7  -1  -5    4.10    6.60
  -7  -1  -5    4.30    4.80
  -7  -1  -5    4.70    4.60
  -7  -1  -5    9.20    3.30
   7   1   4   22.10    3.50
   7   1   4   34.60    4.20
   7   1   4   32.90    4.00
  -7  -1  -4   32.60    3.90
  -7  -1  -4   26.90    3.40
  -7  -1  -4   33.40    3.80
  -7  -1  -4   41.10    6.80
  -7  -1  -4   28.30    6.30
   7   1   3    1.10    2.40
   7   1   3    7.90    1.90
   7   1   3    6.50    2.40
   7   1   3    3.70    5.00
  -7  -1  -3    6.50    5.60
  -7  -1  -3    7.80    2.30
  -7  -1  -3    7.70    2.70
  -7  -1  -3    5.00    1.60
   7   1   2    8.50    1.90
   7   1   2    9.90    5.10
   7   1   2   12.80    2.10
   7   1   2   12.40    2.10
  -7  -1  -2    8.80    1.70
  -7  -1  -2    9.50    5.40
  -7  -1  -2   10.00    2.40
  -7  -1  -2   12.70    2.30
   7   1   1   65.69    5.90
   7   1   1   78.69    4.80
   7   1   1   78.49    4.20
   7   1   1   72.59    4.50
   7   1   1   74.69    4.20
  -7  -1  -1   71.29    4.10
  -7  -1  -1   83.69    6.00
  -7  -1  -1   80.49    4.40
   7   1   0    2.30    1.50
   7   1   0    3.20    0.60
  -7  -1   0    3.80    2.70
  -7  -1   0    4.80    1.40
   7   1  -1   52.39    3.70
  -7  -1   1   54.19    4.70
  -7  -1   1   55.29    3.40
  -7  -1   1   53.79    4.10
   7   1  -2   18.40    1.00
   7   1  -2   16.50    2.20
   7   1  -2   14.70    1.00
  -7  -1   2   17.10    3.30
  -7  -1   2   20.70    2.60
  -7  -1   2   17.10    2.90
   7   1  -3    3.90    1.30
   7   1  -3    4.70    1.00
  -7  -1   3    8.10    1.50
  -7  -1   3    5.10    2.40
  -7  -1   3    4.20    2.80
  -7  -1   3    4.30    1.00
   7   1  -4   80.59    4.80
   7   1  -4   83.39    4.50
   7   1  -4   79.59    5.00
   7   1  -4   81.99    6.00
  -7  -1   4   84.09    6.10
  -7  -1   4   80.59    4.50
  -7  -1   4   71.59    4.70
  -7  -1   4   83.69    4.70
   7   1  -5   15.00    2.30
   7   1  -5   17.10    2.20
   7   1  -5   27.20    5.30
   7   1  -5   17.30    2.80
  -7  -1   5   18.10    3.20
  -7  -1   5   27.40    5.10
  -7  -1   5   14.70    1.50
  -7  -1   5   15.00    2.00
   7   1  -6   10.30    3.20
   7   1  -6    7.80    4.60
   7   1  -6    5.80    2.50
   7   1  -6    3.10    2.80
  -7  -1   6    6.50    3.80
  -7  -1   6    5.60    3.00
   7   1  -7    8.00    4.60
   7   1  -7    6.10    4.80
   7   1  -7    3.60    2.80
  -7  -1   7    7.90    5.00
  -7  -1   7    6.50    3.60
  -7  -1   7    8.50    4.50
   7   1  -8   10.10    4.40
   7   1  -8   12.90    5.00
   7   1  -8    7.90    3.10
   7   1  -8   10.30    6.00
  -7  -1   8   11.40    4.20
  -7  -1   8   20.70    6.10
   7   1  -9    5.90    7.20
   7   1  -9    2.70    3.50
   7   1  -9    8.70    5.50
  -7  -1   9   -2.80    5.30
  -7  -1   9    8.40    3.60
  -7  -1   9    6.00    5.90
  -7  -1   9    8.70    6.00
   7   1 -10    4.60    6.00
   7   1 -10   11.30    8.20
   7   1 -10    6.80    2.90
   7   1 -10   11.00    6.50
  -7  -1  10   15.20    7.30
  -7  -1  10    6.20    7.20
  -7  -1  10   10.20    3.20
   8   1   7    5.60    7.40
   8   1   7   -7.10    8.10
   8   1   7    0.60    6.80
  -8  -1  -7    1.10    2.70
  -8  -1  -7    0.80    6.20
   8   1   6    1.80    4.50
   8   1   6    2.30    3.70
   8   1   6   -2.40    4.90
  -8  -1  -6    8.20    7.20
  -8  -1  -6   -1.90    8.00
  -8  -1  -6   -0.60    4.00
  -8  -1  -6    1.60    3.10
   8   1   5   17.30    5.70
  -8  -1  -5   36.70    5.60
  -8  -1  -5   28.80    4.40
  -8  -1  -5   17.00    8.40
   8   1   4    9.10    3.30
   8   1   4    6.50    3.60
  -8  -1  -4    8.20    3.50
  -8  -1  -4   17.60    6.40
  -8  -1  -4    7.80    2.40
  -8  -1  -4   13.10    3.50
   8   1   3    6.60    5.70
   8   1   3    2.20    2.70
   8   1   3    0.20    2.10
   8   1   3    1.60    3.20
  -8  -1  -3    2.50    2.80
  -8  -1  -3    3.40    2.60
  -8  -1  -3    1.60    2.60
  -8  -1  -3    3.10    6.40
   8   1   2    7.60    5.60
   8   1   2    4.80    1.80
   8   1   2    3.60    2.30
   8   1   2    4.90    2.10
  -8  -1  -2    3.10    1.90
  -8  -1  -2    6.60    6.00
  -8  -1  -2    3.80    1.70
   8   1   1   -0.20    0.90
   8   1   1   -0.40    1.70
   8   1   1   -0.90    1.70
  -8  -1  -1   -0.30    2.20
  -8  -1  -1    0.10    5.70
  -8  -1  -1   -0.10    0.80
   8   1   0   -1.60    2.10
  -8  -1   0   -4.40    2.80
  -8  -1   0    1.10    3.10
  -8  -1   0    1.30    2.50
   8   1  -1   24.60    3.00
  -8  -1   1   29.10    2.90
  -8  -1   1   28.70    4.30
  -8  -1   1   23.20    3.60
   8   1  -2  125.09    7.80
  -8  -1   2  156.58    7.90
  -8  -1   2  137.09    8.50
  -8  -1   2  144.79    8.60
   8   1  -3   12.30    1.30
   8   1  -3   15.60    2.20
  -8  -1   3   20.10    5.00
  -8  -1   3   19.90    3.50
   8   1  -4   12.00    2.70
   8   1  -4    4.90    6.20
   8   1  -4   13.70    2.20
  -8  -1   4   12.90    4.90
  -8  -1   4   13.00    1.90
  -8  -1   4   14.90    1.90
  -8  -1   4   14.40    1.90
   8   1  -5   22.70    2.60
   8   1  -5   28.70    5.40
   8   1  -5   17.50    3.10
   8   1  -5   14.60    2.90
  -8  -1   5   29.40    5.50
  -8  -1   5   26.20    3.20
  -8  -1   5   22.10    3.00
   8   1  -6    2.80    2.60
   8   1  -6    8.50    4.90
   8   1  -6    8.60    1.80
   8   1  -6    7.30    2.40
  -8  -1   6    7.60    2.80
  -8  -1   6    2.60    2.10
  -8  -1   6    3.70    4.70
   8   1  -7    5.80    2.90
   8   1  -7    2.70    2.80
   8   1  -7    6.30    4.30
   8   1  -7   12.50    7.00
  -8  -1   7    3.70    3.20
  -8  -1   7    5.80    2.40
  -8  -1   7    7.90    5.00
   8   1  -8   18.30    7.20
   8   1  -8    4.90    4.90
   8   1  -9   -6.80    5.20
   8   1  -9    8.10    5.50
   8   1  -9   -0.30    3.30
   8   1  -9   -2.40    8.60
  -8  -1   9   -2.30    4.60
  -8  -1   9    5.90    5.20
  -8  -1   9   -1.80    3.50
   9   1   6    7.30    6.10
   9   1   6   -2.20    5.60
   9   1   6   -2.90   13.30
  -9  -1  -6    6.20    7.40
  -9  -1  -6    8.20    6.80
  -9  -1  -6    0.80    3.00
   9   1   5   48.40    6.70
   9   1   5   50.69    6.90
   9   1   5   64.39   11.30
  -9  -1  -5   75.99    7.90
  -9  -1  -5   56.69    8.00
  -9  -1  -4   38.30    8.80
   9   1   3   15.80    2.90
   9   1   3   13.70    3.30
  -9  -1  -3   12.30    3.00
  -9  -1  -3   12.60    6.50
  -9  -1  -3   16.20    3.20
  -9  -1  -3   14.70    3.10
   9   1   2    1.70    2.30
   9   1   2   -1.80    2.10
   9   1   2    2.20    2.00
   9   1   2   -2.80    4.90
  -9  -1  -2    1.30    1.20
  -9  -1  -2    2.60    2.50
  -9  -1  -2   -0.60    7.00
  -9  -1  -2    0.70    1.80
   9   1   1    6.50    1.30
  -9  -1  -1   -2.90    6.00
  -9  -1   0    1.50    5.50
  -9  -1   0   -1.50    4.80
   9   1  -1    4.60    2.50
  -9  -1   1    3.30    4.80
  -9  -1   1    8.30    4.00
   9   1  -2   54.49    4.80
  -9  -1   2   68.29    6.90
  -9  -1   2   69.89    5.70
  -9  -1   2   66.29    4.40
   9   1  -3   18.50    3.10
  -9  -1   3   19.20    3.30
  -9  -1   3   19.10    3.40
  -9  -1   3   27.10    4.80
   9   1  -4    1.10    2.70
   9   1  -4   -1.40    1.30
  -9  -1   4    0.70    1.00
  -9  -1   4    2.80    2.50
  -9  -1   4    2.30    5.00
  -9  -1   4    0.20    1.20
   9   1  -5   23.60    4.90
   9   1  -5   14.70    2.80
  -9  -1   5   21.50    3.40
  -9  -1   5   28.60    6.20
  -9  -1   5   16.40    2.60
   9   1  -6    5.90    2.80
   9   1  -6    6.50    2.90
   9   1  -6    9.70    3.40
  -9  -1   6   15.50    5.30
  -9  -1   6    9.20    2.80
  -9  -1   6    5.10    3.00
   9   1  -7   15.30    6.30
   9   1  -7   17.30    4.30
   9   1  -7   12.00    3.40
  -9  -1   7   31.40    6.40
  -9  -1   7   14.30    2.80
  -9  -1   7   15.50    3.60
   9   1  -8   -1.00    3.20
   9   1  -8    0.50    5.70
   9   1  -8    7.10    7.70
  -9  -1   8    3.20    4.00
  -9  -1   8   -1.20    4.10
  -9  -1   8    3.50    4.70
   9   1  -9   -0.20    5.40
   9   1  -9   -1.80    5.60
   9   1  -9    1.50    4.90
   9   1  -9    7.80   11.10
  -9  -1   9    6.30    4.30
  -9  -1   9    1.90    6.50
  -9  -1   9    5.90    6.20
  -9  -1   9    2.40    3.50
  10   1   5   24.20    5.90
  10   1   5   22.00    5.80
  10   1   5   22.90    5.70
  10   1   5   29.10   13.90
 -10  -1  -5   29.00    3.80
 -10  -1  -5   25.20    7.00
  10   1   4    1.30    3.60
  10   1   4   21.80   10.30
  10   1   4   -6.40    4.30
  10   1   4   -1.20    4.90
 -10  -1  -4    2.10    2.50
 -10  -1  -4    2.90    6.50
 -10  -1  -4   -2.10    5.20
 -10  -1  -4   -2.70    6.10
  10   1   3   -0.90    3.40
  10   1   3    1.30    2.90
 -10  -1  -3    1.50    2.80
 -10  -1  -3    0.00    2.10
 -10  -1  -3    0.00    3.60
  10   1   2   -1.50    1.70
  10   1   2    5.70    3.00
  10   1   2    1.70    2.00
 -10  -1  -2   -1.10    3.20
 -10  -1  -2   -1.30    1.70
 -10  -1  -2   -3.40    6.30
 -10  -1  -2    3.70    1.50
  10   1   1   -0.90    2.40
  10   1   1    2.30    1.00
 -10  -1  -1   -0.40    2.80
 -10  -1  -1    0.20    5.00
  10   1   0   -1.90    1.40
 -10  -1   0   10.40    6.60
 -10  -1   0    0.50    5.50
 -10  -1   0    0.20    2.70
  10   1  -1    3.10    1.70
 -10  -1   1    4.60    5.70
 -10  -1   1   -0.10    5.70
 -10  -1   1    7.40    2.50
  10   1  -2   41.00    3.60
 -10  -1   2   35.60    6.20
 -10  -1   2   45.10    4.20
 -10  -1   2   43.60    5.60
 -10  -1   3    4.60    4.80
 -10  -1   3    5.00    3.50
  10   1  -4    0.80    1.00
  10   1  -4    1.60    0.90
  10   1  -4    0.60    2.50
 -10  -1   4   -2.60    3.40
 -10  -1   4   -0.10    4.70
  10   1  -5    6.90    2.90
  10   1  -5    7.80    1.90
  10   1  -5    3.70    3.20
 -10  -1   5   11.20    5.70
 -10  -1   5   11.60    2.20
  10   1  -6    1.70    3.10
  10   1  -6    3.00    7.00
  10   1  -6   -2.00    2.10
 -10  -1   6    1.90    2.70
 -10  -1   6    0.60    2.30
  10   1  -7   -1.10    2.10
  10   1  -7    0.30    3.10
  10   1  -7   -6.80    4.00
 -10  -1   7    1.10    3.90
 -10  -1   7    5.40    5.20
 -10  -1   7    0.40    2.80
  10   1  -8    0.30    5.60
  10   1  -8    2.50    5.00
  10   1  -8    7.50    8.30
 -10  -1   8    4.00    4.20
 -10  -1   8    7.50    5.20
 -10  -1   8    4.50    2.90
 -11  -1  -4   20.10    3.40
 -11  -1  -3   12.90    7.10
  11   1   2   -2.30    3.00
  11   1   2    0.00    2.90
 -11  -1  -2   15.50    8.60
 -11  -1  -2   -0.80    3.40
  11   1   1   -0.30    2.70
 -11  -1  -1    0.70    2.70
 -11  -1  -1   -9.70    6.80
 -11  -1  -1    1.90    5.40
  11   1   0    0.20    2.80
 -11  -1   0    3.10    2.50
 -11  -1   0    0.70    6.10
 -11  -1   0    3.90    5.30
  11   1  -1    8.70    3.30
 -11  -1   1   17.40    7.70
 -11  -1   1    9.90    6.50
 -11  -1   1   14.90    3.40
  11   1  -2    1.30    3.10
 -11  -1   2    4.80    5.20
 -11  -1   2    2.10    5.40
 -11  -1   2    4.40    2.80
  11   1  -3   13.80    3.60
 -11  -1   3   20.80    4.50
 -11  -1   3   17.60    4.00
 -11  -1   3   20.10    6.20
  11   1  -4    0.50    3.20
 -11  -1   4    2.00    5.20
 -11  -1   4    0.00    3.00
 -11  -1   4   -2.70    5.10
  11   1  -5   -0.90    3.30
  11   1  -5    6.70    1.70
 -11  -1   5   10.70    6.20
  11   1  -6    1.50    2.10
  11   1  -6    0.90    2.90
  11   1  -6   -3.40    2.20
 -11  -1   6    5.10    2.40
 -11  -1   6    0.60    2.20
 -11  -1   6    7.30    5.00
  11   1  -7    3.00    4.30
  11   1  -7    2.00    4.10
 -11  -1   7    3.70    2.70
 -11  -1   7    5.40    3.30
 -11  -1   7    8.10    5.40
 -12  -1  -2   22.10    7.50
  12   1   1    7.20    4.30
 -12  -1  -1   19.30    5.90
  12   1   0   -1.20    3.10
 -12  -1   0   -0.10    3.50
 -12  -1   0   -3.90    5.30
 -12  -1   0    4.40    7.60
  12   1  -1   -0.20    2.30
 -12  -1   1   -0.60    3.40
 -12  -1   1    9.20    5.70
 -12  -1   1   -2.60    6.70
  12   1  -2    3.20    2.60
 -12  -1   2    5.30    6.80
 -12  -1   2   11.70    3.80
 -12  -1   2    2.10    8.60
  12   1  -3   14.70    3.80
 -12  -1   3   27.50    5.20
 -12  -1   3   22.90    6.20
  12   1  -4   -2.00    4.40
 -12  -1   4   -4.40    5.10
 -12  -1   4    4.60    5.70
  12   1  -5    1.40    3.80
 -12  -1   5    1.30    5.90
 -12  -1   5    3.90    5.20
  12   1  -6    1.10    2.60
  12   1  -6    0.10    2.30
  12   1  -6    1.80    3.70
 -12  -1   6    9.10    6.50
  13   1  -1   11.00    3.50
 -13  -1   1   18.20    4.80
 -13  -1   1   23.30    8.50
  13   1  -2    0.00    3.30
 -13  -1   2    3.30    8.70
 -13  -1   2   18.30    6.50
 -13  -1   2    8.30    5.20
 -13  -1   3   15.30    7.20
 -13  -1   4    9.00    5.00
 -13   2   3   -3.50    7.80
 -13   2   3    8.70    6.20
  13  -2  -3    2.60    3.00
 -13   2   2    6.60    6.10
 -13   2   2   -1.20    8.60
  13  -2  -2    2.80    3.00
 -13   2   1    9.50    8.40
  13  -2  -1    5.30    3.00
 -12   2   6    6.20    2.90
 -12   2   6    1.90    2.10
 -12   2   6    6.90    4.90
  12  -2  -6    3.20    2.70
  12  -2  -6    7.50    2.00
  12  -2  -6    0.50    3.80
 -12   2   5    6.50    6.00
 -12   2   5    3.70    5.70
  12  -2  -5    3.10    2.40
  12  -2  -5   -0.20    4.20
  12  -2  -5    3.70    2.70
 -12   2   4    7.60    6.00
 -12   2   4    3.30    4.80
  12  -2  -4    2.00    4.50
 -12   2   3   22.50    7.30
 -12   2   3    5.80    3.40
  12  -2  -3    4.40    3.40
 -12   2   2   48.30    8.00
 -12   2   2   35.40    7.10
 -12   2   2   34.50    4.70
 -12   2   1    1.00    7.40
 -12   2   0   -1.80    7.80
 -12   2   0    6.80    2.30
  12  -2   0    1.10    3.90
 -12   2  -1   13.10    6.50
 -12   2  -2   24.10    7.40
  12  -2   2   26.00    4.00
 -11   2   7    4.70    5.10
  11  -2  -7    5.10    5.40
 -11   2   6    5.20    2.10
 -11   2   6    1.70    2.80
  11  -2  -6    2.10    2.40
  11  -2  -6    0.70    2.40
 -11   2   5    4.60    6.60
 -11   2   5    0.70    1.80
 -11   2   5    0.40    2.40
  11  -2  -5   -1.00    2.40
  11  -2  -5    0.50    3.40
 -11   2   4    1.00    4.00
 -11   2   4    5.70    1.80
  11  -2  -4    1.80    3.10
  11  -2  -4    2.10    1.90
 -11   2   3   -5.20    4.20
 -11   2   3    2.80    3.00
 -11   2   3    5.10    6.20
  11  -2  -3    2.60    3.00
 -11   2   2    0.50    4.20
 -11   2   2    4.50    5.20
  11  -2  -2    5.20    3.00
 -11   2   1   -0.70    5.20
 -11   2   1    1.20    2.50
 -11   2   1   -0.10    7.30
  11  -2  -1    0.30    2.70
 -11   2   0    0.70    6.30
 -11   2   0   -3.40    5.40
 -11   2   0   -2.00    2.60
  11  -2   0   -0.40    2.70
 -11   2  -1   -2.70    7.10
 -11   2  -1    2.50    2.80
  11  -2   1    0.00    2.80
 -11   2  -2   12.40    2.40
  11  -2   2   -5.40    8.80
 -11   2  -3    2.00    2.40
 -11   2  -3    0.00    2.50
  11  -2   3   -6.70   10.40
 -11   2  -4   36.40    4.60
  11  -2   4   36.60   15.10
 -10   2   8   13.70    5.10
 -10   2   8   15.60    3.90
  10  -2  -8    6.40    4.70
  10  -2  -8    5.30    3.80
  10  -2  -8   37.10   10.30
 -10   2   7   12.40    5.10
 -10   2   7    3.20    3.10
 -10   2   7    8.30    3.00
  10  -2  -7    1.80    3.80
  10  -2  -7    2.20    3.90
  10  -2  -7   11.00    7.50
  10  -2  -7    3.00    3.80
 -10   2   6    3.90    4.30
 -10   2   6    0.40    2.70
 -10   2   6    8.60    6.40
  10  -2  -6    0.90    3.50
  10  -2  -6    4.50    3.50
 -10   2   5   -0.20    5.10
 -10   2   5   -2.70    2.40
  10  -2  -5   -2.20    2.20
  10  -2  -5    1.30    2.10
 -10   2   4   14.20    1.90
 -10   2   4   14.00    1.90
 -10   2   4   17.90    5.50
  10  -2  -4   15.70    3.20
  10  -2  -4   16.80    2.10
  10  -2  -4   18.40    2.50
 -10   2   3  112.29    6.80
 -10   2   3  127.39    8.50
 -10   2   3  128.29    6.90
  10  -2  -3  114.89    7.00
  10  -2  -3  106.59    6.10
 -10   2   2   37.00    4.80
 -10   2   2   38.60    6.20
 -10   2   2   29.20    3.60
  10  -2  -2   28.60    3.10
 -10   2   1   27.70    5.40
 -10   2   1   28.90    5.10
 -10   2   1   26.10    3.10
  10  -2  -1   18.10    3.00
 -10   2   0    1.20    7.00
 -10   2   0    4.60    2.40
 -10   2   0    0.30    5.50
  10  -2   0    1.10    2.50
 -10   2  -1    0.80    2.40
 -10   2  -1    1.10    1.60
 -10   2  -1   -2.80    5.90
 -10   2  -1    0.60    1.20
  10  -2   1   -2.00    1.80
  10  -2   1   -0.30    2.10
  10  -2   1   -6.20    5.90
 -10   2  -2   -0.10    3.00
 -10   2  -2    4.10    6.90
 -10   2  -2    2.80    1.80
  10  -2   2    1.20    4.70
  10  -2   2   -6.40    6.10
  10  -2   2    1.50    2.40
  10  -2   2   -1.40    2.60
  10  -2   3    5.10    7.50
 -10   2  -4    5.00    3.20
 -10   2  -4   21.80    7.00
  10  -2   4    3.40    3.50
  10  -2   4    5.40    3.90
  10  -2   4    3.80    4.80
  10  -2   4   19.70   11.30
 -10   2  -5   15.20    7.50
 -10   2  -5   -0.30    6.00
 -10   2  -5    9.60    3.30
  10  -2   5   10.70   14.30
  10  -2   5    0.90    4.90
  10  -2   5   12.40    5.70
  10  -2   5    5.80    4.30
  -9   2   9    4.70    5.00
  -9   2   9   -2.30    6.10
  -9   2   9    1.60    3.20
  -9   2   9    2.80    7.00
   9  -2  -9   10.70    6.40
   9  -2  -9   -0.90    2.40
   9  -2  -9    0.80    5.60
   9  -2  -9    1.10    9.10
  -9   2   8   39.90    7.40
   9  -2  -8   30.50    8.30
  -9   2   7    3.50    3.80
  -9   2   7   11.00    5.90
   9  -2  -7    2.80    2.10
   9  -2  -7    6.40    4.90
  -9   2   6   33.30    5.90
  -9   2   6   21.10    3.00
  -9   2   6   24.60    4.20
   9  -2  -6   22.50    3.40
   9  -2  -6   21.20    3.10
   9  -2  -6   30.00    7.50
   9  -2  -6   24.30    3.70
  -9   2   5   -5.90    5.00
  -9   2   5   -0.40    3.30
   9  -2  -5   -2.30    2.50
   9  -2  -5   -1.70    2.60
   9  -2  -5   -2.10    2.80
  -9   2   4   25.50    2.60
  -9   2   4   28.00    5.80
  -9   2   4   14.80    2.50
   9  -2  -4   19.40    3.20
   9  -2  -4   19.40    2.70
   9  -2  -4   21.80    3.20
  -9   2   3   20.80    3.10
  -9   2   3   23.40    5.30
  -9   2   3   17.40    1.50
  -9   2   3   14.80    1.60
   9  -2  -3   17.00    1.90
   9  -2  -3   17.90    3.00
  -9   2   2    0.30    3.10
  -9   2   2    2.90    2.50
  -9   2   2    0.90    5.30
   9  -2  -2    1.70    1.30
   9  -2  -2    1.30    2.40
   9  -2  -2    0.30    1.00
  -9   2   1   84.59    4.90
  -9   2   1   92.49    7.20
  -9   2   1   83.59    6.10
   9  -2  -1   82.99    4.30
   9  -2  -1   71.49    4.20
   9  -2  -1   74.89    5.20
  -9   2   0   16.80    5.40
  -9   2   0   13.30    1.40
  -9   2   0   14.40    2.40
  -9   2   0   19.60    5.20
   9  -2   0   15.20    5.50
   9  -2   0   12.10    1.60
   9  -2   0   12.40    2.50
  -9   2  -1    2.20    1.00
  -9   2  -1   -1.00    5.60
  -9   2  -1    0.70    1.30
  -9   2  -1    1.60    2.10
   9  -2   1    1.30    2.30
   9  -2   1   -0.20    2.30
   9  -2   1    0.80    1.90
   9  -2   1    0.30    6.40
  -9   2  -2    2.70    2.60
  -9   2  -2    0.30    1.70
  -9   2  -2    0.90    2.70
  -9   2  -2   -3.00    4.10
   9  -2   2    1.00    2.10
   9  -2   2   -4.90    6.70
   9  -2   2    2.90    2.10
   9  -2   2   -0.90    3.40
  -9   2  -3    7.30    6.20
  -9   2  -3    2.20    2.30
  -9   2  -3    2.20    3.00
   9  -2   3    3.90    2.40
   9  -2   3    3.90    1.70
   9  -2   3   11.40    7.30
   9  -2   3    0.90    2.70
  -9   2  -4   29.30    8.20
   9  -2   4   17.10    4.90
  -9   2  -5   -1.00    5.90
  -9   2  -5   12.00    6.70
   9  -2   5    1.50    5.30
   9  -2   5    2.30    6.40
   9  -2   5    3.20    4.50
  -9   2  -6    5.60    6.00
  -9   2  -6   16.50    3.50
  -9   2  -6    9.40    5.70
   9  -2   6   16.90   13.40
   9  -2   6    9.90    5.90
   9  -2   6    8.00    5.20
   9  -2   6   15.70    7.50
  -8   2   9    6.00    4.90
  -8   2   9   17.40    6.30
  -8   2   9   -5.10    5.60
  -8   2   9   -2.20    3.00
   8  -2  -9    1.20    3.40
   8  -2  -9    1.20    6.50
   8  -2  -9   17.20   10.10
  -8   2   8    6.60    5.30
  -8   2   8   -0.80    6.30
  -8   2   8    5.20    3.70
  -8   2   8    7.20    4.50
   8  -2  -8    2.80    3.60
  -8   2   7   19.10    5.20
   8  -2  -7   -2.00    7.20
   8  -2  -7   10.90    3.40
   8  -2  -7    0.00    4.10
  -8   2   6   46.20    4.10
  -8   2   6   49.10    5.90
   8  -2  -6   49.99    5.00
   8  -2  -6   40.80    4.20
   8  -2  -6   43.10    4.10
  -8   2   5    0.40    3.40
  -8   2   5    6.40    2.90
  -8   2   5    3.60    1.60
   8  -2  -5    2.30    1.50
   8  -2  -5    2.80    2.70
   8  -2  -5    8.80    2.90
   8  -2  -5    3.80    4.60
  -8   2   4    2.80    1.70
  -8   2   4   -0.90    2.10
  -8   2   4    2.80    4.80
   8  -2  -4   -1.10    2.10
   8  -2  -4    0.20    1.90
   8  -2  -4    0.60    1.80
  -8   2   3  112.69    6.50
  -8   2   3  127.09    6.50
  -8   2   3  119.39    6.50
  -8   2   3  127.79    8.30
   8  -2  -3  120.09    6.70
   8  -2  -3  131.99    6.50
   8  -2  -3  122.59    6.90
  -8   2   2   52.99    3.30
  -8   2   2   45.50    2.70
  -8   2   2   48.70    3.90
  -8   2   2   49.90    5.40
   8  -2  -2   46.20    2.80
   8  -2  -2   49.90    2.90
   8  -2  -2   52.09    3.70
  -8   2   1   79.59    6.20
  -8   2   1   84.39    4.70
  -8   2   1   75.99    4.10
  -8   2   1   85.49    4.20
   8  -2  -1   77.89    5.00
   8  -2  -1   84.49    4.30
   8  -2  -1   79.89    4.30
  -8   2   0   30.60    1.90
  -8   2   0   22.20    4.20
  -8   2   0   25.00    2.30
  -8   2   0   22.10    1.80
   8  -2   0   25.80    2.10
   8  -2   0   34.10    3.80
   8  -2   0   27.10    2.30
  -8   2  -1   36.20    2.90
  -8   2  -1   43.40    2.70
  -8   2  -1   32.00    5.80
  -8   2  -1   40.40    3.00
   8  -2   1   33.70    5.60
   8  -2   1   32.00    2.80
   8  -2   1   41.50    3.10
  -8   2  -2   24.20    3.20
  -8   2  -2   24.70    3.00
  -8   2  -2   34.60    6.40
   8  -2   2   25.20    3.20
   8  -2   2   24.80    3.20
   8  -2   2   24.70    2.90
   8  -2   2   30.00    7.00
  -8   2  -3    1.60    2.20
  -8   2  -3    1.50    2.90
  -8   2  -3    4.60    7.00
   8  -2   3    1.60    4.90
   8  -2   3    4.10    2.70
   8  -2   3    3.80    2.80
   8  -2   3    3.70    2.50
  -8   2  -4    4.50    2.70
  -8   2  -4    8.90    6.20
   8  -2   4    4.50    3.30
   8  -2   4    4.60    3.80
  -8   2  -5   38.80    4.30
  -8   2  -5   22.20    6.00
  -8   2  -5   42.30    5.60
   8  -2   5   26.50    5.50
   8  -2   5   26.60    4.80
  -8   2  -6    4.80    6.90
  -8   2  -6    9.40    3.50
  -8   2  -6    0.40    5.90
   8  -2   6    8.50    5.60
   8  -2   6   -2.10    5.60
   8  -2   6    2.10    5.10
  -8   2  -7    6.10    7.80
  -8   2  -7    7.40    2.90
   8  -2   7    0.80    6.20
   8  -2   7    0.30    9.10
  -7   2  10   -0.30    6.70
  -7   2  10   11.40    9.30
  -7   2  10    4.00    3.60
   7  -2 -10   -3.80    8.40
   7  -2 -10    2.00    7.10
   7  -2 -10   -1.20    3.80
  -7   2   9   -0.60    5.50
  -7   2   9   -4.30    4.80
  -7   2   9    3.10    3.80
   7  -2  -9   17.50    8.00
   7  -2  -9   15.00    5.50
   7  -2  -9    3.00    7.70
   7  -2  -9    1.90    1.90
  -7   2   8    3.40    3.40
  -7   2   8    1.40    5.60
   7  -2  -8   -0.20    3.90
   7  -2  -8    0.10    4.10
  -7   2   7   62.79    6.60
  -7   2   7   63.59    5.60
  -7   2   7   57.79    5.60
  -7   2   7   66.49    5.70
   7  -2  -7   52.39    4.60
  -7   2   6   57.29    6.40
  -7   2   6   61.09    4.30
  -7   2   6   69.49    5.20
   7  -2  -6   59.89    4.40
   7  -2  -6   59.49    6.10
   7  -2  -6   69.39    5.60
   7  -2  -6   68.99    4.80
  -7   2   5   11.00    2.00
  -7   2   5   10.10    4.70
  -7   2   5   12.20    3.20
   7  -2  -5   11.10    4.70
   7  -2  -5    8.80    2.70
   7  -2  -5   14.50    2.20
  -7   2   4   13.10    2.40
  -7   2   4   27.30    5.20
  -7   2   4   17.50    2.40
   7  -2  -4   21.50    2.80
   7  -2  -4   16.60    2.20
   7  -2  -4   26.60    4.30
  -7   2   3    3.80    1.10
  -7   2   3    4.50    1.00
  -7   2   3    4.20    3.70
   7  -2  -3    3.90    1.60
   7  -2  -3    3.80    1.80
  -7   2   2   67.09    3.70
  -7   2   2   62.49    4.40
  -7   2   2   68.49    5.00
  -7   2   2   74.79    3.80
   7  -2  -2   65.69    3.80
   7  -2  -2   68.39    3.70
   7  -2  -2   67.79    4.30
  -7   2   1   16.60    3.00
  -7   2   1   12.00    1.80
  -7   2   1   18.70    3.20
  -7   2   1   12.10    1.50
  -7   2   1   10.90    1.20
   7  -2  -1   11.70    1.40
   7  -2  -1   12.70    2.00
   7  -2  -1   16.50    3.60
   7  -2  -1   10.70    1.50
  -7   2   0   -1.50    3.10
  -7   2   0    1.40    1.10
  -7   2   0   -0.10    1.10
   7  -2   0    1.00    1.00
   7  -2   0    0.40    1.70
   7  -2   0    0.40    1.30
   7  -2   0   -0.40    2.60
  -7   2  -1   60.09    5.30
  -7   2  -1   63.39    3.80
  -7   2  -1   68.69    3.80
  -7   2  -1   67.89    3.80
   7  -2   1   69.39    4.20
   7  -2   1   66.19    3.90
  -7   2  -2   45.40    5.90
  -7   2  -2   45.40    3.40
  -7   2  -2   41.10    3.40
  -7   2  -2   51.29    3.30
   7  -2   2   46.10    3.60
   7  -2   2   48.80    3.70
   7  -2   2   45.50    5.80
   7  -2   2   38.00    2.80
   7  -2   2   46.10    3.30
  -7   2  -3    7.50    2.80
  -7   2  -3    4.80    6.00
  -7   2  -3    9.10    3.00
   7  -2   3    5.30    2.40
   7  -2   3   11.60    3.70
   7  -2   3    6.30    2.50
   7  -2   3    5.50    5.40
  -7   2  -4   80.99    8.50
  -7   2  -4   62.59    4.70
  -7   2  -4   71.59    5.00
   7  -2   4   74.69    5.60
   7  -2   4   88.29    7.60
   7  -2   4   72.39    5.80
   7  -2   4   63.99    4.90
  -7   2  -5   47.80    7.10
  -7   2  -5   38.80    5.30
  -7   2  -5   39.10    4.50
  -7   2  -5   49.30    5.40
   7  -2   5   35.70    4.40
   7  -2   5   27.80   10.20
  -7   2  -6   11.30    3.20
  -7   2  -6    2.60    5.70
  -7   2  -6    9.10    4.30
   7  -2   6    4.30    5.60
  -7   2  -7   -2.10    6.10
  -7   2  -7   -5.90    6.40
  -7   2  -7   -4.30    3.10
   7  -2   7    1.30    7.70
   7  -2   7  -10.80    5.90
   7  -2   7    4.60   11.20
   7  -2   7    6.20    5.10
  -6   2  10    9.10    3.70
  -6   2  10    4.60    4.60
  -6   2  10   10.30    6.30
   6  -2 -10    2.70    7.50
   6  -2 -10   10.20    6.90
   6  -2 -10   10.20   10.40
   6  -2 -10    3.80    3.70
  -6   2   9   32.70    5.50
  -6   2   9   47.00    7.40
  -6   2   9   43.80    8.20
  -6   2   9   38.90    5.70
   6  -2  -9   32.20    7.40
   6  -2  -9   27.60    5.80
   6  -2  -9   21.00    3.30
  -6   2   8   29.00    4.90
  -6   2   8   47.90    5.20
   6  -2  -8   41.30    5.90
   6  -2  -8   40.10    7.60
   6  -2  -8   30.70    4.10
   6  -2  -8   45.00    6.90
  -6   2   7   47.40    4.60
  -6   2   7   43.10    5.30
  -6   2   7   41.30    5.20
  -6   2   7   43.40    5.60
   6  -2  -7   49.30    5.00
   6  -2  -7   54.19    5.10
   6  -2  -7   43.10    3.70
  -6   2   6   38.60    5.00
  -6   2   6   46.10    4.40
  -6   2   6   42.60    4.70
  -6   2   6   47.10    6.50
   6  -2  -6   40.10    5.30
   6  -2  -6   42.10    4.30
   6  -2  -6   38.40    3.60
   6  -2  -6   42.70    4.10
  -6   2   5    6.10    3.00
  -6   2   5    9.20    4.50
   6  -2  -5    5.50    1.90
   6  -2  -5    5.00    2.30
   6  -2  -5    4.90    2.70
  -6   2   4   19.60    3.50
  -6   2   4   17.10    1.90
   6  -2  -4   18.10    2.00
   6  -2  -4   12.40    1.90
   6  -2  -4   23.00    3.90
   6  -2  -4   17.30    2.10
  -6   2   3    4.40    1.60
  -6   2   3    3.10    1.50
  -6   2   3    7.40    3.00
   6  -2  -3    3.70    1.60
   6  -2  -3    3.00    2.30
   6  -2  -3    3.20    1.60
   6  -2  -3    3.70    1.20
  -6   2   2   13.70    1.30
  -6   2   2   15.10    1.80
  -6   2   2   14.50    1.60
  -6   2   2   14.90    2.90
   6  -2  -2   15.60    1.60
   6  -2  -2   14.60    2.00
  -6   2   1   49.00    2.80
  -6   2   1   49.10    2.70
  -6   2   1   46.60    2.80
  -6   2   1   51.99    3.90
  -6   2   1   50.49    3.90
   6  -2  -1   45.30    3.40
   6  -2  -1   52.19    3.10
   6  -2  -1   49.70    2.90
   6  -2  -1   46.20    2.80
  -6   2   0  119.39    6.20
  -6   2   0  122.59    7.30
  -6   2   0  123.59    6.20
  -6   2   0  116.69    6.20
   6  -2   0  121.19    6.30
   6  -2   0  119.49    7.20
   6  -2   0  121.89    6.50
  -6   2  -1  155.38    7.50
  -6   2  -1  142.39    7.30
  -6   2  -1  147.99    8.40
  -6   2  -1  134.19    7.60
   6  -2   1  147.19    8.60
   6  -2   1  146.59    7.50
   6  -2   1  137.59    7.30
   6  -2   1  149.69    7.50
   6  -2   1  139.49    7.60
  -6   2  -2   11.30    1.60
  -6   2  -2   13.80    3.80
  -6   2  -2   12.70    2.10
  -6   2  -2   14.60    1.90
   6  -2   2   13.50    1.80
   6  -2   2   16.90    2.00
   6  -2   2   14.30    3.90
   6  -2   2    9.90    1.60
  -6   2  -3   11.70    2.40
  -6   2  -3    5.20    5.50
  -6   2  -3    8.90    1.80
   6  -2   3    9.10    2.40
   6  -2   3    7.90    2.40
   6  -2   3   -1.30    4.10
   6  -2   3    8.60    2.20
  -6   2  -4    0.90    3.00
  -6   2  -4   -5.60    5.10
   6  -2   4   -2.40    2.90
   6  -2   4   -0.80    2.00
   6  -2   4   -3.00    2.20
   6  -2   4   -5.30    5.20
  -6   2  -5   62.99    5.90
  -6   2  -5   71.29    5.60
  -6   2  -5   75.89    8.10
  -6   2  -5   56.79    5.10
   6  -2   5   74.89    5.70
   6  -2   5   61.39    4.90
  -6   2  -6   11.10    4.10
  -6   2  -6    6.80    4.10
  -6   2  -6   11.50    3.60
   6  -2   6   13.80    5.90
   6  -2   6   10.90    3.60
   6  -2   6    8.00    8.50
   6  -2   6    3.50    5.90
  -6   2  -7    9.80    7.50
  -6   2  -7    6.00    4.10
  -6   2  -7   -0.60    5.30
  -6   2  -7   -9.30    5.20
   6  -2   7    5.20    6.40
   6  -2   7    2.30    8.60
   6  -2   7   -5.50    4.90
   6  -2   7    0.40    4.00
  -6   2  -8   20.40    7.50
  -6   2  -8   -0.50    6.00
  -6   2  -8   -3.80    6.90
  -6   2  -8    2.20    3.40
   6  -2   8    8.60    7.20
   6  -2   8    4.90   13.80
   6  -2   8   -9.40    8.20
   6  -2   8    0.50    7.40
  -5   2  10    5.30    3.60
  -5   2  10   14.90    5.50
  -5   2  10   13.20    7.90
  -5   2  10    2.10    4.70
   5  -2 -10    6.90    2.80
   5  -2 -10   41.20   10.80
   5  -2 -10   11.80    6.10
   5  -2 -10   26.90    7.60
  -5   2   9    7.60    4.90
  -5   2   9    8.10    4.00
  -5   2   9    7.50    4.70
   5  -2  -9    3.70    3.20
   5  -2  -9   -4.30    5.10
   5  -2  -9   10.80    5.50
   5  -2  -9   -8.90    7.10
  -5   2   8   20.90    4.80
  -5   2   8   27.10    5.80
  -5   2   8   25.00    5.10
   5  -2  -8   29.50    5.10
   5  -2  -8   15.20    3.00
   5  -2  -8   20.20    5.70
  -5   2   7  117.09    8.30
  -5   2   7  124.79    7.80
  -5   2   7  125.69    8.10
  -5   2   7  127.69    8.00
   5  -2  -7  130.09    7.90
   5  -2  -7  112.69    7.10
   5  -2  -7  123.09    7.70
   5  -2  -7  115.89    8.20
  -5   2   6   48.60    5.50
  -5   2   6   41.90    4.30
  -5   2   6   52.39    4.60
  -5   2   6   39.70    4.70
   5  -2  -6   44.50    6.00
   5  -2  -6   45.60    4.40
   5  -2  -6   48.50    4.90
   5  -2  -6   42.40    3.30
  -5   2   5   28.40    3.20
  -5   2   5   26.60    4.00
  -5   2   5   19.30    2.40
   5  -2  -5   26.10    3.10
   5  -2  -5   26.60    2.40
   5  -2  -5   23.20    3.40
   5  -2  -5   25.40    3.70
  -5   2   4   64.09    3.90
  -5   2   4   69.49    4.70
   5  -2  -4   64.69    4.00
   5  -2  -4   61.79    4.60
   5  -2  -4   71.29    4.00
   5  -2  -4   71.79    4.00
  -5   2   3   -0.50    1.00
  -5   2   3    0.10    2.10
   5  -2  -3   -0.60    1.10
   5  -2  -3   -1.00    1.40
   5  -2  -3    0.60    2.30
   5  -2  -3    0.50    1.50
  -5   2   2   29.00    3.00
  -5   2   2   21.70    1.80
  -5   2   2   25.90    2.10
  -5   2   2   29.20    1.80
   5  -2  -2   27.50    2.00
   5  -2  -2   27.20    2.20
  -5   2   1  121.89    6.20
  -5   2   1  122.39    6.20
  -5   2   1  121.59    6.50
  -5   2   1  120.39    6.90
   5  -2  -1  130.39    6.60
   5  -2  -1  124.19    6.20
   5  -2  -1  115.99    6.50
  -5   2   0  154.18    8.20
  -5   2   0  164.28    8.20
  -5   2   0  160.78    8.90
  -5   2   0  165.98    8.30
   5  -2   0  169.48    8.30
   5  -2   0  162.98    8.50
   5  -2   0  173.18    8.80
  -5   2  -1  109.69    6.00
  -5   2  -1  115.89    5.80
  -5   2  -1  117.29    7.00
  -5   2  -1  122.69    6.00
   5  -2   1  109.59    6.00
   5  -2   1  116.99    6.00
   5  -2   1  107.49    5.80
   5  -2   1  118.89    6.00
   5  -2   1  105.89    6.60
  -5   2  -2   24.50    2.10
  -5   2  -2   29.40    4.00
  -5   2  -2   19.80    2.00
  -5   2  -2   21.80    2.00
   5  -2   2   25.00    2.30
   5  -2   2   21.90    1.90
   5  -2   2   18.80    1.80
   5  -2   2   21.20    3.80
  -5   2  -3    6.00    1.70
  -5   2  -3    7.00    3.70
   5  -2   3    3.70    3.60
   5  -2   3    5.60    2.20
   5  -2   3    5.30    1.90
   5  -2   3    4.60    1.90
  -5   2  -4   76.29    4.70
  -5   2  -4   60.99    6.80
  -5   2  -4   72.39    5.30
  -5   2  -4   68.09    4.90
   5  -2   4   69.59    4.60
   5  -2   4   49.80    7.20
   5  -2   4   67.79    4.30
  -5   2  -5   34.60    6.10
  -5   2  -5   37.90    5.30
  -5   2  -5   31.70    4.20
   5  -2   5   33.60    6.30
   5  -2   5   33.80    4.10
   5  -2   5   30.20    4.50
  -5   2  -6   22.40    6.20
  -5   2  -6   11.40    4.10
  -5   2  -6   16.10    3.80
   5  -2   6   16.20    6.00
   5  -2   6   12.60    3.50
   5  -2   6   10.00    4.30
  -5   2  -7   17.60    4.60
  -5   2  -7   13.90    8.10
   5  -2   7    5.90    9.00
   5  -2   7    5.70    4.90
   5  -2   7    9.70    6.20
  -5   2  -8   -0.50    5.90
  -5   2  -8   -6.50    6.30
   5  -2   8    1.40    6.40
   5  -2   8   -1.00    6.80
   5  -2   8   13.50    9.80
  -5   2  -9   15.10    9.70
  -4   2  10    6.50    7.60
  -4   2  10   -1.70    6.20
  -4   2  10    4.70    5.10
  -4   2  10   -2.20    4.10
   4  -2 -10    1.10    7.90
   4  -2 -10    4.60    5.50
   4  -2 -10   -0.90    6.90
   4  -2 -10   -0.20    1.80
  -4   2   9    8.20    5.00
  -4   2   9   18.50    4.20
  -4   2   9    5.80    5.40
  -4   2   8   33.00    4.80
  -4   2   8   26.80    4.40
  -4   2   8   36.10    5.10
  -4   2   8   40.30    4.90
  -4   2   8   33.60    5.20
   4  -2  -8   33.70    3.80
   4  -2  -8   39.50    7.20
  -4   2   7   50.59    5.00
  -4   2   7   51.39    5.20
  -4   2   7   45.00    4.80
  -4   2   7   62.79    5.00
   4  -2  -7   60.09    5.80
   4  -2  -7   53.59    4.30
   4  -2  -7   53.29    4.10
   4  -2  -7   64.99    5.20
   4  -2  -7   71.09    5.30
  -4   2   6   62.99    4.50
  -4   2   6   57.69    5.00
  -4   2   6   66.19    5.50
  -4   2   6   64.99    5.40
   4  -2  -6   70.79    5.00
   4  -2  -6   65.79    4.20
   4  -2  -6   63.09    4.00
  -4   2   5   10.00    3.00
  -4   2   5   15.90    2.70
  -4   2   5   12.00    1.50
  -4   2   5   11.80    2.30
   4  -2  -5    7.80    1.20
   4  -2  -5   12.00    3.10
   4  -2  -5    9.80    2.30
   4  -2  -5    9.70    1.60
   4  -2  -5   10.90    1.90
  -4   2   4   -0.80    1.50
  -4   2   4    2.70    2.50
   4  -2  -4    1.50    1.40
   4  -2  -4    0.70    1.60
   4  -2  -4    0.50    2.40
   4  -2  -4    0.50    1.80
  -4   2   3   35.20    2.60
  -4   2   3   27.80    2.20
   4  -2  -3   33.60    2.70
   4  -2  -3   32.60    2.40
   4  -2  -3   32.70    2.40
   4  -2  -3   32.80    2.20
  -4   2   2   28.40    1.70
  -4   2   2   29.90    2.10
  -4   2   2   28.80    2.70
  -4   2   2   29.40    2.00
   4  -2  -2   31.20    3.00
   4  -2  -2   33.10    1.90
   4  -2  -2   31.00    2.10
   4  -2  -2   29.20    2.00
  -4   2   1  278.67   14.10
  -4   2   1  287.07   14.30
  -4   2   1  283.77   14.00
  -4   2   1  278.97   13.90
   4  -2  -1  271.37   13.90
   4  -2  -1  277.37   14.10
   4  -2  -1  300.57   14.10
  -4   2   0  381.46   19.10
  -4   2   0  399.26   19.40
  -4   2   0  368.36   19.00
  -4   2   0  375.46   19.10
   4  -2   0  417.56   19.20
   4  -2   0  384.26   19.10
   4  -2   0  392.46   19.40
  -4   2  -1  159.88    7.80
  -4   2  -1  148.99    7.90
  -4   2  -1  153.28    7.70
  -4   2  -1  156.28    8.30
   4  -2   1  153.88    8.60
   4  -2   1  147.99    7.70
   4  -2   1  160.38    7.90
   4  -2   1  152.18    7.90
   4  -2   1  157.88    7.90
  -4   2  -2  186.98    9.90
  -4   2  -2  181.68    9.10
  -4   2  -2  195.78    9.30
  -4   2  -2  166.38    9.20
   4  -2   2  180.18    9.80
   4  -2   2  173.88    9.10
   4  -2   2  181.18    9.30
   4  -2   2  178.68    9.30
  -4   2  -3   -1.00    1.50
  -4   2  -3   -4.90    2.90
  -4   2  -3   -3.20    2.00
   4  -2   3   -0.80    1.70
   4  -2   3    0.20    1.20
  -4   2  -4   21.60    4.70
  -4   2  -4   19.50    3.00
  -4   2  -4   22.40    3.40
  -4   2  -4   18.70    2.70
   4  -2   4   26.90    5.00
   4  -2   4   17.40    2.90
   4  -2   4   21.00    3.10
   4  -2   4   16.80    2.40
  -4   2  -5   74.49    7.50
  -4   2  -5   76.99    5.50
   4  -2   5   58.29    4.50
   4  -2   5   69.89    5.20
   4  -2   5   66.89    7.10
   4  -2   5   68.79    5.70
  -4   2  -6   52.79    4.90
  -4   2  -6   61.39    7.00
  -4   2  -6   58.39    5.10
  -4   2  -6   45.70    4.50
   4  -2   6   46.90    5.20
   4  -2   6   67.09    5.40
   4  -2   6   63.99    6.80
   4  -2   6   61.39    5.00
  -4   2  -7   15.40    4.30
  -4   2  -7    9.20    6.00
  -4   2  -7   13.60    4.50
   4  -2   7    4.30    5.70
   4  -2   7   12.50    4.00
   4  -2   7   24.60    5.70
   4  -2   7   29.20    8.40
  -4   2  -8    7.60    6.20
  -4   2  -8    0.80    5.10
  -4   2  -8    1.70    3.90
   4  -2   8   -7.40    8.50
   4  -2   8   -4.20    5.90
  -4   2  -9   -2.20    7.40
  -4   2  -9  -11.90    9.30
  -4   2  -9    9.00    3.80
  -4   2  -9    8.10    7.10
   4  -2   9    6.00    7.90
   4  -2   9   18.30   13.60
  -3   2  10    1.50    6.20
  -3   2  10   17.80    8.30
  -3   2  10    7.80    4.40
  -3   2  10    9.60    7.20
  -3   2  10   11.80    5.10
   3  -2 -10    8.70    3.00
   3  -2 -10   -1.30    6.00
   3  -2 -10   14.70    8.30
  -3   2   9    7.30    4.30
  -3   2   9    5.80    6.20
  -3   2   9    8.30    5.60
   3  -2  -9    7.40    6.00
   3  -2  -9   13.20    7.50
   3  -2  -9    7.10    4.80
   3  -2  -9    7.30    5.20
  -3   2   8   79.29    7.00
  -3   2   8  107.59    8.40
  -3   2   8   93.09    7.30
  -3   2   8   99.39    7.30
  -3   2   8   90.59    6.90
   3  -2  -8   94.79    7.50
   3  -2  -8   83.39    6.90
   3  -2  -8  105.49    7.50
   3  -2  -8  102.59    6.90
  -3   2   7    6.70    3.50
  -3   2   7    9.10    3.80
  -3   2   7    0.50    3.00
  -3   2   7    7.10    3.90
  -3   2   7    2.10    3.60
   3  -2  -7    8.30    3.60
   3  -2  -7    9.80    4.40
   3  -2  -7    7.30    3.30
  -3   2   6    3.00    2.90
  -3   2   6    5.90    3.20
  -3   2   6   -0.90    3.80
  -3   2   6    3.30    3.50
   3  -2  -6    4.10    2.50
   3  -2  -6    2.40    2.80
   3  -2  -6    2.50    2.20
   3  -2  -6    4.30    1.50
   3  -2  -6    1.00    3.70
  -3   2   5   19.40    2.20
  -3   2   5   16.80    3.10
  -3   2   5   15.30    2.40
  -3   2   5   24.30    2.70
  -3   2   5   18.90    2.80
   3  -2  -5   14.90    2.80
   3  -2  -5   16.90    2.30
   3  -2  -5   21.70    2.20
   3  -2  -5   18.60    3.20
   3  -2  -5   21.30    2.30
  -3   2   4   53.79    3.50
  -3   2   4   53.19    3.50
  -3   2   4   54.59    3.20
  -3   2   4   59.89    4.10
   3  -2  -4   57.99    3.10
   3  -2  -4   61.09    3.40
   3  -2  -4   56.79    3.90
   3  -2  -4   55.59    3.60
   3  -2  -4   57.09    3.90
  -3   2   3   69.89    4.50
  -3   2   3   74.19    4.20
  -3   2   3   72.89    4.00
   3  -2  -3   70.09    4.20
   3  -2  -3   71.39    4.00
   3  -2  -3   72.69    4.60
   3  -2  -3   74.99    3.90
  -3   2   2  520.55   25.10
  -3   2   2  508.15   24.80
  -3   2   2  482.15   24.80
   3  -2  -2  521.35   24.80
   3  -2  -2  503.85   24.80
   3  -2  -2  512.75   25.10
   3  -2  -2  487.95   24.80
  -3   2   1   69.69    3.90
  -3   2   1   70.29    3.50
  -3   2   1   64.49    3.50
  -3   2   1   66.69    3.60
   3  -2  -1   72.49    3.60
   3  -2  -1   66.89    3.50
   3  -2  -1   65.29    3.50
   3  -2  -1   65.99    3.50
  -3   2   0 1009.30   49.90
  -3   2   0  984.60   49.90
  -3   2   0 1042.60   49.99
  -3   2   0 1059.39   50.09
   3  -2   0  928.11   49.90
   3  -2   0 1093.49   49.99
   3  -2   0 1063.29   50.09
   3  -2   0 1000.40   49.90
  -3   2  -1 2204.28  107.79
  -3   2  -1 2257.87  108.19
  -3   2  -1 2352.36  108.29
  -3   2  -1 2212.68  107.89
   3  -2   1 2122.69  107.79
   3  -2   1 2209.48  107.99
   3  -2   1 2236.68  107.49
   3  -2   1 2180.28  107.79
   3  -2   1 2070.49  107.49
  -3   2  -2  612.14   30.90
  -3   2  -2  630.14   30.90
  -3   2  -2  644.84   31.30
   3  -2   2  639.64   31.40
   3  -2   2  616.64   30.80
   3  -2   2  617.84   31.00
   3  -2   2  639.24   31.00
  -3   2  -3   -0.30    1.60
  -3   2  -3   -2.20    2.60
   3  -2   3    0.90    1.30
   3  -2   3    0.70    1.70
   3  -2   3   -2.40    2.30
   3  -2   3    4.00    1.20
  -3   2  -4  193.48   10.90
  -3   2  -4  206.98   10.70
  -3   2  -4  206.98   11.30
  -3   2  -4  210.88   10.70
   3  -2   4  205.28   10.60
   3  -2   4  192.28   10.60
   3  -2   4  194.58   11.20
   3  -2   4  214.48   10.90
  -3   2  -5   16.20    3.20
  -3   2  -5   19.10    5.70
  -3   2  -5   14.90    3.00
  -3   2  -5   19.00    3.70
   3  -2   5   15.80    2.90
   3  -2   5   16.20    2.50
   3  -2   5   18.00    3.00
   3  -2   5   18.50    5.10
  -3   2  -6    5.50    3.30
  -3   2  -6    8.60    3.10
  -3   2  -6   10.20    4.20
  -3   2  -6   10.10    5.60
   3  -2   6    7.70    3.00
   3  -2   6    8.80    4.90
   3  -2   6   10.00    3.50
   3  -2   6    8.30    3.40
  -3   2  -7    1.40    3.70
  -3   2  -7    2.30    5.80
  -3   2  -7   10.90    6.20
   3  -2   7    2.20    3.50
   3  -2   7   11.00    4.90
  -3   2  -8   20.30    7.00
  -3   2  -8   41.90    6.30
   3  -2   8   27.50    9.40
   3  -2   8   43.70    5.70
   3  -2   8   30.40    6.30
  -3   2  -9   17.70    7.20
  -3   2  -9   31.10    8.10
   3  -2   9   22.20    6.00
   3  -2   9   29.00    6.80
   3  -2   9   11.10   10.00
  -2   2  10    3.20    6.40
  -2   2  10   -1.50    4.40
  -2   2  10   -8.60    6.20
  -2   2  10   -7.80    4.60
   2  -2 -10    0.80    5.50
   2  -2 -10   -6.80    7.20
   2  -2 -10   -3.00    8.30
  -2   2   9   12.60    5.50
  -2   2   9   11.80    7.80
  -2   2   9   15.30    5.00
  -2   2   9    2.90    3.90
   2  -2  -9   -0.50    5.60
   2  -2  -9    7.80    4.90
   2  -2  -9   -0.20    6.30
   2  -2  -9    2.20    4.60
  -2   2   8    7.50    3.70
  -2   2   8    9.60    4.80
  -2   2   8   13.00    4.50
  -2   2   8   15.10    4.70
  -2   2   8    9.50    4.90
   2  -2  -8   12.60    4.40
   2  -2  -8    9.50    4.30
  -2   2   7   16.80    4.30
  -2   2   7   18.40    3.90
  -2   2   7   15.60    4.30
  -2   2   7   14.40    4.70
  -2   2   7   11.50    3.80
   2  -2  -7   20.30    4.20
   2  -2  -7   16.00    3.40
   2  -2  -7   15.80    3.30
   2  -2  -7   20.90    4.80
  -2   2   6   -2.40    3.40
  -2   2   6    0.30    2.60
  -2   2   6    3.30    2.30
  -2   2   6   -1.40    3.60
  -2   2   6    0.10    2.80
   2  -2  -6   -1.50    2.50
   2  -2  -6   -1.40    2.50
   2  -2  -6   -3.40    2.40
   2  -2  -6   -0.60    3.10
  -2   2   5    9.60    2.60
  -2   2   5    9.50    2.40
  -2   2   5    9.40    2.20
  -2   2   5   12.80    2.40
   2  -2  -5   13.00    2.50
   2  -2  -5   11.40    2.70
   2  -2  -5    7.70    2.10
   2  -2  -5   15.10    2.70
  -2   2   4   31.90    2.50
  -2   2   4   40.00    2.70
   2  -2  -4   32.80    2.80
   2  -2  -4   30.70    2.50
   2  -2  -4   34.00    2.40
   2  -2  -4   31.70    2.90
  -2   2   3  137.09    7.00
  -2   2   3  126.29    7.00
  -2   2   3  135.19    7.00
  -2   2   3  131.59    6.80
  -2   2   3  137.49    7.20
   2  -2  -3  143.09    6.90
   2  -2  -3  133.59    6.90
   2  -2  -3  136.79    7.30
   2  -2  -3  133.69    7.10
   2  -2  -3  137.39    7.10
  -2   2   2  637.84   29.90
  -2   2   2  598.24   29.90
  -2   2   2  604.24   29.90
   2  -2  -2  646.94   29.80
   2  -2  -2  594.84   29.90
   2  -2  -2  609.24   29.90
   2  -2  -2  557.44   29.70
   2  -2  -2  623.44   30.10
  -2   2   1  319.27   16.10
  -2   2   1  327.07   16.30
  -2   2   1  326.27   16.10
  -2   2   1  329.17   16.00
   2  -2  -1  319.27   16.10
   2  -2  -1  327.07   16.10
   2  -2  -1  305.87   16.00
   2  -2  -1  362.66   16.10
   2  -2  -1  331.67   16.30
  -2   2   0 4209.28  211.48
  -2   2   0 4508.05  212.18
  -2   2   0 4225.28  211.38
   2  -2   0 4130.39  211.38
   2  -2   0 4400.36  212.08
   2  -2   0 4116.89  211.48
   2  -2   0 4717.83  211.58
  -2   2  -1 1741.43   86.29
  -2   2  -1 1745.43   85.99
  -2   2  -1 1746.43   85.79
   2  -2   1 1739.83   86.19
   2  -2   1 1841.32   86.49
   2  -2   1 1761.22   86.09
   2  -2   1 1738.43   85.99
  -2   2  -2  625.64   31.20
  -2   2  -2  660.63   31.50
  -2   2  -2  616.54   31.20
   2  -2   2  637.94   31.20
   2  -2   2  639.44   31.20
   2  -2   2  652.23   31.50
   2  -2   2  611.24   31.10
  -2   2  -3   31.40    2.50
  -2   2  -3   37.60    2.80
  -2   2  -3   39.50    3.70
  -2   2  -3   39.70    2.90
   2  -2   3   37.80    3.30
   2  -2   3   38.50    2.80
   2  -2   3   37.80    2.60
   2  -2   3   38.20    2.50
  -2   2  -4   18.90    3.00
  -2   2  -4   20.30    3.20
  -2   2  -4   15.80    2.50
   2  -2   4   16.50    2.40
   2  -2   4   20.90    3.20
   2  -2   4   15.30    2.10
   2  -2   4   28.00    4.30
  -2   2  -5   -0.50    2.30
  -2   2  -5    1.30    2.70
  -2   2  -5   -0.70    3.40
   2  -2   5   -2.00    3.40
   2  -2   5    1.50    2.00
   2  -2   5    0.80    2.50
  -2   2  -6    8.70    4.50
  -2   2  -6    0.40    3.00
  -2   2  -6    6.10    3.50
  -2   2  -6   -0.80    5.10
   2  -2   6    3.30    2.90
   2  -2   6    1.20    6.80
   2  -2   6    1.40    3.70
   2  -2   6    6.50    3.30
  -2   2  -7   20.80    5.70
  -2   2  -7   19.60    4.70
  -2   2  -7   20.80    4.40
  -2   2  -7   22.00    5.20
   2  -2   7   15.40    3.80
   2  -2   7   23.60    4.30
   2  -2   7   34.10    5.80
   2  -2   7   18.80    5.50
  -2   2  -8    4.90    5.90
  -2   2  -8   12.30    3.90
  -2   2  -8    7.20    6.10
  -2   2  -8    7.60    4.00
   2  -2   8    0.00    6.40
   2  -2   8   11.80    6.60
   2  -2   8    8.60    4.90
   2  -2   8    7.00    3.80
   2  -2   9   25.50    5.60
  -2   2 -10   16.50    8.00
  -2   2 -10   -0.50    3.60
  -2   2 -10   -5.60    6.40
  -2   2 -10   11.70   10.00
   2  -2  10   -7.00    5.30
   2  -2  10    1.90    7.20
   2  -2  10    4.00    8.50
   2  -2  10  -10.20   10.80
  -1   2  10    0.80    4.80
  -1   2  10   -2.50    4.50
  -1   2  10   12.40    8.00
  -1   2  10   -7.40    6.70
   1  -2 -10   -7.20    8.30
   1  -2 -10   15.50    7.20
   1  -2 -10    5.40    5.00
   1  -2 -10    1.00    6.80
  -1   2   9   12.60    5.00
  -1   2   9    6.60    6.30
  -1   2   9    2.60    5.30
  -1   2   9    2.80    5.60
   1  -2  -9   -0.40    5.30
   1  -2  -9    4.00    5.80
   1  -2  -9   -0.10    6.20
   1  -2  -9    3.20    4.90
  -1   2   8   37.30    5.40
  -1   2   8   49.80    5.30
  -1   2   8   40.90    5.20
  -1   2   8   36.30    5.50
  -1   2   8   34.70    6.30
   1  -2  -8   37.90    7.20
   1  -2  -8   51.69    5.60
   1  -2  -8   45.70    5.70
  -1   2   7   42.60    6.40
  -1   2   7   44.70    4.20
  -1   2   7   32.50    4.80
  -1   2   7   46.50    5.60
   1  -2  -7   42.70    5.20
   1  -2  -7   40.00    4.60
   1  -2  -7   34.70    5.30
   1  -2  -7   38.60    5.10
  -1   2   6    7.40    3.10
  -1   2   6    4.50    3.20
  -1   2   6    7.40    3.30
  -1   2   6   10.10    2.50
  -1   2   6    5.60    2.90
   1  -2  -6    6.20    3.20
   1  -2  -6    9.30    3.10
   1  -2  -6    8.50    3.80
   1  -2  -6    9.70    2.90
  -1   2   5   78.39    5.10
  -1   2   5   74.89    4.60
  -1   2   5   74.39    4.90
  -1   2   5   82.99    5.00
  -1   2   5   74.59    5.40
   1  -2  -5   75.89    5.20
   1  -2  -5   75.19    4.80
   1  -2  -5   77.09    4.80
   1  -2  -5   77.09    4.90
  -1   2   4  113.29    6.10
  -1   2   4  105.39    5.80
  -1   2   4   97.59    5.70
  -1   2   4  113.99    6.00
  -1   2   4   99.99    6.00
   1  -2  -4  101.29    6.00
   1  -2  -4  102.29    5.90
   1  -2  -4  105.49    6.00
   1  -2  -4  101.89    5.80
  -1   2   3    8.20    1.60
  -1   2   3   11.60    1.90
  -1   2   3    7.30    1.30
  -1   2   3   13.00    1.30
  -1   2   3    8.30    1.20
   1  -2  -3   11.30    1.50
   1  -2  -3    9.40    1.20
   1  -2  -3   12.40    1.50
   1  -2  -3   13.30    1.70
  -1   2   2  249.68   12.20
  -1   2   2  245.98   12.20
  -1   2   2  236.58   12.10
  -1   2   2  235.68   12.20
  -1   2   2  258.87   12.30
   1  -2  -2  242.58   12.20
   1  -2  -2  258.17   12.20
   1  -2  -2  239.68   12.20
   1  -2  -2  240.08   12.30
  -1   2   1  144.29    7.00
  -1   2   1  147.09    7.00
  -1   2   1  153.48    7.00
   1  -2  -1  121.39    7.00
   1  -2  -1  136.29    7.00
   1  -2  -1  143.09    7.10
   1  -2  -1  119.19    7.00
   1  -2  -1  156.08    6.90
  -1   2  -1   28.60    1.70
  -1   2  -1   28.90    1.60
  -1   2  -1   27.80    1.90
   1  -2   1   29.00    1.70
   1  -2   1   27.10    1.80
   1  -2   1   29.90    1.70
  -1   2  -2 3702.03  181.28
  -1   2  -2 3556.34  180.78
  -1   2  -2 3732.53  180.98
   1  -2   2 3805.02  181.48
   1  -2   2 3687.43  180.78
   1  -2   2 3668.63  180.98
  -1   2  -3  384.56   19.10
  -1   2  -3  384.76   18.90
  -1   2  -3  375.66   18.90
  -1   2  -3  397.36   19.20
   1  -2   3  389.86   19.00
   1  -2   3  366.86   19.20
   1  -2   3  369.36   18.90
   1  -2   3  372.56   19.00
  -1   2  -4   26.60    2.70
  -1   2  -4   28.60    3.60
  -1   2  -4   17.60    2.80
  -1   2  -4   19.30    2.50
   1  -2   4   20.70    2.30
   1  -2   4   20.20    2.30
   1  -2   4   25.00    3.30
   1  -2   4   20.90    3.00
  -1   2  -5   31.30    4.10
  -1   2  -5   28.50    3.30
  -1   2  -5   34.60    3.10
   1  -2   5   35.60    3.40
   1  -2   5   40.10    2.90
   1  -2   5   37.40    3.70
  -1   2  -6    3.80    2.90
  -1   2  -6    6.30    4.30
  -1   2  -6    2.50    3.60
   1  -2   6    4.70    3.30
   1  -2   6    3.70    2.80
   1  -2   6    3.80    2.80
   1  -2   6    2.80    4.10
  -1   2  -7   16.30    4.90
  -1   2  -7   17.30    4.20
  -1   2  -7   19.90    4.00
  -1   2  -7   26.90    6.40
   1  -2   7   29.60    4.80
   1  -2   7   20.00    3.60
   1  -2   7   29.20    6.70
   1  -2   7   20.60    4.00
  -1   2  -8   35.10    5.20
  -1   2  -8   32.00    5.00
  -1   2  -8   31.20    6.80
   1  -2   8   35.00    5.40
   1  -2   8   34.20    5.50
   1  -2   8   32.00    5.20
   1  -2   8   35.90    6.90
  -1   2  -9    7.60    5.50
  -1   2  -9    7.90    6.40
  -1   2  -9    3.20    7.50
  -1   2  -9    8.20    5.70
   1  -2   9   21.80    5.40
  -1   2 -10   17.00    7.30
  -1   2 -10   15.60    7.20
  -1   2 -10    4.60    4.50
   1  -2  10   -4.80    9.10
   1  -2  10    7.20    7.60
   1  -2  10   -7.90    6.70
   1  -2  10    6.30    5.10
   0   2  10   13.60    5.60
   0   2  10   12.00    8.20
   0   2  10   20.30    5.60
   0   2  10   34.90    7.70
   0   2  10   11.50    9.90
   0  -2 -10   16.90    6.70
   0  -2 -10   17.00    4.90
   0   2   9   16.60    4.50
   0   2   9    5.90    5.70
   0   2   9   18.00    5.90
   0  -2  -9    3.70    6.20
   0  -2  -9   10.40    5.20
   0  -2  -9    1.40    6.00
   0   2   8    1.90    5.40
   0   2   8   -1.00    3.70
   0   2   8   -0.60    4.30
   0   2   8    0.70    4.70
   0  -2  -8    7.00    4.40
   0  -2  -8    4.20    3.90
   0  -2  -8    2.00    6.10
   0   2   7    3.10    3.60
   0   2   7    0.30    4.20
   0   2   7    2.20    3.10
   0   2   7    1.00    4.70
   0   2   7    6.20    4.00
   0  -2  -7    5.60    4.30
   0  -2  -7    1.70    5.00
   0  -2  -7   -0.40    4.00
   0  -2  -7    3.80    4.00
   0   2   6    6.30    3.40
   0   2   6    4.60    3.20
   0   2   6    3.60    3.20
   0   2   6    7.20    3.00
   0   2   6    5.40    3.20
   0  -2  -6    6.50    2.80
   0  -2  -6    6.80    3.00
   0  -2  -6    5.40    3.70
   0  -2  -6    4.80    3.50
   0   2   5  121.59    6.90
   0   2   5  127.89    7.30
   0   2   5  123.89    7.10
   0   2   5  129.19    7.10
   0   2   5  130.59    7.00
   0  -2  -5  119.39    7.10
   0  -2  -5  119.69    7.20
   0  -2  -5  126.09    7.10
   0  -2  -5  131.29    7.40
   0   2   4  261.07   13.90
   0   2   4  262.97   14.10
   0   2   4  281.67   14.00
   0   2   4  278.67   13.80
   0   2   4  275.97   13.90
   0  -2  -4  277.27   14.00
   0  -2  -4  271.27   14.00
   0  -2  -4  282.57   14.00
   0  -2  -4  260.97   13.90
   0   2   3    2.80    1.70
   0   2   3    3.20    1.20
   0  -2  -3    1.80    1.30
   0  -2  -3   -0.20    1.20
   0  -2  -3    2.10    1.60
   0  -2  -3    1.90    1.50
   0   2   2    3.00    0.70
   0   2   2    3.60    0.90
   0   2   2    2.60    0.70
   0   2   2    4.40    1.00
   0   2   2    4.80    0.90
   0  -2  -2    3.40    0.90
   0  -2  -2    4.00    0.90
   0  -2  -2    3.10    1.00
   0  -2  -2    5.60    1.30
   0   2   1  653.93   30.80
   0   2   1  627.74   30.80
   0  -2  -1  611.04   30.90
   0  -2  -1  622.44   30.90
   0   2  -1  604.14   31.30
   0  -2   1  651.53   31.30
   0  -2   1  659.53   31.30
   0   2  -2    2.00    0.70
   0   2  -2    4.10    1.00
   0   2  -2    4.70    1.10
   0   2  -2    3.10    0.80
   0  -2   2    3.60    1.00
   0  -2   2    3.60    1.00
   0  -2   2    2.90    0.80
   0  -2   2    4.70    1.10
   0   2  -3    3.30    1.90
   0   2  -3    0.80    1.30
   0   2  -3    1.90    1.20
   0  -2   3    1.10    1.50
   0  -2   3    1.20    1.10
   0  -2   3    1.00    1.40
   0   2  -4  273.87   14.00
   0   2  -4  267.27   13.90
   0   2  -4  277.37   14.10
   0   2  -4  272.27   14.20
   0  -2   4  266.17   13.90
   0  -2   4  284.77   14.00
   0  -2   4  260.37   14.20
   0  -2   4  286.07   14.00
   0   2  -5  123.49    7.10
   0   2  -5  129.89    7.50
   0   2  -5  123.39    7.10
   0   2  -5  124.19    7.10
   0  -2   5  136.09    7.30
   0  -2   5  131.19    6.90
   0  -2   5  120.09    7.30
   0  -2   5  122.89    7.10
   0  -2   5  117.99    7.00
   0   2  -6    4.10    2.90
   0   2  -6    5.20    2.70
   0   2  -6    3.10    3.80
   0   2  -6    6.70    3.10
   0  -2   6    6.60    2.80
   0  -2   6    2.20    3.90
   0  -2   6    6.10    3.40
   0  -2   6   -0.40    3.50
   0  -2   6    7.50    3.10
   0   2  -7   -0.20    4.10
   0   2  -7    1.80    4.00
   0   2  -7    1.40    5.40
   0   2  -7    2.90    3.80
   0  -2   7   -6.00    4.40
   0  -2   7    1.40    4.30
   0  -2   7    0.10    3.70
   0  -2   7    2.20    3.30
   0  -2   7    1.20    4.20
   0   2  -8   -0.30    5.30
   0   2  -8    2.40    3.90
   0   2  -8    5.70    4.60
   0   2  -8    0.20    3.90
   0  -2   8    2.70    4.40
   0  -2   8    5.30    5.50
   0  -2   8    4.90    4.00
   0  -2   8    2.50    4.40
   0  -2   8    5.20    3.90
   0   2  -9    5.00    6.70
   0   2  -9   15.70    4.80
   0   2  -9    5.20    6.30
   0  -2   9    1.30    6.30
   0   2 -10   47.60    8.90
   0   2 -10   56.59    9.80
   0  -2  10   45.20    8.00
   1   2  10   21.00    9.30
   1   2  10    8.80    5.20
   1   2  10    6.20    8.60
  -1  -2 -10   -6.00    5.80
  -1  -2 -10    0.80    8.30
  -1  -2 -10   14.80    6.80
   1   2   9   41.20    7.90
   1   2   9   35.50    9.70
  -1  -2  -9   58.19    8.80
   1   2   8   33.80    5.90
   1   2   8   49.00    5.70
   1   2   8   41.70    5.40
   1   2   8   35.30    6.80
   1   2   8   30.30    6.00
  -1  -2  -8   47.40    6.30
  -1  -2  -8   32.50    5.20
  -1  -2  -8   30.00    7.00
  -1  -2  -8   32.80    5.30
   1   2   7   26.10    4.70
   1   2   7   17.10    4.60
   1   2   7   19.00    3.70
   1   2   7   24.70    6.90
   1   2   7   20.20    4.00
  -1  -2  -7   25.00    5.80
  -1  -2  -7   21.20    4.10
  -1  -2  -7   32.40    6.20
  -1  -2  -7   21.50    4.40
   1   2   6    5.00    3.00
   1   2   6    0.70    2.80
   1   2   6    3.90    4.50
   1   2   6    4.70    3.70
  -1  -2  -6    2.20    3.30
  -1  -2  -6    8.00    4.00
  -1  -2  -6    3.80    3.70
  -1  -2  -6    3.90    2.80
   1   2   5   25.00    3.00
   1   2   5   24.50    2.90
   1   2   5   30.70    3.00
   1   2   5   34.30    3.40
   1   2   5   34.60    3.70
  -1  -2  -5   30.70    3.20
  -1  -2  -5   31.70    3.90
  -1  -2  -5   34.10    3.20
  -1  -2  -5   37.60    2.80
   1   2   4   22.40    2.70
   1   2   4   18.60    3.10
   1   2   4   17.90    2.50
   1   2   4   24.80    2.20
   1   2   4   28.00    2.90
  -1  -2  -4   17.80    2.80
  -1  -2  -4   22.00    2.40
  -1  -2  -4   26.00    2.70
  -1  -2  -4   26.70    3.20
   1   2   3  373.96   18.80
   1   2   3  375.36   18.80
   1   2   3  376.16   18.90
   1   2   3  372.76   19.00
   1   2   3  392.56   18.80
  -1  -2  -3  376.46   18.80
  -1  -2  -3  379.46   18.80
  -1  -2  -3  360.86   18.80
  -1  -2  -3  381.26   19.10
  -1  -2  -3  383.66   18.80
   1   2   2 3680.73  181.08
   1   2   2 3569.34  180.58
   1   2   2 3770.92  180.78
   1   2   2 3801.12  180.98
   1   2   2 3684.63  180.78
  -1  -2  -2 3495.65  180.28
  -1  -2  -2 3731.43  181.28
  -1  -2  -2 3700.93  180.58
  -1  -2  -2 3655.33  180.88
  -1  -2  -2 3813.62  180.98
   1   2   1   27.00    1.60
   1   2   1   26.90    1.80
   1   2   1   28.90    1.60
   1   2   1   27.40    1.70
   1   2   1   23.90    1.60
   1   2   1   28.30    1.50
  -1  -2  -1   30.00    1.60
  -1  -2  -1   26.50    1.60
  -1  -2  -1   29.80    1.90
  -1  -2  -1   28.50    1.70
  -1  -2  -1   28.60    1.60
   1   2  -1  121.29    7.00
  -1  -2   1  147.59    7.10
  -1  -2   1  146.59    7.00
  -1  -2   1  150.68    7.00
   1   2  -2  248.28   12.30
   1   2  -2  242.98   12.30
   1   2  -2  247.88   12.30
   1   2  -2  233.48   12.30
  -1  -2   2  260.77   12.30
  -1  -2   2  233.48   12.20
  -1  -2   2  261.27   12.40
   1   2  -3   13.30    1.30
   1   2  -3    7.80    1.50
   1   2  -3   10.00    1.70
  -1  -2   3   12.00    1.60
  -1  -2   3    8.80    1.60
  -1  -2   3    9.20    1.70
  -1  -2   3   10.60    1.70
   1   2  -4  105.99    5.90
   1   2  -4  107.09    6.20
   1   2  -4  103.29    6.10
   1   2  -4   99.09    5.90
  -1  -2   4  116.19    6.10
  -1  -2   4   99.49    6.10
  -1  -2   4  122.09    6.20
  -1  -2   4  118.79    6.20
   1   2  -5   80.19    5.00
   1   2  -5   77.49    5.30
   1   2  -5   83.59    5.00
  -1  -2   5   77.69    4.90
  -1  -2   5   73.69    4.70
  -1  -2   5   70.49    5.00
  -1  -2   5   78.49    5.00
   1   2  -6   11.30    3.50
   1   2  -6    6.50    2.90
   1   2  -6    8.50    3.30
   1   2  -6    9.20    2.40
  -1  -2   6    5.00    3.40
  -1  -2   6    8.50    2.80
  -1  -2   6    9.90    3.70
  -1  -2   6    5.80    3.30
   1   2  -7   37.10    4.50
   1   2  -7   41.10    5.30
   1   2  -7   42.00    5.50
   1   2  -7   46.40    5.00
  -1  -2   7   40.40    4.70
  -1  -2   7   41.50    4.60
  -1  -2   7   39.30    4.90
  -1  -2   7   38.80    5.80
  -1  -2   7   42.50    5.40
   1   2  -8   41.70    4.90
   1   2  -8   36.30    5.20
   1   2  -8   51.39    7.20
  -1  -2   8   39.30    6.00
  -1  -2   8   56.49    5.80
  -1  -2   8   43.20    5.90
  -1  -2   8   34.30    5.20
   1   2  -9   -0.60    4.20
   1   2  -9   -0.80    7.60
   1   2  -9   -3.70    5.10
  -1  -2   9    6.80    5.30
  -1  -2   9    3.80    5.10
  -1  -2   9    7.10    6.20
  -1  -2   9   -1.60    5.70
   1   2 -10   -6.60    7.50
   1   2 -10    2.50    4.90
   1   2 -10    4.70    7.80
  -1  -2  10   -7.90   10.30
  -1  -2  10   -0.80    4.90
  -1  -2  10   -4.20    4.60
  -1  -2  10   -9.30    6.50
   2   2  10   10.20    9.40
   2   2  10  -10.40   10.70
   2   2  10    4.40    5.80
   2   2  10    2.60    6.50
  -2  -2 -10   -8.10    6.90
  -2  -2 -10    9.30    7.00
  -2  -2 -10   30.40   11.30
  -2  -2 -10    0.40    3.50
  -2  -2  -9   34.30    8.00
   2   2   8   10.10    5.90
   2   2   8    7.20    5.70
   2   2   8    5.40    6.40
  -2  -2  -8    9.90    5.10
  -2  -2  -8    4.70    4.90
  -2  -2  -8    9.20    3.70
  -2  -2  -8    5.90    6.00
   2   2   7   20.80    4.00
   2   2   7   24.40    5.50
   2   2   7   21.60    4.40
   2   2   7   23.60    5.70
  -2  -2  -7   24.70    4.40
  -2  -2  -7   18.60    5.50
  -2  -2  -7   23.20    5.00
   2   2   6    2.50    3.70
   2   2   6    3.10    3.20
  -2  -2  -6    7.10    3.30
  -2  -2  -6   -1.20    5.70
  -2  -2  -6    3.80    3.50
   2   2   5    0.40    2.20
   2   2   5   -1.20    2.60
   2   2   5    0.70    3.10
   2   2   5    0.80    2.60
  -2  -2  -5   -1.00    3.30
  -2  -2  -5   -3.00    2.20
  -2  -2  -5   -3.40    1.90
  -2  -2  -5   -3.60    2.30
  -2  -2  -5    2.70    2.50
   2   2   4   22.60    2.80
   2   2   4   23.50    2.40
   2   2   4   23.30    2.60
   2   2   4   25.30    3.90
  -2  -2  -4   21.90    2.80
  -2  -2  -4   19.70    3.10
  -2  -2  -4   20.20    2.50
  -2  -2  -4   27.90    2.40
   2   2   3   39.40    2.80
   2   2   3   33.90    3.40
   2   2   3   40.70    3.10
   2   2   3   39.40    3.10
  -2  -2  -3   42.40    3.00
  -2  -2  -3   41.10    3.60
  -2  -2  -3   48.00    2.80
  -2  -2  -3   41.50    2.80
   2   2   2  611.24   31.00
   2   2   2  650.03   31.30
   2   2   2  641.54   31.00
   2   2   2  636.84   31.00
  -2  -2  -2  615.84   31.00
  -2  -2  -2  629.44   31.30
  -2  -2  -2  641.94   31.00
  -2  -2  -2  626.04   31.00
  -2  -2  -2  625.04   31.00
   2   2   1 1668.63   85.99
   2   2   1 1700.93   85.69
   2   2   1 1807.42   85.99
   2   2   1 1879.01   85.79
   2   2   1 1816.62   86.09
  -2  -2  -1 1768.42   85.69
  -2  -2  -1 1747.23   86.09
  -2  -2  -1 1710.83   85.69
  -2  -2  -1 1679.33   85.49
   2   2   0 4623.94  206.48
   2   2   0 3961.20  206.48
  -2  -2   0 4094.09  206.68
   2   2  -1  320.17   16.10
   2   2  -1  359.46   16.10
   2   2  -1  321.07   16.00
  -2  -2   1  333.37   16.00
  -2  -2   1  324.77   16.10
  -2  -2   1  304.07   16.00
   2   2  -2  625.94   30.30
   2   2  -2  622.24   30.40
   2   2  -2  609.24   30.30
  -2  -2   2  635.64   30.30
  -2  -2   2  603.94   30.30
  -2  -2   2  621.14   30.40
  -2  -2   2  607.34   30.30
   2   2  -3  133.09    6.90
   2   2  -3  139.99    7.00
   2   2  -3  134.99    7.20
   2   2  -3  133.69    6.90
  -2  -2   3  138.49    7.00
  -2  -2   3  132.49    6.90
  -2  -2   3  130.79    6.90
  -2  -2   3  132.49    7.10
   2   2  -4   34.90    2.90
   2   2  -4   34.60    2.80
   2   2  -4   29.40    2.50
   2   2  -4   32.20    2.80
  -2  -2   4   40.70    2.90
  -2  -2   4   30.70    2.40
  -2  -2   4   30.60    2.50
   2   2  -5    9.40    2.20
   2   2  -5    7.40    2.20
   2   2  -5    6.10    2.10
  -2  -2   5    5.50    2.00
  -2  -2   5    8.70    3.30
  -2  -2   5    7.50    2.10
  -2  -2   5   11.00    2.60
   2   2  -6   -1.50    2.40
   2   2  -6    0.40    3.10
   2   2  -6   -1.70    3.10
   2   2  -6   -0.10    2.40
  -2  -2   6   -4.10    2.20
  -2  -2   6    1.70    3.50
  -2  -2   6   -3.50    3.20
  -2  -2   6    2.30    2.80
   2   2  -7   16.20    3.50
   2   2  -7   12.50    3.60
   2   2  -7   20.30    4.10
   2   2  -7   13.80    4.50
  -2  -2   7   13.40    4.30
  -2  -2   7   19.60    3.40
  -2  -2   7    9.60    3.60
  -2  -2   7   16.70    4.00
  -2  -2   7   19.60    4.30
   2   2  -8   12.50    4.70
   2   2  -8   14.40    4.70
   2   2  -8   12.10    6.20
  -2  -2   8   14.10    3.60
  -2  -2   8   14.50    4.30
  -2  -2   8    8.50    4.50
  -2  -2   8    9.60    4.30
  -2  -2   8   13.00    4.70
  -2  -2   9   38.50    6.30
  -2  -2   9   44.60    7.20
  -2  -2   9   25.70    5.40
   2   2 -10   13.20    6.00
   2   2 -10   -1.60    7.20
   2   2 -10   16.30    6.50
   3   2   9    0.80    5.80
   3   2   9  -10.10    9.40
   3   2   9   -3.30    6.10
  -3  -2  -9   18.20    7.20
  -3  -2  -9   16.30    6.80
  -3  -2  -9   -2.20    4.00
   3   2   8   28.10   11.20
   3   2   8   18.10    5.50
   3   2   8   23.30    6.60
  -3  -2  -8   33.40    5.30
  -3  -2  -8   17.40    5.00
  -3  -2  -8   41.20    6.70
   3   2   7    0.40    5.20
   3   2   7    1.50    3.30
   3   2   7    3.00    2.90
   3   2   7   15.00    6.40
  -3  -2  -7   -6.50    3.50
  -3  -2  -7    1.10    4.50
  -3  -2  -7    5.60    3.70
  -3  -2  -7    1.90    5.30
   3   2   6    3.30    2.80
   3   2   6    6.20    4.60
   3   2   6   10.40    3.10
   3   2   6   18.40    4.40
  -3  -2  -6    8.60    3.30
  -3  -2  -6    9.20    5.60
   3   2   5   20.30    4.70
   3   2   5   17.10    3.00
   3   2   5   18.60    3.00
   3   2   5   13.60    3.40
  -3  -2  -5   22.30    5.40
  -3  -2  -5   16.20    3.10
  -3  -2  -5   17.90    3.50
  -3  -2  -5   18.80    2.90
  -3  -2  -5   20.50    3.20
   3   2   4  207.88   10.60
   3   2   4  213.18   10.70
   3   2   4  193.58   10.60
   3   2   4  184.28   11.10
  -3  -2  -4  209.88   10.60
  -3  -2  -4  203.98   10.60
  -3  -2  -4  195.18   11.10
  -3  -2  -4  207.18   10.70
  -3  -2  -4  204.28   10.60
   3   2   3   -0.50    1.60
   3   2   3    0.80    1.40
   3   2   3    0.20    2.10
   3   2   3   -0.90    1.70
  -3  -2  -3   -2.20    1.50
  -3  -2  -3    1.00    1.90
  -3  -2  -3   -1.80    0.90
  -3  -2  -3    1.30    2.10
  -3  -2  -3   -0.50    2.70
   3   2   2  618.54   30.70
   3   2   2  595.24   30.80
   3   2   2  643.44   30.80
   3   2   2  633.64   30.80
   3   2   2  644.04   31.30
  -3  -2  -2  604.64   30.80
  -3  -2  -2  644.34   31.30
  -3  -2  -2  641.74   30.80
  -3  -2  -2  614.04   30.80
   3   2   1 2244.28  107.79
   3   2   1 2181.18  108.49
   3   2   1 2247.48  108.29
   3   2   1 2135.89  108.09
   3   2   1 2140.19  108.89
  -3  -2  -1 2186.18  108.19
  -3  -2  -1 2239.18  108.09
  -3  -2  -1 2184.78  108.29
  -3  -2  -1 2341.67  108.49
   3   2   0  989.30   50.89
   3   2   0 1056.69   50.79
   3   2   0 1085.99   50.89
  -3  -2   0 1008.40   50.79
  -3  -2   0 1049.99   50.99
  -3  -2   0 1080.39   50.79
  -3  -2   0 1014.20   50.79
   3   2  -1   70.69    3.70
   3   2  -1   68.19    3.70
   3   2  -1   67.59    3.40
   3   2  -1   64.99    3.40
  -3  -2   1   68.49    3.40
  -3  -2   1   65.39    3.70
  -3  -2   1   71.69    3.40
   3   2  -2  516.05   25.40
   3   2  -2  513.05   25.60
   3   2  -2  506.85   25.40
   3   2  -2  540.15   25.50
  -3  -2   2  506.75   25.40
  -3  -2   2  518.05   25.60
  -3  -2   2  525.95   25.40
   3   2  -3   76.99    4.10
   3   2  -3   74.09    4.70
   3   2  -3   73.69    4.00
  -3  -2   3   78.79    4.10
  -3  -2   3   70.79    4.00
  -3  -2   3   73.29    4.00
  -3  -2   3   71.79    4.30
   3   2  -4   57.19    3.80
   3   2  -4   55.19    3.40
   3   2  -4   59.99    3.70
  -3  -2   4   55.39    3.90
  -3  -2   4   59.79    3.70
  -3  -2   4   50.19    3.60
  -3  -2   4   49.50    3.40
   3   2  -5   21.90    2.50
   3   2  -5   23.70    3.20
   3   2  -5   20.50    2.90
  -3  -2   5   22.80    3.40
  -3  -2   5   27.20    2.50
  -3  -2   5   21.00    2.80
  -3  -2   5   20.20    2.50
   3   2  -6    3.40    3.10
   3   2  -6    4.30    3.70
   3   2  -6    3.40    2.50
   3   2  -6    3.50    2.70
  -3  -2   6    3.00    3.30
  -3  -2   6    4.50    2.40
  -3  -2   6    5.00    2.90
  -3  -2   6    4.20    3.90
   3   2  -7    2.20    2.90
   3   2  -7    7.80    4.00
   3   2  -7    3.90    3.20
   3   2  -7    3.50    3.40
  -3  -2   7    5.90    3.90
  -3  -2   7    5.40    3.80
  -3  -2   7    2.70    3.40
  -3  -2   7    4.30    3.00
   3   2  -8  106.29    7.60
   3   2  -8   93.49    6.60
   3   2  -8   87.49    6.80
   3   2  -8   89.59    7.40
  -3  -2   8   96.19    7.30
  -3  -2   8   86.09    6.70
  -3  -2   8   87.59    6.90
  -3  -2   8   88.29    7.00
  -3  -2   8   73.29    8.40
   3   2  -9    7.00    5.60
   3   2  -9    4.70    7.20
  -3  -2   9    7.00    5.30
  -3  -2   9   20.60    5.50
   3   2 -10   -5.60    6.20
   3   2 -10    8.10    6.10
   3   2 -10    5.00    7.40
  -3  -2  10    1.40    8.70
  -3  -2  10   11.30    5.00
  -3  -2  10   14.10    7.80
  -3  -2  10   11.60    4.70
  -3  -2  10    8.00    6.60
   4   2   9    8.50    6.40
   4   2   9   23.60    7.60
   4   2   9    5.70   12.10
   4   2   9    6.90    7.80
  -4  -2  -9    4.20    3.60
  -4  -2  -9   17.90    7.10
  -4  -2  -9    3.80    6.80
   4   2   8   -0.50    6.90
   4   2   8   -3.60    4.60
   4   2   8   -9.00    5.00
  -4  -2  -8   -4.50    7.70
  -4  -2  -8    3.80    4.60
  -4  -2  -8   -2.10    7.10
  -4  -2  -8   -0.70    3.90
   4   2   7    6.20    5.60
   4   2   7   14.80    4.40
   4   2   7   12.50    6.30
  -4  -2  -7   12.80    4.90
  -4  -2  -7   14.00    4.80
  -4  -2  -7   10.50    4.10
  -4  -2  -7   15.70    5.90
   4   2   6   59.39    6.80
   4   2   6   61.19    5.20
   4   2   6   67.99    6.00
   4   2   6   61.19    5.30
  -4  -2  -6   70.69    4.80
  -4  -2  -6   63.29    5.40
  -4  -2  -6   53.89    6.90
  -4  -2  -6   64.29    6.60
   4   2   5   72.99    5.20
   4   2   5   61.99    5.70
   4   2   5   83.89    5.50
   4   2   5   69.19    7.40
  -4  -2  -5   61.89    4.90
  -4  -2  -5   67.59    5.10
  -4  -2  -5   68.49    5.30
  -4  -2  -5   67.69    5.40
  -4  -2  -5   71.99    6.80
   4   2   4   18.90    2.60
   4   2   4   24.70    4.90
   4   2   4   20.00    3.20
   4   2   4   17.20    2.90
  -4  -2  -4   18.00    2.90
  -4  -2  -4   27.10    5.00
  -4  -2  -4   21.30    2.60
  -4  -2  -4   17.20    2.90
   4   2   3    4.00    2.70
   4   2   3   -1.90    1.50
   4   2   3   -2.50    1.70
   4   2   3   -2.70    1.50
  -4  -2  -3    0.30    1.80
  -4  -2  -3   -2.80    2.90
  -4  -2  -3   -3.10    1.70
   4   2   2  179.58    9.10
   4   2   2  177.78    9.70
   4   2   2  179.08    9.10
   4   2   2  177.98    9.10
   4   2   2  179.18    9.20
  -4  -2  -2  179.08    9.10
  -4  -2  -2  165.98    9.10
  -4  -2  -2  187.18    9.90
  -4  -2  -2  179.18    9.10
   4   2   1  151.38    7.70
   4   2   1  150.48    7.80
   4   2   1  155.98    7.80
   4   2   1  148.79    8.40
  -4  -2  -1  157.48    7.70
  -4  -2  -1  149.39    8.30
  -4  -2  -1  154.18    7.80
   4   2   0  377.46   18.50
   4   2   0  341.77   18.20
   4   2   0  375.66   18.50
   4   2   0  383.86   18.30
  -4  -2   0  389.06   18.80
  -4  -2   0  376.56   18.50
   4   2  -1  286.47   14.10
  -4  -2   1  282.87   14.20
  -4  -2   1  279.37   14.10
  -4  -2   1  280.07   14.20
   4   2  -2   26.20    1.80
   4   2  -2   32.60    2.30
   4   2  -2   31.90    2.40
  -4  -2   2   28.40    2.70
  -4  -2   2   32.70    1.90
  -4  -2   2   31.90    1.80
   4   2  -3   31.00    2.30
   4   2  -3   29.80    2.90
   4   2  -3   32.80    2.50
   4   2  -3   30.30    2.50
  -4  -2   3   30.50    2.90
  -4  -2   3   31.40    2.40
  -4  -2   3   30.00    2.20
   4   2  -4   -0.20    1.00
   4   2  -4    0.80    2.20
   4   2  -4   -0.50    1.20
   4   2  -4   -2.00    1.40
  -4  -2   4    0.80    2.00
  -4  -2   4   -1.30    1.20
  -4  -2   4   -0.60    1.10
   4   2  -5   11.70    3.00
   4   2  -5    8.90    1.80
   4   2  -5   13.20    2.80
   4   2  -5   12.10    2.20
  -4  -2   5   10.60    2.00
  -4  -2   5    9.90    2.30
  -4  -2   5   13.20    3.10
   4   2  -6   75.59    5.10
  -4  -2   6   67.39    4.80
  -4  -2   6   63.19    4.80
  -4  -2   6   67.09    5.50
  -4  -2   6   65.79    6.10
   4   2  -7   61.49    5.10
   4   2  -7   58.39    5.30
   4   2  -7   64.49    5.90
  -4  -2   7   52.69    5.20
  -4  -2   7   55.29    5.00
  -4  -2   7   55.69    4.70
  -4  -2   7   66.19    4.70
   4   2  -8   33.60    5.10
   4   2  -8   46.40    6.10
   4   2  -8   46.40    6.20
  -4  -2   8   36.10    5.10
  -4  -2   8   32.10    5.30
  -4  -2   8   34.00    5.30
  -4  -2   8   37.00    4.70
   4   2 -10    5.70    7.20
   4   2 -10    2.40    5.60
   4   2 -10   -1.50    3.40
   4   2 -10    3.70    5.50
  -4  -2  10    2.20    4.40
  -4  -2  10    2.00    6.80
  -4  -2  10   -0.90    5.10
  -4  -2  10   11.60    9.30
   5   2   8    0.00    5.60
   5   2   8  -10.20    5.50
   5   2   8    2.00    5.00
  -5  -2  -8   -2.30    5.10
  -5  -2  -8   -4.70    6.10
  -5  -2  -8   -3.50    6.50
  -5  -2  -8    0.60    4.00
   5   2   7   29.00    6.20
   5   2   7   46.90    6.70
   5   2   7    8.50    8.40
  -5  -2  -7   25.50    7.30
  -5  -2  -7   34.60    5.90
   5   2   6   13.60    4.20
   5   2   6   16.30    6.20
   5   2   6   15.40    4.20
   5   2   6   17.30    3.50
  -5  -2  -6   19.00    4.00
  -5  -2  -6   14.60    4.40
  -5  -2  -6   14.40    6.40
  -5  -2  -6   23.70    4.00
   5   2   5   30.20    3.90
   5   2   5   29.40    4.00
   5   2   5   31.20    6.00
  -5  -2  -5   28.40    4.20
  -5  -2  -5   29.90    5.90
  -5  -2  -5   35.00    4.70
  -5  -2  -5   30.40    4.20
  -5  -2  -5   28.00    3.80
   5   2   4   58.99    7.40
   5   2   4   70.99    4.30
   5   2   4   56.19    4.70
   5   2   4   65.49    5.10
  -5  -2  -4   72.89    7.30
  -5  -2  -4   53.59    4.40
  -5  -2  -4   63.99    4.10
  -5  -2  -4   71.99    4.50
  -5  -2  -4   66.19    5.10
   5   2   3    4.80    1.70
   5   2   3    2.90    3.90
   5   2   3    2.60    1.20
  -5  -2  -3    3.40    1.70
  -5  -2  -3    3.10    1.40
  -5  -2  -3    7.40    3.90
   5   2   2   21.70    1.90
   5   2   2   17.40    2.00
   5   2   2   23.80    3.00
   5   2   2   22.40    2.50
  -5  -2  -2   20.90    3.50
  -5  -2  -2   25.30    2.20
  -5  -2  -2   22.50    2.10
   5   2   1  113.99    6.00
   5   2   1  119.99    6.90
   5   2   1  119.09    6.20
   5   2   1  112.99    6.20
  -5  -2  -1  113.49    5.90
  -5  -2  -1  117.89    6.20
  -5  -2  -1  123.29    7.20
  -5  -2  -1  112.79    5.90
   5   2   0  154.28    7.80
   5   2   0  168.78    8.20
   5   2   0  140.39    7.80
  -5  -2   0  161.28    8.10
  -5  -2   0  168.38    8.60
   5   2  -1  128.89    6.60
  -5  -2   1  122.89    6.90
  -5  -2   1  120.19    6.60
  -5  -2   1  124.59    6.80
   5   2  -2   22.80    1.60
   5   2  -2   25.10    2.10
   5   2  -2   22.10    1.50
   5   2  -2   26.40    3.00
  -5  -2   2   25.20    1.50
  -5  -2   2   21.70    1.50
  -5  -2   2   28.40    2.40
  -5  -2   2   25.20    2.60
   5   2  -3   -2.30    1.30
   5   2  -3    0.20    1.30
   5   2  -3    0.60    1.80
  -5  -2   3   -0.90    1.40
  -5  -2   3    4.20    2.10
   5   2  -4   65.99    3.90
   5   2  -4   60.19    3.70
   5   2  -4   71.89    4.40
   5   2  -4   61.59    4.10
  -5  -2   4   61.59    3.80
  -5  -2   4   60.69    3.60
  -5  -2   4   57.89    3.70
  -5  -2   4   63.79    4.50
   5   2  -5   25.00    3.70
   5   2  -5   23.50    3.00
   5   2  -5   24.30    2.40
   5   2  -5   26.80    3.10
  -5  -2   5   27.40    3.00
  -5  -2   5   23.60    4.00
  -5  -2   5   29.80    3.20
   5   2  -6   55.89    5.90
   5   2  -6   40.80    5.00
   5   2  -6   41.30    3.40
   5   2  -6   43.90    4.00
  -5  -2   6   46.10    4.80
  -5  -2   6   41.60    3.00
  -5  -2   6   45.00    4.70
   5   2  -7  121.79    7.40
   5   2  -7  119.89    8.60
   5   2  -7  116.79    7.00
   5   2  -7  124.29    7.70
  -5  -2   7  114.59    7.80
  -5  -2   7  119.19    7.40
  -5  -2   7  110.19    8.00
  -5  -2   7  123.49    7.80
   5   2  -8   17.80    3.40
   5   2  -8   25.20    4.70
  -5  -2   8   25.70    3.90
  -5  -2   8   19.30    4.40
  -5  -2   8   26.70    5.50
  -5  -2   8   23.70    4.90
   5   2  -9    2.50    4.90
   5   2  -9    8.00    6.10
   5   2  -9    4.60    7.00
   5   2  -9    2.90    2.90
  -5  -2   9    1.30    4.20
  -5  -2   9    3.80    5.80
  -5  -2   9   -0.80    3.40
  -5  -2   9   10.90    6.80
   5   2 -10   18.20    7.40
   5   2 -10   36.00   10.70
  -5  -2  10    1.60    7.80
  -5  -2  10   33.80    8.80
   6   2   8    4.30    5.70
   6   2   8    8.20    7.80
   6   2   8   17.20   12.90
  -6  -2  -8    4.40    6.60
  -6  -2  -8    5.20    3.40
  -6  -2  -8   -8.80    5.60
   6   2   7   -3.10    8.70
   6   2   7    3.80    7.30
   6   2   7    1.40    4.90
  -6  -2  -7   17.70    7.30
  -6  -2  -7    5.20    5.60
  -6  -2  -7    5.50    3.50
   6   2   6    7.80    3.80
   6   2   6    9.10    4.30
   6   2   6    9.60    8.80
   6   2   6    0.50    5.40
  -6  -2  -6    7.60    4.70
  -6  -2  -6    9.10    3.90
  -6  -2  -6    6.40    4.80
   6   2   5   63.19    5.20
   6   2   5   57.19    6.20
  -6  -2  -5   61.99    6.20
  -6  -2  -5   64.79    6.20
  -6  -2  -5   57.19    6.50
  -6  -2  -5   71.19    8.10
  -6  -2  -5   61.29    5.20
   6   2   4   -4.00    3.00
   6   2   4   -3.60    3.40
   6   2   4   -0.80    4.60
  -6  -2  -4   -1.00    2.10
  -6  -2  -4    6.40    2.70
  -6  -2  -4   -1.80    3.30
  -6  -2  -4   -0.70    5.00
   6   2   3    9.30    2.30
   6   2   3    8.10    2.50
   6   2   3    6.80    2.20
  -6  -2  -3   11.60    2.30
  -6  -2  -3    5.70    1.70
  -6  -2  -3    8.20    2.00
  -6  -2  -3    8.10    5.60
   6   2   2   15.00    2.00
   6   2   2   11.20    2.20
   6   2   2   21.30    4.40
   6   2   2   13.00    2.00
   6   2   2   12.20    1.80
  -6  -2  -2   10.70    1.60
  -6  -2  -2   21.90    4.10
  -6  -2  -2   15.10    2.50
  -6  -2  -2   15.00    2.00
   6   2   1  132.69    7.20
   6   2   1  145.49    7.30
   6   2   1  143.49    8.40
   6   2   1  143.99    7.70
   6   2   1  135.39    7.50
  -6  -2  -1  147.79    8.50
  -6  -2  -1  132.89    7.20
  -6  -2  -1  149.09    7.50
  -6  -2  -1  152.08    7.20
   6   2   0  116.79    5.90
   6   2   0  105.19    5.90
   6   2   0  120.49    6.50
  -6  -2   0  139.99    7.30
  -6  -2   0  124.89    6.40
   6   2  -1   51.69    3.30
  -6  -2   1   51.09    3.90
  -6  -2   1   50.69    3.70
  -6  -2   1   52.69    3.20
   6   2  -2   11.80    0.80
   6   2  -2   14.40    2.00
   6   2  -2   12.40    0.90
  -6  -2   2   16.20    2.70
   6   2  -3   -0.10    1.70
   6   2  -3    1.10    1.10
   6   2  -3    7.60    2.90
   6   2  -3    3.20    1.50
  -6  -2   3    0.60    1.10
  -6  -2   3    5.40    2.40
  -6  -2   3    2.00    1.20
  -6  -2   3    4.40    1.80
   6   2  -4   13.00    3.10
   6   2  -4   16.90    2.20
   6   2  -4   17.70    2.00
   6   2  -4   16.20    2.30
  -6  -2   4   15.70    1.60
  -6  -2   4   14.80    2.10
  -6  -2   4   17.70    3.20
  -6  -2   4   15.50    2.10
   6   2  -5    4.50    3.60
   6   2  -5    6.10    2.40
   6   2  -5    3.40    1.30
   6   2  -5    7.10    2.10
  -6  -2   5    5.20    2.30
  -6  -2   5    5.40    1.30
  -6  -2   5    6.80    4.30
  -6  -2   5    4.60    1.50
   6   2  -6   43.90    3.60
   6   2  -6   44.90    4.70
   6   2  -6   42.70    4.80
   6   2  -6   40.50    5.40
  -6  -2   6   49.50    3.50
  -6  -2   6   52.19    4.50
  -6  -2   6   37.80    5.20
   6   2  -7   45.40    4.40
   6   2  -7   54.49    6.50
   6   2  -7   45.80    4.70
  -6  -2   7   44.40    5.00
  -6  -2   7   40.00    3.50
  -6  -2   7   44.70    4.90
  -6  -2   7   50.59    5.80
   6   2  -8   39.20    5.40
   6   2  -8   34.60    3.80
   6   2  -8   42.20    6.90
   6   2  -8   46.80    9.10
  -6  -2   8   47.00    4.90
  -6  -2   8   49.60    5.30
  -6  -2   8   55.29    6.00
  -6  -2   8   42.60    5.50
   6   2  -9   20.80    8.10
   6   2  -9   24.20    3.50
   6   2  -9   20.00    5.70
   6   2  -9   40.60    7.70
  -6  -2   9   36.00    5.70
  -6  -2   9   33.30    4.90
  -6  -2   9   36.70    5.40
  -6  -2   9   31.00    6.60
   6   2 -10    2.50    3.30
   6   2 -10   16.50   10.70
   6   2 -10   13.50    7.90
   6   2 -10    3.50    7.30
  -6  -2  10    6.30    7.10
  -6  -2  10    8.60    6.40
  -6  -2  10   18.20    8.40
  -6  -2  10   -1.00    3.60
  -6  -2  10    1.30    4.90
   7   2   7    5.50    7.80
   7   2   7   11.50    6.80
   7   2   7    8.00   12.30
  -7  -2  -7   -2.50    3.30
  -7  -2  -7   -2.50    6.90
  -7  -2  -7    1.00    5.70
  -7  -2  -7   -0.70    6.10
   7   2   6    3.50    4.70
   7   2   6    3.90    4.40
  -7  -2  -6   11.00    4.00
  -7  -2  -6    3.00    3.90
  -7  -2  -6    6.20    5.60
   7   2   5   34.40    6.20
   7   2   5   34.80    5.70
   7   2   5   43.80    4.80
   7   2   5   38.90   10.50
  -7  -2  -5   33.90    4.80
  -7  -2  -5   49.50    6.20
  -7  -2  -5   41.40    4.40
  -7  -2  -5   42.70    7.00
   7   2   4   65.49    5.30
   7   2   4   70.59    5.20
   7   2   4   70.99    5.50
  -7  -2  -4   73.39    8.20
  -7  -2  -4   69.59    5.30
  -7  -2  -4   66.59    5.10
   7   2   3    4.70    1.40
   7   2   3   11.50    5.50
   7   2   3    0.60    1.90
   7   2   3    3.80    2.20
  -7  -2  -3    6.30    1.70
  -7  -2  -3    7.90    2.70
  -7  -2  -3    7.30    5.70
  -7  -2  -3    9.30    2.70
   7   2   2   40.80    3.60
   7   2   2   49.90    3.40
   7   2   2   46.20    3.30
  -7  -2  -2   47.00    3.00
  -7  -2  -2   39.00    3.10
  -7  -2  -2   52.09    7.30
   7   2   1   69.29    4.10
   7   2   1   60.49    4.00
   7   2   1   61.49    3.60
   7   2   1   63.69    3.60
  -7  -2  -1   64.59    5.20
  -7  -2  -1   67.79    3.50
  -7  -2  -1   59.69    3.40
  -7  -2  -1   68.39    4.30
   7   2   0    0.30    1.50
  -7  -2   0    1.60    2.40
  -7  -2   0    2.30    2.20
  -7  -2   0    0.10    2.70
   7   2  -1   11.50    1.90
  -7  -2   1   15.80    2.50
  -7  -2   1   15.50    2.90
   7   2  -2   71.59    4.50
  -7  -2   2   69.49    4.60
  -7  -2   2   68.39    4.90
   7   2  -3    1.80    2.30
   7   2  -3    8.90    2.00
   7   2  -3    3.20    1.00
   7   2  -3    3.30    1.00
  -7  -2   3    3.90    0.80
  -7  -2   3    2.60    2.90
  -7  -2   3    3.50    1.20
  -7  -2   3    4.00    2.50
   7   2  -4   27.70    4.50
   7   2  -4   17.80    2.60
  -7  -2   4   15.10    1.80
  -7  -2   4   17.10    2.50
  -7  -2   4   26.10    4.50
  -7  -2   4   17.90    2.20
   7   2  -5   10.20    1.80
   7   2  -5   11.80    2.40
   7   2  -5   15.10    6.30
   7   2  -5    8.90    1.80
  -7  -2   5   10.50    1.50
  -7  -2   5   10.90    4.50
  -7  -2   5   12.70    2.60
  -7  -2   5    9.30    1.80
   7   2  -6   62.39    5.00
   7   2  -6   72.29    6.50
   7   2  -6   73.49    5.20
   7   2  -6   63.69    4.90
  -7  -2   6   67.29    5.90
  -7  -2   6   58.09    3.70
  -7  -2   6   69.99    5.30
   7   2  -7   65.59    6.00
   7   2  -7   52.19    4.60
   7   2  -7   74.39    7.10
  -7  -2   7   63.99    5.40
  -7  -2   7   72.49    5.70
  -7  -2   7   58.39    6.00
  -7  -2   7   53.29    3.70
   7   2  -8    1.50    3.80
   7   2  -8   -0.10    2.50
   7   2  -8    6.50    6.00
   7   2  -8    2.30    4.70
  -7  -2   8    7.20    5.70
  -7  -2   8   14.00    3.80
  -7  -2   8    0.60    3.60
   7   2  -9   30.50    9.00
   7   2  -9    2.20    6.70
   7   2  -9   16.70    6.00
  -7  -2   9   11.60    6.20
  -7  -2   9    2.10    5.90
  -7  -2   9   12.60    3.90
   7   2 -10    2.60    6.80
   7   2 -10   -2.70    4.00
   7   2 -10   -0.50    8.60
   7   2 -10   -0.20    7.10
  -7  -2  10   -2.50    7.60
  -7  -2  10    7.10    6.30
  -7  -2  10    1.80    8.00
   8   2   7    4.40    7.10
   8   2   7   -2.10    8.30
   8   2   7   -0.40    7.20
  -8  -2  -7   -2.30    2.70
   8   2   6   -2.00    4.20
   8   2   6   -5.20    4.60
   8   2   6    9.30    5.10
  -8  -2  -6    3.10    3.10
  -8  -2  -6    1.60    4.30
  -8  -2  -6    7.00    7.00
  -8  -2  -6   12.00    6.60
   8   2   5   22.60    4.10
   8   2   5   29.00    5.50
   8   2   5   24.60    6.10
  -8  -2  -5   20.90    4.60
  -8  -2  -5   23.90    4.00
  -8  -2  -5   28.40    4.10
  -8  -2  -5   28.10    5.60
  -8  -2  -5   31.70    8.20
   8   2   4   19.20    8.30
   8   2   4    3.30    3.60
   8   2   4    9.60    2.90
   8   2   4    5.50    3.00
  -8  -2  -4    7.20    4.40
  -8  -2  -4    8.40    6.30
  -8  -2  -4    6.40    4.30
  -8  -2  -4    7.60    2.40
  -8  -2  -4    4.90    3.20
   8   2   3    2.40    2.70
   8   2   3    4.30    5.50
   8   2   3    2.90    3.30
  -8  -2  -3    4.10    2.90
  -8  -2  -3    3.30    5.90
  -8  -2  -3    4.40    2.50
  -8  -2  -3    3.90    2.60
   8   2   2   20.10    2.30
   8   2   2   22.70    2.80
   8   2   2   24.40    3.30
   8   2   2   29.50    5.60
  -8  -2  -2   28.00    3.00
  -8  -2  -2   21.20    2.70
  -8  -2  -2   25.90    2.30
  -8  -2  -2   38.80    6.50
   8   2   1   40.00    2.60
   8   2   1   30.20    2.30
   8   2   1   36.70    3.20
  -8  -2  -1   42.60    6.40
  -8  -2  -1   34.00    2.10
  -8  -2  -1   41.80    2.10
   8   2   0   23.50    3.20
  -8  -2   0   29.50    4.60
  -8  -2   0   21.20    3.50
   8   2  -1   81.29    5.50
  -8  -2   1   90.49    6.20
  -8  -2   1   87.69    5.90
  -8  -2   1   99.49    5.40
   8   2  -2   46.60    3.70
  -8  -2   2   48.60    4.50
  -8  -2   2   54.99    3.80
   8   2  -3  123.69    6.10
   8   2  -3  121.79    6.80
   8   2  -3  110.99    6.00
  -8  -2   3  123.69    7.20
  -8  -2   3  125.69    7.70
   8   2  -4   -2.20    1.20
   8   2  -4   -0.20    1.60
   8   2  -4   -1.10    2.40
  -8  -2   4   -0.10    2.80
  -8  -2   4   -1.80    4.90
  -8  -2   4   -0.70    1.30
  -8  -2   4   -1.90    1.30
   8   2  -5    0.60    2.30
   8   2  -5    3.40    3.80
   8   2  -5    1.20    2.20
   8   2  -5    3.70    2.30
  -8  -2   5    3.60    2.60
  -8  -2   5    5.20    1.40
  -8  -2   5    6.60    2.00
  -8  -2   5    3.60    2.90
  -8  -2   5    2.60    5.10
   8   2  -6   39.50    4.00
   8   2  -6   51.79    4.00
   8   2  -6   44.50    4.00
   8   2  -6   45.00    6.00
  -8  -2   6   41.30    3.60
  -8  -2   6   52.19    4.50
  -8  -2   6   43.50    5.50
   8   2  -7    1.00    2.70
   8   2  -7   18.50    6.70
   8   2  -7    2.00    4.40
   8   2  -7   -1.00    2.60
  -8  -2   7   -1.70    3.10
  -8  -2   7    2.80    5.30
   8   2  -8   49.70    8.00
  -8  -2   8   32.30    5.40
   8   2  -9   -1.00    2.30
   8   2  -9   -4.30    5.40
   8   2  -9   -5.90    8.80
   8   2  -9    0.10    5.50
  -8  -2   9   -2.10    7.10
  -8  -2   9   -0.60    3.50
  -8  -2   9   10.20    5.20
   9   2   6   -0.70   13.40
   9   2   6   44.70    7.00
  -9  -2  -6   12.10    6.80
  -9  -2  -6    7.40    9.20
   9   2   5   19.00   10.30
  -9  -2  -5   30.90    6.10
  -9  -2  -5   35.70    4.80
   9   2   4    7.40    3.30
  -9  -2  -4   15.00    7.90
  -9  -2  -4    5.70    5.50
  -9  -2  -4    3.20    4.40
  -9  -2  -4    5.70    3.20
   9   2   3    3.40    2.50
   9   2   3    2.20    2.70
   9   2   3    1.90    3.30
  -9  -2  -3    6.40    3.00
  -9  -2  -3    0.80    6.00
  -9  -2  -3    2.20    1.80
  -9  -2  -3    3.40    3.20
   9   2   2    1.30    2.10
   9   2   2    1.20    2.30
   9   2   2   -1.00    2.30
  -9  -2  -2    0.20    1.50
  -9  -2  -2    1.00    2.90
  -9  -2  -2    3.20    7.40
  -9  -2  -2   -0.10    1.50
   9   2   1   -2.20    2.20
   9   2   1   -2.00    1.40
  -9  -2  -1   -0.90    2.10
  -9  -2  -1   -3.40    5.90
   9   2   0   11.50    2.60
  -9  -2   0   21.70    3.00
  -9  -2   0   17.70    4.50
  -9  -2   0   19.00    6.80
   9   2  -1   74.19    5.40
  -9  -2   1   94.49    6.60
  -9  -2   1   84.39    6.60
  -9  -2   1   84.49    5.20
   9   2  -2    0.90    2.40
  -9  -2   2    3.40    3.50
  -9  -2   2   -0.20    5.00
  -9  -2   2    3.20    2.70
   9   2  -3   17.70    3.10
  -9  -2   3   21.20    5.50
  -9  -2   3   23.30    4.90
  -9  -2   3   27.70    3.90
   9   2  -4   21.10    1.80
   9   2  -4   19.60    3.30
  -9  -2   4   30.00    5.80
   9   2  -5   -2.60    1.70
   9   2  -5    1.50    2.60
   9   2  -5   -1.60    4.60
  -9  -2   5   -1.40    1.90
  -9  -2   5    3.10    1.40
  -9  -2   5   -5.30    6.00
  -9  -2   5   -1.80    2.30
  -9  -2   5    3.10    1.90
   9   2  -6   29.10    6.00
   9   2  -6   21.00    4.00
   9   2  -6   22.40    3.40
   9   2  -6   19.40    3.00
  -9  -2   6   23.60    3.60
  -9  -2   6   27.20    5.10
  -9  -2   6   24.90    4.00
   9   2  -7    8.40    6.20
   9   2  -7    3.60    3.40
   9   2  -7    8.70    3.40
  -9  -2   7    6.80    5.90
  -9  -2   7    3.00    2.60
  -9  -2   7   10.30    3.30
   9   2  -8   12.90    7.50
  -9  -2   8   27.40    4.90
  -9  -2   8   17.40    5.10
   9   2  -9   10.20   11.60
   9   2  -9   -2.40    5.40
   9   2  -9    1.60    4.50
   9   2  -9   -1.40    5.70
  -9  -2   9    5.80    6.60
  -9  -2   9    9.70    4.60
  -9  -2   9    4.30    3.40
  10   2   5    7.90    5.10
  10   2   5    1.60    5.90
  10   2   5    0.20    5.20
 -10  -2  -5   -0.70    6.10
 -10  -2  -5    2.70    6.00
 -10  -2  -5   -1.90    2.50
  10   2   4   -0.80    5.40
  10   2   4   11.90    5.70
  10   2   4    5.70    4.50
 -10  -2  -4    8.90    5.30
 -10  -2  -4    9.10    5.60
 -10  -2  -4    0.10    6.20
 -10  -2  -4    4.60    2.80
 -10  -2  -4    3.90    4.80
  10   2   3    1.60    2.60
  10   2   3    3.80    4.30
  10   2   3    4.70    4.40
 -10  -2  -3    3.40    2.30
 -10  -2  -3    0.80    4.20
  10   2   2    0.70    1.50
  10   2   2    0.50    2.10
 -10  -2  -2    0.20    2.80
 -10  -2  -2    2.40    6.50
 -10  -2  -2    1.20    1.10
 -10  -2  -2   -0.10    0.90
  10   2   1    0.80    2.20
 -10  -2  -1    2.30    2.90
 -10  -2  -1    1.70    5.60
 -10  -2  -1   -3.30    7.20
  10   2   0    1.00    1.60
 -10  -2   0    7.40    5.50
 -10  -2   0    5.50    6.70
 -10  -2   0    4.10    2.90
  10   2  -1   21.80    2.80
 -10  -2   1   30.50    5.90
 -10  -2   1   38.90    7.20
 -10  -2   1   29.00    3.70
  10   2  -2   34.70    3.60
 -10  -2   2   34.20    5.50
 -10  -2   2   35.20    6.40
 -10  -2   2   39.00    4.10
  10   2  -3  118.79    7.60
 -10  -2   3  133.29    9.20
 -10  -2   3  133.79    8.40
 -10  -2   3  138.79    8.50
  10   2  -4   16.20    3.00
 -10  -2   4   22.30    6.70
 -10  -2   4   22.20    5.40
 -10  -2   4   19.60    3.10
  10   2  -5   -0.50    3.00
 -10  -2   5    1.80    1.40
 -10  -2   5   -0.70    5.50
 -10  -2   5    0.80    1.30
 -10  -2   5    0.40    1.50
  10   2  -6    3.00    3.30
  10   2  -6    9.40    8.10
 -10  -2   6    4.00    2.50
  10   2  -7    1.40    2.50
  10   2  -7    0.30    3.80
  10   2  -7    1.90    3.90
  10   2  -7   -1.60    7.70
 -10  -2   7    2.30    4.90
 -10  -2   7    3.80    2.90
 -10  -2   7    7.10    4.50
  10   2  -8   -0.20    5.40
  10   2  -8   -5.30    8.60
  10   2  -8    3.90    4.10
 -10  -2   8    2.40    5.00
 -10  -2   8    5.10    2.80
 -10  -2   8    0.60    5.10
  11   2   4    0.80    5.40
 -11  -2  -4    4.80    6.80
 -11  -2  -4    2.00    6.30
 -11  -2  -4    5.00    6.40
  11   2   3   -1.80    2.10
 -11  -2  -3   -1.70    1.90
 -11  -2  -3   -5.80    5.90
 -11  -2  -3    4.90    6.30
 -11  -2  -3    2.60    2.10
  11   2   2    8.70    2.30
  11   2   2    3.30    3.10
 -11  -2  -2   18.30    8.80
 -11  -2  -2    9.20    3.80
  11   2   1    0.30    2.70
 -11  -2  -1    6.40    6.80
 -11  -2  -1    5.10    2.90
 -11  -2  -1   -3.90    7.00
  11   2   0   -0.50    2.80
 -11  -2   0   -0.40    4.10
 -11  -2   0    0.40    3.10
 -11  -2   0   -1.90    7.20
  11   2  -1    0.40    3.00
 -11  -2   1   20.90    6.90
 -11  -2   1    1.20    4.00
 -11  -2   1   -0.80    2.80
  11   2  -2    3.20    3.10
 -11  -2   2    7.10    3.80
 -11  -2   2    2.50    6.80
 -11  -2   2    3.50    6.00
  11   2  -3    1.60    3.00
 -11  -2   3   -2.20    5.60
 -11  -2   3    1.40    5.30
 -11  -2   3    1.70    4.40
  11   2  -4   -0.40    3.20
 -11  -2   4    0.60    5.20
 -11  -2   4    4.80    6.00
 -11  -2   4   -5.80    5.10
  11   2  -5    1.10    3.00
  11   2  -6    3.20    3.70
  11   2  -6    3.20    2.60
  11   2  -6   -1.10    2.00
 -11  -2   6    5.20    2.30
  11   2  -7   -1.90    4.60
  11   2  -7    5.20    4.00
 -11  -2   7    7.10    5.30
 -11  -2   7    1.70    2.60
 -11  -2   7    6.70    3.40
  12   2   2    0.90    3.50
 -12  -2  -2   11.00    5.00
 -12  -2  -2    8.20    7.00
  12   2   0    2.40    3.00
 -12  -2   0    4.30    7.90
 -12  -2   0    2.40    3.90
 -12  -2   0    4.90    6.10
  12   2  -1    2.10    2.40
 -12  -2   1    1.50    5.40
 -12  -2   1    2.50    5.90
  12   2  -2   11.10    2.90
 -12  -2   2   16.60    8.50
 -12  -2   2   15.00    6.30
 -12  -2   2   19.20    5.80
  12   2  -3    2.30    3.70
 -12  -2   3    6.40    6.30
 -12  -2   3    9.20    5.80
 -12  -2   3   21.50    5.40
  12   2  -5    1.20    3.60
 -12  -2   5    7.70    5.60
 -12  -2   5   -0.50    2.20
 -12  -2   5    5.20    2.30
 -12  -2   5   -1.10    5.60
  12   2  -6    0.10    3.60
  12   2  -6   -1.40    2.20
  12   2  -6    1.70    1.40
 -12  -2   6    2.70    5.90
 -13  -2   1    5.10    5.80
 -13  -2   1   -1.50    7.70
 -13  -2   2   -0.80    7.50
 -13  -2   2    4.00    6.50
  13   2  -3    0.90    3.00
 -13  -2   3    2.30    9.10
 -13  -2   3   -0.20    6.10
 -13   3   3    4.50    6.10
  13  -3  -3    2.30    3.00
 -13   3   2    0.40    6.00
 -13   3   2   -0.80    8.70
  13  -3  -2    1.30    3.00
 -13   3   1    0.40    9.60
 -13   3   1    6.20    5.90
  13  -3  -1   -0.60    2.50
 -12   3   6    8.80    5.00
 -12   3   6   11.60    5.70
  12  -3  -6    9.50    2.80
 -12   3   5   10.70    5.80
 -12   3   5   17.20    5.60
 -12   3   5   13.20    7.10
  12  -3  -5    4.00    4.10
 -12   3   4   13.90    4.00
  12  -3  -4    7.60    4.80
 -12   3   3   14.60    5.40
  12  -3  -3    6.40    3.80
 -12   3   2    9.50    6.60
 -12   3   2   15.90    5.20
 -12   3   2    1.90    3.00
  12  -3  -2    0.40    3.00
 -12   3   1   20.80    7.80
 -12   3   1   18.50    2.20
 -12   3   1   13.30    7.90
 -12   3   0   -4.80    7.20
 -12   3   0    5.10    6.40
  12  -3   0   -0.50    4.20
 -12   3  -1    5.30    5.90
  12  -3   1    1.60    2.70
  12  -3   1    8.10    3.10
  12  -3   1    1.90    3.30
 -12   3  -2   22.30    7.30
  12  -3   2    1.00    3.10
  12  -3   2    8.80    2.30
 -11   3   7    7.40    5.20
 -11   3   7   14.00    6.90
  11  -3  -7    0.20    5.30
 -11   3   6    7.00    3.40
 -11   3   6   17.00    5.60
 -11   3   6   14.20    5.40
 -11   3   6    8.00    3.10
  11  -3  -6   12.00    3.00
 -11   3   5    8.10    2.70
 -11   3   5    8.90    2.20
 -11   3   5   11.20    4.90
  11  -3  -5    7.20    3.60
  11  -3  -5    4.70    2.30
  11  -3  -5    4.90    2.90
 -11   3   4   22.10    6.40
 -11   3   4    6.20    3.60
  11  -3  -4    5.70    3.40
  11  -3  -4   10.90    3.30
 -11   3   3    5.00    4.00
 -11   3   3   16.20    5.20
 -11   3   3    7.00    3.30
  11  -3  -3    3.90    1.60
  11  -3  -3    5.10    3.00
 -11   3   2   16.30    2.50
 -11   3   2   17.30    6.10
 -11   3   2   17.90    4.70
  11  -3  -2   14.10    3.40
 -11   3   1    0.80    5.00
 -11   3   1    3.00    7.10
  11  -3  -1   -0.10    2.80
 -11   3   0   -2.80    5.40
 -11   3   0    0.90    6.60
  11  -3   0   -2.80    2.60
  11  -3   0   -0.40    2.10
 -11   3  -1    2.30    7.20
  11  -3   1    0.50    1.80
  11  -3   1   -0.30    2.90
  11  -3   1    0.30    2.70
  11  -3   2   -3.20    9.60
 -11   3  -3    0.20    2.70
 -11   3  -3   -2.10    3.70
  11  -3   3   -0.80    5.20
  11  -3   3   -1.60   10.40
  11  -3   3    1.70    4.80
 -11   3  -4   -0.10    6.40
 -11   3  -4    2.70    2.90
  11  -3   4   20.10   14.20
  11  -3   4    3.00    5.20
 -10   3   8   24.80    4.20
  10  -3  -8   19.50   10.70
  10  -3  -8   15.20    5.00
 -10   3   7   12.50    5.60
  10  -3  -7    2.10    5.00
  10  -3  -7   27.90    8.10
 -10   3   6    4.80    3.50
 -10   3   6    2.60    3.30
 -10   3   6    6.60    6.00
 -10   3   6    4.70    4.00
  10  -3  -6    4.00    2.90
  10  -3  -6    5.60    2.40
  10  -3  -6    1.50    3.40
 -10   3   5    2.20    2.90
 -10   3   5   -2.00    2.50
  10  -3  -5    0.90    2.10
  10  -3  -5    1.60    2.20
 -10   3   4   11.40    1.90
 -10   3   4   10.70    2.40
 -10   3   4   14.90    5.90
  10  -3  -4   10.90    2.70
  10  -3  -4    7.00    2.80
 -10   3   3   22.90    1.70
 -10   3   3   36.50    6.10
 -10   3   3   28.10    3.80
 -10   3   3   25.80    1.80
  10  -3  -3   20.90    2.30
  10  -3  -3   27.30    3.20
  10  -3  -3   27.40    2.70
 -10   3   2   15.60    5.20
 -10   3   2    9.00    4.10
  10  -3  -2   15.60    2.70
 -10   3   1   -5.00    5.10
 -10   3   1    0.10    4.60
 -10   3   1    3.30    2.10
  10  -3  -1   -1.20    2.10
 -10   3   0   -4.30    4.60
 -10   3   0    4.40    1.60
 -10   3   0   -3.20    7.00
  10  -3   0    1.10    2.20
  10  -3   0    0.30    1.40
  10  -3   0   -3.60    2.20
 -10   3  -1    1.50    1.90
 -10   3  -1    2.70    1.50
 -10   3  -1   -1.50    5.90
  10  -3   1   -4.20    5.50
  10  -3   1    0.50    2.40
  10  -3   1   -0.50    1.70
 -10   3  -2    0.50    2.60
 -10   3  -2    1.70    2.60
 -10   3  -2    0.10    6.80
  10  -3   2    2.40    3.20
  10  -3   2   -4.80    6.10
  10  -3   3   -0.70    8.00
  10  -3   3   28.40    4.70
 -10   3  -4   41.40    8.20
 -10   3  -4   32.20    4.40
  10  -3   4   17.60   11.70
 -10   3  -5    4.20    2.90
 -10   3  -5   -0.90    6.10
  10  -3   5    5.00    6.00
  10  -3   5    9.80   13.70
  -9   3   9   16.10    7.00
  -9   3   9   -2.70    2.80
   9  -3  -9   -2.30   11.20
   9  -3  -9    3.40    5.80
   9  -3  -9   -1.20    2.40
   9  -3  -9    5.10    6.40
  -9   3   8   -0.30    4.90
  -9   3   8    2.90    5.20
  -9   3   8   -3.60    3.30
  -9   3   8   -0.50    5.50
   9  -3  -8    4.50    5.50
   9  -3  -8  -11.00    8.30
   9  -3  -8   -0.90    3.40
  -9   3   7   -0.80    4.60
   9  -3  -7   -0.40    4.20
  -9   3   6   32.40    5.70
  -9   3   6   18.30    4.00
  -9   3   6   18.90    3.30
   9  -3  -6   20.70    8.30
   9  -3  -6   21.10    3.90
   9  -3  -6   12.10    2.50
  -9   3   5   -1.00    5.00
  -9   3   5    2.60    3.00
  -9   3   5    2.40    2.60
   9  -3  -5    1.80    3.30
   9  -3  -5    1.00    2.10
  -9   3   4    4.80    2.70
  -9   3   4    0.80    2.00
  -9   3   4    3.40    5.10
   9  -3  -4    2.20    2.00
   9  -3  -4    1.30    2.60
  -9   3   3    0.90    0.90
  -9   3   3   -2.80    4.30
  -9   3   3   -1.80    2.50
   9  -3  -3   -0.70    1.70
   9  -3  -3    0.40    2.10
   9  -3  -3    0.00    2.40
  -9   3   2    1.30    2.00
  -9   3   2    3.60    4.90
  -9   3   2   -2.30    3.90
  -9   3   2    1.60    1.00
   9  -3  -2    4.60    1.50
   9  -3  -2    2.50    2.30
   9  -3  -2    1.50    1.20
  -9   3   1    3.90    3.70
  -9   3   1    2.60    1.10
  -9   3   1    3.20    5.00
  -9   3   1    3.00    1.90
   9  -3  -1    2.30    1.30
   9  -3  -1    1.10    2.20
  -9   3   0   18.80    1.80
  -9   3   0   24.50    1.90
  -9   3   0   23.50    1.90
  -9   3   0   28.50    5.30
   9  -3   0   20.80    3.20
   9  -3   0   27.70    5.80
   9  -3   0   22.30    2.30
   9  -3   0   19.20    2.40
  -9   3  -1   10.20    1.70
  -9   3  -1   13.80    2.10
  -9   3  -1   15.80    6.50
   9  -3   1    7.70    2.40
   9  -3   1   12.50    2.60
   9  -3   1   17.20    6.90
  -9   3  -2   -4.20    4.00
  -9   3  -2    6.30    2.50
   9  -3   2   -8.20    6.00
   9  -3   2    0.00    2.60
   9  -3   2    0.50    2.80
  -9   3  -3    5.50    2.20
  -9   3  -3    3.80    6.20
  -9   3  -3    3.60    2.70
   9  -3   3   18.70    7.20
   9  -3   3    2.10    3.10
   9  -3   3    5.20    3.10
   9  -3   3    5.50    3.20
  -9   3  -4   32.80    8.90
  -9   3  -5    9.90    6.10
  -9   3  -6    2.60    7.10
  -9   3  -6   -4.80    6.20
  -9   3  -6   -1.80    6.40
  -9   3  -6    6.90    3.30
   9  -3   6    1.40    6.10
   9  -3   6    2.90   12.90
   9  -3   6    8.10    6.70
   9  -3   6   24.90    7.80
  -8   3   9   -0.60    3.60
  -8   3   9    5.00    6.50
  -8   3   9    6.00    4.70
  -8   3   9   11.10    6.20
   8  -3  -9   -1.40    7.50
   8  -3  -9   -0.80    5.40
   8  -3  -9    2.00    3.50
  -8   3   8    7.50    6.00
  -8   3   8    0.90    4.00
  -8   3   8    1.40    6.40
  -8   3   8    3.20    4.00
   8  -3  -8   -9.80    6.70
   8  -3  -8   -0.30    2.50
   8  -3  -8    0.30    4.70
  -8   3   7   11.10    6.00
  -8   3   7   -0.40    3.80
  -8   3   7   -0.90    4.40
  -8   3   7   -2.40    3.00
   8  -3  -7   -2.10    5.10
   8  -3  -7   -1.30    2.20
   8  -3  -7   -0.80    6.80
  -8   3   6   10.70    4.70
  -8   3   6    9.10    3.40
  -8   3   6   12.40    5.10
  -8   3   6    2.10    3.00
   8  -3  -6   12.20    4.60
   8  -3  -6   15.10    3.90
   8  -3  -6    9.90    2.90
   8  -3  -6    7.80    2.50
  -8   3   5   -0.10    1.80
  -8   3   5   -3.40    5.40
   8  -3  -5   -2.50    4.20
   8  -3  -5    1.40    2.80
   8  -3  -5   -0.60    2.60
   8  -3  -5    0.10    2.90
  -8   3   4   14.70    5.20
  -8   3   4   13.20    2.50
   8  -3  -4   10.60    2.20
   8  -3  -4    7.90    2.10
   8  -3  -4   15.50    2.70
  -8   3   3    7.20    1.80
  -8   3   3   15.20    4.90
  -8   3   3   12.40    2.00
  -8   3   3   10.70    1.80
   8  -3  -3   11.70    2.30
  -8   3   2    5.00    2.80
  -8   3   2    4.40    2.20
  -8   3   2    5.40    5.00
  -8   3   2    5.20    1.30
  -8   3   2    4.10    1.40
   8  -3  -2    4.90    2.30
   8  -3  -2    3.40    1.50
   8  -3  -2    4.30    1.50
  -8   3   1   11.60    1.40
  -8   3   1   14.10    1.70
  -8   3   1   16.90    5.20
  -8   3   1   13.10    1.70
   8  -3  -1   13.00    1.90
   8  -3  -1   16.20    2.90
   8  -3  -1   11.60    2.20
   8  -3  -1   12.30    1.90
  -8   3   0   45.20    2.80
  -8   3   0   42.20    4.80
  -8   3   0   47.10    2.80
  -8   3   0   41.40    3.00
   8  -3   0   51.79    2.90
   8  -3   0   37.40    3.10
   8  -3   0   56.39    4.60
   8  -3   0   46.20    3.20
  -8   3  -1   37.60    6.10
  -8   3  -1   40.80    2.90
  -8   3  -1   45.40    3.00
  -8   3  -1   41.40    2.70
   8  -3   1   39.20    5.90
   8  -3   1   39.10    3.20
   8  -3   1   46.10    3.40
  -8   3  -2    7.30    2.80
  -8   3  -2    5.40    6.10
  -8   3  -2    6.30    2.30
   8  -3   2    7.80    2.60
   8  -3   2    2.90    6.30
  -8   3  -3   12.70    3.20
  -8   3  -3   13.80    7.30
   8  -3   3   14.40    3.00
   8  -3   3   19.30    5.90
   8  -3   3   16.10    3.00
   8  -3   3   15.60    3.00
  -8   3  -4   23.60    6.40
  -8   3  -4   19.80    2.90
  -8   3  -4   22.80    3.80
   8  -3   4   20.20    4.70
   8  -3   4   17.70    2.80
  -8   3  -5   31.40    4.20
  -8   3  -5   19.60    8.00
  -8   3  -6    2.90    6.80
  -8   3  -6    2.20    6.80
  -8   3  -6    3.10    4.30
   8  -3   6    3.00    4.50
   8  -3   6   11.70    6.10
   8  -3   6   13.90    5.90
  -8   3  -7    2.30    7.40
  -8   3  -7    1.10    7.20
  -8   3  -7    3.20    2.70
   8  -3   7   10.70    5.70
   8  -3   7    5.40    8.70
   8  -3   7    2.00    6.90
  -7   3  10    2.90    8.50
  -7   3  10   -1.50    7.60
   7  -3 -10   -5.00    7.00
   7  -3 -10   -1.70    3.70
  -7   3   9   -3.60    5.50
  -7   3   9    0.90    3.90
  -7   3   9    2.40    4.80
   7  -3  -9   15.00    5.70
   7  -3  -9    4.10    6.70
   7  -3  -9    0.60    2.50
   7  -3  -9   -4.30    7.70
  -7   3   8    2.10    5.50
  -7   3   8    9.20    3.70
   7  -3  -8    0.00    3.70
   7  -3  -8    1.90    3.90
  -7   3   7   45.30    5.30
  -7   3   7   38.00    5.60
  -7   3   7   34.80    4.40
  -7   3   7   39.60    5.00
   7  -3  -7   36.40    4.10
   7  -3  -7   45.30    4.50
  -7   3   6    1.50    2.90
  -7   3   6    3.90    2.50
  -7   3   6    1.70    5.00
  -7   3   6    9.80    4.60
   7  -3  -6   -0.10    1.50
   7  -3  -6    1.10    4.30
   7  -3  -6    4.80    3.20
   7  -3  -6    3.30    2.40
  -7   3   5    9.80    4.70
  -7   3   5   13.50    3.30
  -7   3   5    8.30    2.00
   7  -3  -5   10.20    2.70
   7  -3  -5    7.80    3.80
   7  -3  -5   13.30    2.60
  -7   3   4    1.90    4.40
   7  -3  -4   -0.20    1.70
   7  -3  -4   -2.10    1.50
  -7   3   3   26.30    4.60
  -7   3   3   18.70    1.80
  -7   3   3   19.30    2.70
  -7   3   3   21.00    2.20
   7  -3  -3   19.00    2.30
   7  -3  -3   18.40    2.30
   7  -3  -3   21.50    1.80
  -7   3   2   78.69    5.60
  -7   3   2   69.89    4.60
  -7   3   2   78.59    4.10
  -7   3   2   68.49    4.00
   7  -3  -2   68.59    4.60
   7  -3  -2   71.69    4.00
  -7   3   1   27.40    1.80
  -7   3   1   26.20    3.20
  -7   3   1   24.30    3.70
  -7   3   1   23.80    2.00
   7  -3  -1   24.80    2.50
   7  -3  -1   29.20    2.00
   7  -3  -1   28.90    4.10
  -7   3   0  171.88    9.10
  -7   3   0  176.58    9.00
  -7   3   0  180.48    9.10
  -7   3   0  184.68   10.10
   7  -3   0  185.78   10.00
   7  -3   0  186.48    9.20
   7  -3   0  172.38    9.40
  -7   3  -1   20.20    4.00
  -7   3  -1   19.40    2.10
  -7   3  -1   21.90    1.70
  -7   3  -1   16.90    2.80
   7  -3   1   23.10    2.10
   7  -3   1   18.20    2.40
   7  -3   1   23.70    2.40
  -7   3  -2   13.40    2.10
  -7   3  -2    9.20    1.60
  -7   3  -2   11.50    5.70
  -7   3  -2   13.40    2.20
   7  -3   2   11.80    1.90
   7  -3   2    8.00    1.90
   7  -3   2    8.70    4.90
   7  -3   2   11.90    2.60
  -7   3  -3    8.50    2.90
  -7   3  -3    8.60    2.10
  -7   3  -3    3.50    5.70
   7  -3   3    4.50    5.20
   7  -3   3    7.60    3.50
   7  -3   3    6.70    2.70
   7  -3   3    8.40    2.30
  -7   3  -4   37.10    3.90
  -7   3  -4   50.19    7.80
   7  -3   4   52.69    6.80
   7  -3   4   39.70    4.50
   7  -3   4   42.40    4.00
   7  -3   4   36.90    3.30
  -7   3  -5   31.40    4.10
  -7   3  -5   24.30    4.20
  -7   3  -5   43.80    7.80
   7  -3   5   18.20    3.60
   7  -3   5   37.30    5.20
   7  -3   5   18.80    9.90
  -7   3  -6   24.10    6.70
  -7   3  -6   15.40    4.30
  -7   3  -6   11.40    6.80
  -7   3  -6   10.10    4.30
   7  -3   6   11.90    6.70
   7  -3   6    8.70    5.00
  -7   3  -7   -3.60    2.90
  -7   3  -7   -4.60    6.20
  -7   3  -7    1.20    6.30
   7  -3   7   -2.60    4.50
   7  -3   7   13.50    7.20
   7  -3   7   20.30   12.30
   7  -3   7   -0.50    5.50
  -6   3  10    3.20    4.40
  -6   3  10    5.70    3.60
  -6   3  10   20.80    8.40
   6  -3 -10    4.60    6.90
   6  -3 -10   -3.70    6.20
   6  -3 -10    6.30    8.90
   6  -3 -10    1.20    2.70
  -6   3   9   10.80    5.00
  -6   3   9    9.40    6.90
   6  -3  -9    8.40    6.70
   6  -3  -9    3.50    2.70
   6  -3  -9    5.90    4.70
   6  -3  -9   11.20    6.80
  -6   3   8   47.50    5.20
  -6   3   8   31.40    5.50
  -6   3   8   48.10    6.00
   6  -3  -8   42.20    7.90
   6  -3  -8   24.40    4.00
   6  -3  -8   34.50    6.10
   6  -3  -8   35.10    6.00
  -6   3   7    1.90    4.20
  -6   3   7    1.10    3.80
  -6   3   7    7.20    4.70
  -6   3   7    2.60    3.30
   6  -3  -7    5.10    3.10
   6  -3  -7    2.80    1.80
  -6   3   6   10.90    3.60
  -6   3   6    7.80    4.40
  -6   3   6   10.80    4.00
   6  -3  -6   13.00    3.90
   6  -3  -6   12.10    2.80
   6  -3  -6   10.60    4.00
  -6   3   5  125.59    7.10
  -6   3   5  104.49    6.80
  -6   3   5  130.09    8.00
   6  -3  -5  132.69    7.20
   6  -3  -5  106.49    8.40
   6  -3  -5  121.59    6.70
   6  -3  -5  123.29    7.00
  -6   3   4   37.40    2.70
  -6   3   4   40.60    3.10
  -6   3   4   43.70    4.80
   6  -3  -4   38.30    2.90
   6  -3  -4   41.20    3.20
   6  -3  -4   41.50    4.30
  -6   3   3  382.16   20.20
  -6   3   3  423.66   20.90
  -6   3   3  421.66   20.20
   6  -3  -3  399.56   20.20
   6  -3  -3  407.16   20.40
   6  -3  -3  407.46   20.30
  -6   3   2   56.89    3.40
  -6   3   2   61.59    3.50
  -6   3   2   58.19    3.60
  -6   3   2   56.69    4.30
   6  -3  -2   56.89    3.30
   6  -3  -2   59.49    3.60
   6  -3  -2   57.99    3.70
  -6   3   1    7.60    2.50
  -6   3   1    7.00    1.20
  -6   3   1    8.60    2.70
  -6   3   1    6.90    1.40
  -6   3   1    6.40    1.00
   6  -3  -1    4.80    1.90
   6  -3  -1    7.10    1.20
   6  -3  -1    4.30    1.40
  -6   3   0  159.78    8.10
  -6   3   0  153.98    8.00
  -6   3   0  164.48    9.00
   6  -3   0  162.88    9.00
   6  -3   0  163.18    8.20
   6  -3   0  155.28    8.30
  -6   3  -1   78.49    4.60
  -6   3  -1   81.29    4.20
  -6   3  -1   85.89    4.60
  -6   3  -1   82.19    5.50
   6  -3   1   83.39    4.60
   6  -3   1   77.89    4.60
   6  -3   1   85.19    4.70
   6  -3   1   80.89    6.00
  -6   3  -2   -1.60    3.60
  -6   3  -2    0.20    1.30
  -6   3  -2    3.10    1.40
  -6   3  -2    2.30    1.60
   6  -3   2    2.90    1.60
   6  -3   2    1.00    3.50
  -6   3  -3   11.30    2.70
  -6   3  -3    2.40    1.50
  -6   3  -3    5.70    6.10
   6  -3   3   11.00    2.70
   6  -3   3   11.90    2.60
  -6   3  -4    4.00    3.10
  -6   3  -4    0.10    5.20
   6  -3   4    2.70    5.30
   6  -3   4    1.80    2.10
   6  -3   4    4.10    2.00
   6  -3   4    2.70    2.70
  -6   3  -5   29.90    6.80
  -6   3  -5   27.30    4.30
  -6   3  -5   22.80    4.20
   6  -3   5   23.50    4.50
  -6   3  -6    4.80    4.90
  -6   3  -6    7.60    3.40
   6  -3   6    1.70    8.40
   6  -3   6    3.80    5.60
   6  -3   6    3.50    4.40
  -6   3  -7    2.10    4.00
  -6   3  -7   12.50    7.20
   6  -3   7    3.60    9.00
   6  -3   7    1.10    4.90
   6  -3   7   -1.10    5.10
   6  -3   7   28.70    6.70
  -6   3  -8    1.90    6.20
  -6   3  -8   -2.90    6.20
  -6   3  -8   -4.70    3.30
   6  -3   8   -2.30    6.80
   6  -3   8    5.50    6.40
   6  -3   8   -7.30   12.50
   6  -3   8   -8.40    8.00
  -5   3  10   15.60    6.50
  -5   3  10    3.50    4.70
  -5   3  10   27.00    8.50
  -5   3  10   10.70    4.20
   5  -3 -10    8.10    3.40
   5  -3 -10   11.80    5.70
   5  -3 -10   22.10    7.50
  -5   3   9   36.10    5.30
  -5   3   9   42.70    6.40
  -5   3   9   41.70    5.20
   5  -3  -9   34.00    4.30
   5  -3  -9   48.00    6.70
   5  -3  -9   27.20    5.80
   5  -3  -9   32.80    5.40
  -5   3   8   39.10    5.60
  -5   3   8   27.50    4.90
  -5   3   8   31.90    5.90
   5  -3  -8   25.90    3.00
   5  -3  -8   41.60    6.50
   5  -3  -8   43.80    8.10
  -5   3   7   -0.60    3.40
  -5   3   7    2.00    4.30
  -5   3   7   -5.50    4.00
   5  -3  -7    2.60    3.50
   5  -3  -7   -2.50    4.10
   5  -3  -7    1.90    2.70
   5  -3  -7    5.50    2.50
  -5   3   6   38.40    3.70
  -5   3   6   44.80    4.60
  -5   3   6   35.20    4.90
  -5   3   6   39.60    4.40
   5  -3  -6   41.50    5.60
   5  -3  -6   38.30    4.70
   5  -3  -6   37.80    3.00
  -5   3   5   70.59    4.40
  -5   3   5   72.59    5.80
   5  -3  -5   68.29    4.80
   5  -3  -5   69.49    5.30
   5  -3  -5   64.79    4.10
   5  -3  -5   66.59    4.90
  -5   3   4  211.38   10.60
  -5   3   4  215.18   11.10
  -5   3   4  189.08   10.40
   5  -3  -4  202.48   10.50
   5  -3  -4  208.18   10.60
   5  -3  -4  192.78   10.90
   5  -3  -4  205.38   10.50
  -5   3   3  255.77   12.40
  -5   3   3  226.38   12.30
  -5   3   3  251.77   12.90
   5  -3  -3  248.08   13.00
   5  -3  -3  247.58   12.40
   5  -3  -3  245.58   12.40
   5  -3  -3  242.18   12.40
  -5   3   2  260.67   13.30
  -5   3   2  277.17   13.40
  -5   3   2  262.77   13.30
  -5   3   2  273.97   13.90
   5  -3  -2  264.67   13.40
   5  -3  -2  271.27   13.40
   5  -3  -2  254.77   13.20
   5  -3  -2  272.07   13.50
  -5   3   1   38.80    3.20
  -5   3   1   36.90    2.10
  -5   3   1   33.20    2.40
  -5   3   1   36.30    2.70
   5  -3  -1   36.40    2.50
   5  -3  -1   31.70    2.60
   5  -3  -1   33.60    2.30
  -5   3   0  639.64   30.90
  -5   3   0  600.44   30.50
  -5   3   0  612.84   30.50
  -5   3   0  580.94   30.30
   5  -3   0  642.34   30.90
   5  -3   0  644.64   30.60
   5  -3   0  630.34   30.50
   5  -3   0  616.54   30.50
  -5   3  -1   84.29    5.50
  -5   3  -1   81.19    4.30
  -5   3  -1   81.39    4.60
  -5   3  -1   92.89    4.60
   5  -3   1   87.19    4.60
   5  -3   1   82.89    4.60
   5  -3   1   78.59    4.20
   5  -3   1   85.39    4.70
   5  -3   1   75.49    5.20
  -5   3  -2    2.20    3.20
  -5   3  -2    5.00    1.30
   5  -3   2   -0.90    2.70
   5  -3   2    4.10    1.80
   5  -3   2    2.60    1.90
  -5   3  -3   46.50    5.20
  -5   3  -3   45.70    3.40
   5  -3   3   52.99    3.00
   5  -3   3   44.80    3.70
   5  -3   3   47.00    5.40
   5  -3   3   46.40    3.60
  -5   3  -4    2.50    3.00
  -5   3  -4    1.20    5.20
  -5   3  -4    3.40    3.10
   5  -3   4    4.40    2.70
   5  -3   4    1.70    1.80
   5  -3   4   10.90    6.00
  -5   3  -5   72.89    6.90
  -5   3  -5   67.29    5.60
  -5   3  -5   82.09    5.50
  -5   3  -5   72.09    5.20
   5  -3   5   66.29    4.90
   5  -3   5   80.69    5.40
   5  -3   5   80.49    5.60
   5  -3   5   73.89    7.50
  -5   3  -6   12.50    4.50
  -5   3  -6    8.90    3.70
  -5   3  -6    5.30    3.60
  -5   3  -6    8.40    6.30
   5  -3   6    9.70    4.00
   5  -3   6   11.60    6.20
   5  -3   6    4.20    3.60
   5  -3   6    8.90    3.50
  -5   3  -7    6.10    7.60
   5  -3   7   20.60    5.90
  -5   3  -8   10.40    5.00
  -5   3  -8    1.30    7.00
  -5   3  -8    9.60    6.40
  -5   3  -8    9.20    4.20
   5  -3   8   -4.30    5.60
   5  -3   8   -5.40   10.00
   5  -3   8    9.20    5.80
  -5   3  -9   -5.90    9.90
  -4   3  10    0.10    4.40
  -4   3  10    1.80    6.50
  -4   3  10   -2.20    4.90
   4  -3 -10   -3.60    6.60
   4  -3 -10   -0.50    5.80
   4  -3 -10    5.50    7.40
   4  -3 -10    0.30    2.70
  -4   3   8  107.39    7.50
  -4   3   8   82.39    7.30
  -4   3   8   91.09    7.50
   4  -3  -8  105.09    8.50
   4  -3  -8  106.79    7.00
   4  -3  -8  106.89    7.30
   4  -3  -8  102.09    8.10
  -4   3   7  104.79    7.10
  -4   3   7  103.89    7.40
  -4   3   7  110.09    7.00
  -4   3   7   97.09    6.90
   4  -3  -7  119.49    7.20
   4  -3  -7  106.59    8.00
   4  -3  -7  109.79    7.10
   4  -3  -7   99.59    6.10
   4  -3  -7  101.39    6.60
  -4   3   6   20.60    3.30
  -4   3   6   14.70    3.60
  -4   3   6   17.90    3.10
  -4   3   6   18.30    4.40
   4  -3  -6   19.80    3.30
   4  -3  -6   13.10    2.10
   4  -3  -6   14.50    2.20
   4  -3  -6   22.70    6.20
   4  -3  -6   16.00    4.50
  -4   3   5   50.09    4.30
  -4   3   5   41.50    3.60
  -4   3   5   48.80    4.20
   4  -3  -5   52.09    3.30
   4  -3  -5   48.60    3.80
   4  -3  -5   49.70    2.90
   4  -3  -5   50.29    3.70
   4  -3  -5   48.90    4.40
  -4   3   4   71.59    4.80
  -4   3   4   64.09    4.30
  -4   3   4   74.29    4.30
  -4   3   4   67.79    4.20
   4  -3  -4   69.39    4.40
   4  -3  -4   69.19    4.40
   4  -3  -4   74.79    4.60
   4  -3  -4   73.09    4.20
  -4   3   3  156.98    8.40
  -4   3   3  144.89    7.90
  -4   3   3  169.18    8.10
   4  -3  -3  149.59    8.00
   4  -3  -3  148.99    7.90
   4  -3  -3  150.18    7.90
   4  -3  -3  154.88    8.30
  -4   3   2  179.78    9.30
  -4   3   2  167.08    8.80
  -4   3   2  179.38    8.90
  -4   3   2  176.98    8.70
   4  -3  -2  174.08    8.90
   4  -3  -2  163.98    8.70
   4  -3  -2  182.88    9.00
   4  -3  -2  172.98    9.30
   4  -3  -2  181.08    8.90
  -4   3   1    9.00    1.60
  -4   3   1    8.30    1.20
  -4   3   1    8.80    1.40
  -4   3   1    9.30    1.10
   4  -3  -1    9.10    1.30
   4  -3  -1    7.60    1.00
   4  -3  -1    8.10    1.20
   4  -3  -1    8.70    1.20
  -4   3   0   66.19    3.80
  -4   3   0   68.69    3.50
  -4   3   0   69.29    4.30
  -4   3   0   79.19    3.80
   4  -3   0   63.99    4.20
   4  -3   0   70.49    3.80
   4  -3   0   70.29    3.90
   4  -3   0   71.19    3.70
  -4   3  -1  337.57   16.70
  -4   3  -1  322.47   16.80
  -4   3  -1  360.36   16.90
  -4   3  -1  348.37   17.20
   4  -3   1  339.17   17.40
   4  -3   1  343.87   16.90
   4  -3   1  313.87   16.60
   4  -3   1  348.97   16.90
   4  -3   1  342.37   16.90
  -4   3  -2   45.10    3.90
  -4   3  -2   35.80    2.60
  -4   3  -2   46.30    2.80
   4  -3   2   34.90    2.30
   4  -3   2   38.90    2.60
   4  -3   2   39.80    2.60
   4  -3   2   35.10    3.60
  -4   3  -3    6.30    1.80
  -4   3  -3    4.50    3.10
   4  -3   3    5.20    1.50
   4  -3   3    3.70    2.00
   4  -3   3    5.30    3.00
  -4   3  -4  131.49    7.60
  -4   3  -4  130.49    7.50
  -4   3  -4  128.69    8.60
  -4   3  -4  123.99    7.70
   4  -3   4  128.09    8.30
   4  -3   4  132.59    7.10
   4  -3   4  132.49    7.70
   4  -3   4  131.39    7.50
  -4   3  -5    6.30    3.10
  -4   3  -5    1.30    2.50
  -4   3  -5    2.00    5.30
  -4   3  -5    4.10    5.10
   4  -3   5    3.00    5.70
   4  -3   5    4.90    2.40
   4  -3   5    5.50    3.40
   4  -3   5    2.30    2.60
  -4   3  -6   47.90    7.10
  -4   3  -6   47.10    5.30
  -4   3  -6   52.49    5.00
   4  -3   6   53.69    5.00
   4  -3   6   51.79    4.90
   4  -3   6   53.19    6.50
   4  -3   6   50.39    5.20
  -4   3  -7   38.30    7.60
  -4   3  -7   48.90    5.40
  -4   3  -7   38.90    4.70
  -4   3  -7   44.20    6.80
   4  -3   7   33.60    6.70
   4  -3   7   54.29    7.30
   4  -3   7   34.30    5.20
   4  -3   7   37.00    8.80
  -4   3  -8   38.90    6.70
  -4   3  -8   45.00    7.30
  -4   3  -8   48.30    5.60
   4  -3   8   44.00    7.60
   4  -3   8   42.90    6.40
  -4   3  -9   -4.20    9.00
  -4   3  -9   -0.10    6.70
  -4   3  -9   12.00    8.60
   4  -3   9   10.90    7.60
   4  -3   9   40.00   13.90
  -3   3  10    0.00    4.50
  -3   3  10   -2.70    4.60
  -3   3  10   -1.10    6.30
  -3   3  10    0.40    5.70
   3  -3 -10   13.40    7.60
   3  -3 -10  -10.90    5.80
   3  -3 -10   -0.20    3.30
   3  -3 -10  -11.00    7.60
  -3   3   9    6.90    5.60
  -3   3   9   21.30    5.40
   3  -3  -9   39.70    6.80
   3  -3  -9    8.00    7.60
  -3   3   8  113.09    7.80
  -3   3   8   94.19    7.20
  -3   3   8  115.89    8.50
  -3   3   8   91.29    7.20
  -3   3   8   92.09    7.30
   3  -3  -8  100.49    7.70
   3  -3  -8  110.49    7.40
   3  -3  -8   85.59    7.10
   3  -3  -8  101.09    6.30
   3  -3  -8  125.09    8.50
  -3   3   7   22.50    4.50
  -3   3   7   28.00    4.60
  -3   3   7   34.30    4.10
  -3   3   7   33.60    4.50
  -3   3   7   39.50    4.70
   3  -3  -7   27.80    4.60
   3  -3  -7   30.20    4.80
   3  -3  -7   30.00    2.90
   3  -3  -7   28.50    4.00
   3  -3  -7   35.60    4.40
  -3   3   6  133.49    7.60
  -3   3   6  136.19    8.20
  -3   3   6  124.99    7.90
  -3   3   6  139.99    7.30
  -3   3   6  126.99    8.40
   3  -3  -6  129.49    8.30
   3  -3  -6  133.29    7.50
   3  -3  -6  134.89    7.00
   3  -3  -6  131.39    7.60
   3  -3  -6  114.59    7.70
  -3   3   5   18.80    2.70
  -3   3   5   22.90    3.20
  -3   3   5   17.80    2.50
   3  -3  -5   22.50    3.10
   3  -3  -5   26.90    2.90
   3  -3  -5   24.50    2.30
   3  -3  -5   24.90    2.30
  -3   3   4  401.56   19.70
  -3   3   4  388.46   19.70
  -3   3   4  384.36   19.60
  -3   3   4  388.76   19.90
   3  -3  -4  402.66   19.50
   3  -3  -4  392.16   19.40
   3  -3  -4  396.76   19.70
   3  -3  -4  382.26   19.90
   3  -3  -4  393.36   19.70
  -3   3   3   51.29    3.20
  -3   3   3   57.19    3.60
  -3   3   3   62.19    3.40
  -3   3   3   55.49    3.80
   3  -3  -3   53.99    2.90
   3  -3  -3   59.19    3.20
   3  -3  -3   57.39    3.40
   3  -3  -3   56.19    3.90
   3  -3  -3   57.39    3.50
  -3   3   2  483.75   25.20
  -3   3   2  497.55   25.20
  -3   3   2  514.45   25.20
  -3   3   2  530.25   25.50
   3  -3  -2  534.85   25.20
   3  -3  -2  529.35   25.50
   3  -3  -2  512.75   25.20
   3  -3  -2  499.15   25.20
  -3   3   1 1154.98   56.39
  -3   3   1 1080.09   56.29
  -3   3   1 1173.08   56.59
  -3   3   1 1162.58   56.39
   3  -3  -1 1140.79   56.39
   3  -3  -1 1191.88   56.49
   3  -3  -1 1097.39   56.29
   3  -3  -1 1233.08   56.39
  -3   3   0  731.23   34.60
  -3   3   0  671.53   34.40
  -3   3   0  705.63   34.40
   3  -3   0  705.63   34.60
   3  -3   0  685.63   34.40
   3  -3   0  735.83   34.50
   3  -3   0  691.33   34.50
  -3   3  -1  559.44   28.20
  -3   3  -1  605.64   28.60
  -3   3  -1  584.24   28.20
   3  -3   1  593.34   28.20
   3  -3   1  577.14   28.50
   3  -3   1  586.34   28.20
   3  -3   1  527.75   28.10
   3  -3   1  564.64   28.20
  -3   3  -2    5.30    2.80
  -3   3  -2    3.70    1.10
  -3   3  -2    5.20    1.60
   3  -3   2    2.70    1.40
   3  -3   2    4.80    1.20
   3  -3   2    4.80    2.70
   3  -3   2    3.80    0.90
  -3   3  -3   66.79    4.80
  -3   3  -3   69.29    4.10
  -3   3  -3   66.49    4.00
   3  -3   3   61.39    4.70
   3  -3   3   70.79    4.00
   3  -3   3   69.19    3.80
   3  -3   3   67.89    4.20
  -3   3  -4  378.16   18.50
  -3   3  -4  356.86   18.60
  -3   3  -4  375.96   19.00
  -3   3  -4  354.46   18.60
   3  -3   4  372.26   18.40
   3  -3   4  352.86   19.00
   3  -3   4  344.57   18.40
   3  -3   4  384.26   18.60
  -3   3  -5   73.59    7.00
  -3   3  -5   64.79    5.00
  -3   3  -5   75.49    5.40
  -3   3  -5   77.69    5.50
   3  -3   5   57.79    5.30
   3  -3   5   84.19    5.20
   3  -3   5   76.59    4.60
   3  -3   5   64.79    6.30
  -3   3  -6   44.80    6.30
  -3   3  -6   53.49    4.90
  -3   3  -6   39.40    5.00
   3  -3   6   47.80    4.50
   3  -3   6   48.70    4.50
   3  -3   6   56.59    5.40
   3  -3   6   57.39    6.20
  -3   3  -7   92.39    6.90
  -3   3  -7   82.49    6.40
  -3   3  -7   89.59    8.00
  -3   3  -7   82.89    8.70
   3  -3   7  103.29    7.90
   3  -3   7   77.19    6.40
   3  -3   7   75.69    6.20
  -3   3  -8   48.40    6.10
  -3   3  -8   29.60    5.70
  -3   3  -8   39.50    6.60
   3  -3   8   41.40    5.90
   3  -3   8   37.30    9.20
   3  -3   8   42.90    6.20
  -3   3  -9   44.50    7.90
  -3   3  -9   37.40    7.90
  -2   3  10    0.10    6.30
  -2   3  10    0.60    5.00
  -2   3  10   -1.60    6.80
  -2   3  10   -1.30    4.60
   2  -3 -10   -1.30    7.30
   2  -3 -10    0.50    4.70
   2  -3 -10   -5.20    7.90
   2  -3 -10   15.90    6.60
  -2   3   9   23.50    5.10
  -2   3   9   13.80    5.90
  -2   3   9   13.60    5.00
   2  -3  -9   15.20    5.10
   2  -3  -9   12.10    4.50
   2  -3  -9   11.70    5.40
   2  -3  -9    8.50    6.70
  -2   3   8   -1.80    4.40
  -2   3   8   -1.10    4.20
  -2   3   8   -5.20    4.20
  -2   3   8   -2.60    3.90
  -2   3   8   -3.30    3.50
   2  -3  -8   -3.50    4.10
   2  -3  -8    0.50    4.20
  -2   3   7   16.50    4.50
  -2   3   7   14.30    4.70
  -2   3   7   16.20    4.50
  -2   3   7   13.20    4.20
  -2   3   7   12.10    3.80
   2  -3  -7   22.10    4.80
   2  -3  -7   13.00    4.00
   2  -3  -7   13.40    3.30
   2  -3  -7   11.70    3.20
  -2   3   6   15.00    4.30
  -2   3   6   10.60    3.70
  -2   3   6   14.60    3.40
  -2   3   6   10.20    2.70
  -2   3   6   14.60    3.40
   2  -3  -6   12.70    3.00
   2  -3  -6   13.00    3.00
   2  -3  -6   13.20    3.40
   2  -3  -6   14.20    3.70
  -2   3   5    5.70    1.90
  -2   3   5    6.50    2.20
  -2   3   5   10.30    2.40
  -2   3   5    8.80    2.20
  -2   3   5    9.80    2.60
   2  -3  -5    9.90    2.60
   2  -3  -5    7.50    2.20
   2  -3  -5   11.70    2.70
   2  -3  -5    6.90    2.20
  -2   3   4  289.87   15.50
  -2   3   4  308.27   15.70
  -2   3   4  306.57   15.80
  -2   3   4  309.67   15.80
  -2   3   4  320.47   16.00
   2  -3  -4  329.57   15.40
   2  -3  -4  310.37   15.90
   2  -3  -4  315.17   15.60
   2  -3  -4  312.87   15.70
   2  -3  -4  308.37   15.70
  -2   3   3   57.39    3.40
  -2   3   3   51.99    3.50
  -2   3   3   57.89    3.60
  -2   3   3   64.69    3.50
   2  -3  -3   56.49    3.50
   2  -3  -3   62.79    3.20
   2  -3  -3   56.09    3.80
   2  -3  -3   58.49    3.60
   2  -3  -3   58.99    3.20
  -2   3   2  679.73   33.50
  -2   3   2  649.04   33.50
  -2   3   2  684.83   33.50
  -2   3   2  700.83   33.70
   2  -3  -2  713.83   33.40
   2  -3  -2  686.83   33.70
   2  -3  -2  668.83   33.30
   2  -3  -2  686.03   33.50
   2  -3  -2  675.73   33.50
  -2   3   1    2.00    0.40
  -2   3   1    0.80    1.00
  -2   3   1    1.10    0.60
  -2   3   1    1.30    0.70
   2  -3  -1    2.30    0.60
   2  -3  -1    3.60    0.60
   2  -3  -1    2.50    0.80
  -2   3   0 2446.66  122.59
  -2   3   0 2630.94  123.09
  -2   3   0 2404.86  122.69
   2  -3   0 2533.85  123.09
   2  -3   0 2671.73  122.49
   2  -3   0 2378.46  122.69
   2  -3   0 2462.15  122.49
  -2   3  -1  182.98    9.20
  -2   3  -1  177.88    9.20
   2  -3   1  184.88    9.00
   2  -3   1  183.68    9.20
   2  -3   1  187.68    9.20
   2  -3   1  181.08    9.40
  -2   3  -2 1916.11   97.09
  -2   3  -2 1970.10   97.09
  -2   3  -2 2077.79   97.39
   2  -3   2 1911.81   97.09
   2  -3   2 2071.99   97.69
   2  -3   2 2022.00   97.39
   2  -3   2 1962.50   97.09
  -2   3  -3  408.86   20.70
  -2   3  -3  388.16   20.50
  -2   3  -3  422.06   20.60
  -2   3  -3  423.06   21.00
   2  -3   3  407.86   20.60
   2  -3   3  406.56   20.50
   2  -3   3  417.26   20.90
   2  -3   3  428.76   20.70
  -2   3  -4  398.06   21.80
  -2   3  -4  439.46   22.00
  -2   3  -4  429.26   21.80
  -2   3  -4  450.15   22.20
   2  -3   4  436.16   22.30
   2  -3   4  456.95   21.90
   2  -3   4  439.36   21.80
   2  -3   4  428.76   21.70
  -2   3  -5    3.90    3.00
  -2   3  -5    7.70    3.60
  -2   3  -5    9.30    2.80
  -2   3  -5    6.20    3.10
   2  -3   5    9.00    2.90
   2  -3   5   12.40    1.80
   2  -3   5    9.00    4.00
   2  -3   5   10.90    2.60
  -2   3  -6   79.69    6.70
  -2   3  -6   68.99    5.80
  -2   3  -6   84.09    7.20
  -2   3  -6   85.29    6.20
   2  -3   6   76.49    5.60
   2  -3   6   79.29    6.10
   2  -3   6   87.89    6.00
   2  -3   6   85.99    8.80
  -2   3  -7    7.10    4.00
  -2   3  -7    8.90    4.00
  -2   3  -7   10.60    4.00
  -2   3  -7    8.10    5.00
   2  -3   7    7.60    5.80
   2  -3   7   21.10    5.00
   2  -3   7    8.40    3.70
   2  -3   7   10.20    3.50
  -2   3  -8    5.00    3.80
  -2   3  -8   -1.00    6.40
  -2   3  -8    0.30    4.20
  -2   3  -8    0.00    7.40
   2  -3   8   -0.60    3.60
   2  -3   8   -1.50    4.70
   2  -3   8   -5.90    6.20
  -2   3  -9   14.00    6.80
  -2   3  -9   16.50    7.80
  -2   3  -9    8.90    7.40
  -2   3  -9   24.60    5.10
   2  -3   9   12.20    5.60
  -2   3 -10   -3.90    3.50
  -2   3 -10    6.70    6.50
  -2   3 -10   11.20    9.10
   2  -3  10  -10.20    5.30
   2  -3  10   -0.90    8.30
   2  -3  10    1.60   11.70
   2  -3  10    1.90    6.90
  -1   3  10   -0.10    4.70
  -1   3  10    0.40    7.20
  -1   3  10   -4.10    6.10
  -1   3  10   -4.00    4.40
   1  -3 -10   -1.10    6.80
   1  -3 -10    7.00    5.20
   1  -3 -10   26.40    7.40
   1  -3 -10   12.30    8.00
  -1   3   9  -11.40    6.40
  -1   3   9    9.60    5.20
  -1   3   9    1.30    5.10
  -1   3   9    0.70    5.40
   1  -3  -9    4.80    6.00
   1  -3  -9    1.60    4.20
   1  -3  -9    4.50    5.90
   1  -3  -9   -0.10    5.40
  -1   3   8   99.69    7.90
  -1   3   8   92.29    7.00
  -1   3   8   99.29    7.70
  -1   3   8   93.39    7.50
   1  -3  -8   89.99    7.30
   1  -3  -8  117.29    7.80
   1  -3  -8   88.69    8.80
   1  -3  -8  107.29    7.90
  -1   3   7  112.59    8.50
  -1   3   7  110.09    7.80
  -1   3   7  111.39    7.10
  -1   3   7   93.89    7.50
  -1   3   7  125.29    8.20
   1  -3  -7  124.79    8.00
   1  -3  -7  120.49    7.90
   1  -3  -7  108.79    8.00
   1  -3  -7  117.39    7.50
  -1   3   6   52.09    4.50
  -1   3   6   56.19    4.40
  -1   3   6   48.20    5.00
  -1   3   6   46.10    4.60
  -1   3   6   49.80    4.20
   1  -3  -6   56.29    4.30
   1  -3  -6   49.80    4.70
   1  -3  -6   51.29    4.70
   1  -3  -6   48.00    4.60
  -1   3   5   72.89    4.90
  -1   3   5   81.79    5.00
  -1   3   5   69.29    4.60
  -1   3   5   77.49    4.90
  -1   3   5   75.69    5.40
   1  -3  -5   75.19    4.80
   1  -3  -5   78.69    5.20
   1  -3  -5   78.49    4.70
   1  -3  -5   77.19    4.80
  -1   3   4  122.39    6.50
  -1   3   4  116.79    6.20
  -1   3   4  124.39    6.50
  -1   3   4  110.89    6.40
  -1   3   4  111.69    6.20
   1  -3  -4  111.99    6.50
   1  -3  -4  107.19    6.30
   1  -3  -4  116.29    6.40
   1  -3  -4  114.09    6.50
  -1   3   3   11.00    1.40
  -1   3   3   15.00    1.40
  -1   3   3   14.20    1.90
  -1   3   3   13.70    1.60
   1  -3  -3   13.80    1.90
   1  -3  -3   14.70    1.50
   1  -3  -3   12.00    1.60
   1  -3  -3   17.30    1.70
  -1   3   2   86.39    4.70
  -1   3   2   87.59    4.60
  -1   3   2   85.29    4.50
  -1   3   2   86.29    4.60
   1  -3  -2   86.09    4.50
   1  -3  -2   85.29    4.60
   1  -3  -2   84.19    4.60
   1  -3  -2   91.79    4.40
   1  -3  -2   85.99    4.60
   1  -3  -2   89.29    4.60
  -1   3   1 1158.88   61.19
  -1   3   1 1287.27   61.59
  -1   3   1 1274.17   61.59
  -1   3   1 1229.28   61.29
   1  -3  -1 1191.68   61.29
   1  -3  -1 1271.07   61.59
   1  -3  -1 1374.06   61.39
   1  -3  -1 1259.77   61.39
   1  -3  -1 1251.37   61.59
  -1   3   0  112.19    5.60
  -1   3   0  123.29    5.70
  -1   3   0  121.39    5.80
  -1   3   0  114.19    5.70
   1  -3   0   98.69    5.60
   1  -3   0  114.99    5.70
   1  -3   0  116.59    5.80
  -1   3  -1 9554.84  476.95
  -1   3  -1 9999.00  477.85
  -1   3  -1 9942.41  476.95
   1  -3   1 9680.53  476.85
   1  -3   1 9787.32  477.75
   1  -3   1 9691.63  476.95
  -1   3  -2  505.35   24.60
  -1   3  -2  484.05   24.30
  -1   3  -2  481.85   24.30
   1  -3   2  485.75   24.30
   1  -3   2  505.45   24.50
   1  -3   2  502.35   24.40
  -1   3  -3  339.97   17.00
  -1   3  -3  346.17   17.10
  -1   3  -3  339.37   16.90
  -1   3  -3  326.87   16.90
   1  -3   3  338.37   17.20
   1  -3   3  344.67   16.90
   1  -3   3  325.17   16.90
  -1   3  -4 1423.36   70.09
  -1   3  -4 1374.76   69.99
  -1   3  -4 1480.85   70.29
  -1   3  -4 1424.96   69.99
   1  -3   4 1515.45   70.09
   1  -3   4 1418.66   70.29
   1  -3   4 1413.86   69.99
   1  -3   4 1368.06   69.89
  -1   3  -5   90.59    6.20
  -1   3  -5   92.59    5.40
  -1   3  -5   91.39    5.70
  -1   3  -5   82.69    5.70
   1  -3   5   98.39    5.80
   1  -3   5   88.59    5.90
   1  -3   5   77.39    5.20
   1  -3   5   92.79    5.20
  -1   3  -6  153.98    9.10
  -1   3  -6  162.98    9.30
  -1   3  -6  165.38   10.20
   1  -3   6  163.98   10.00
   1  -3   6  155.18    8.90
   1  -3   6  129.69    9.10
   1  -3   6  176.08    9.50
  -1   3  -7   16.30    4.60
  -1   3  -7   15.70    4.80
  -1   3  -7   18.50    6.40
  -1   3  -7   18.00    4.00
   1  -3   7   13.50    3.50
   1  -3   7   19.90    5.10
   1  -3   7   14.10    3.40
   1  -3   7   16.80    5.70
  -1   3  -8   40.00    5.80
  -1   3  -8   29.70    5.10
  -1   3  -8   33.70    5.60
  -1   3  -8   22.40    6.00
   1  -3   8   24.80    4.70
   1  -3   8   28.10    5.40
   1  -3   8   27.40    5.10
  -1   3  -9   21.00    6.30
  -1   3  -9    6.00    6.50
   1  -3   9    3.60    9.90
  -1   3 -10   23.80    9.70
  -1   3 -10   -1.60    4.00
   1  -3  10   -2.10    6.90
   1  -3  10    1.40    7.80
   1  -3  10    2.80    9.20
   1  -3  10   -5.90    5.00
   0   3  10   -0.30    5.10
   0   3  10   -0.10    4.80
   0   3  10   15.50    8.80
   0   3  10   -2.90    9.90
   0   3  10   -6.00    7.20
   0  -3 -10    6.30    6.30
   0  -3 -10   -6.60    8.20
   0  -3 -10    3.30    4.40
   0   3   9   23.90    6.10
   0   3   9   11.50    5.00
   0   3   9   33.20    6.00
   0  -3  -9   16.00    6.70
   0  -3  -9   11.40    7.70
   0  -3  -9   18.40    6.40
   0   3   8    9.60    4.50
   0   3   8    0.60    5.60
   0  -3  -8    3.70    4.10
   0  -3  -8    3.90    4.30
   0  -3  -8    3.70    6.10
   0   3   7   -4.20    4.60
   0   3   7    1.80    3.00
   0   3   7   -3.90    3.80
   0   3   7    7.40    4.10
   0   3   7   -0.60    2.90
   0  -3  -7   -2.30    5.20
   0  -3  -7   -2.20    3.80
   0  -3  -7   -4.30    4.20
   0  -3  -7   -1.00    4.40
   0   3   6   -3.30    3.00
   0   3   6   -1.50    3.30
   0   3   6   -2.50    2.60
   0   3   6    0.60    3.00
   0  -3  -6   -4.60    3.10
   0  -3  -6   -0.60    3.00
   0  -3  -6   -0.30    3.30
   0  -3  -6   -1.40    2.70
   0   3   5   94.09    5.60
   0   3   5   97.09    5.60
   0   3   5   96.79    5.50
   0   3   5   92.49    5.80
   0   3   5   85.29    5.40
   0  -3  -5   86.29    5.70
   0  -3  -5   92.29    5.70
   0  -3  -5   90.59    5.60
   0  -3  -5   98.49    6.00
   0   3   4    2.50    1.50
   0   3   4   -0.40    1.50
   0   3   4    0.10    1.90
   0   3   4    0.90    2.70
   0  -3  -4   -0.90    1.60
   0  -3  -4   -0.40    1.90
   0  -3  -4   -0.60    1.80
   0  -3  -4    2.40    1.70
   0   3   3   36.00    2.30
   0   3   3   31.60    2.50
   0   3   3   32.90    2.40
   0   3   3   31.50    2.40
   0  -3  -3   30.20    2.30
   0  -3  -3   26.10    2.10
   0  -3  -3   29.40    2.20
   0  -3  -3   33.00    2.60
   0  -3  -3   26.80    2.20
   0   3   2  785.42   37.40
   0   3   2  747.33   37.40
   0   3   2  771.72   37.40
   0   3   2  745.33   37.40
   0  -3  -2  765.32   37.50
   0  -3  -2  751.32   37.40
   0  -3  -2  769.72   37.40
   0  -3  -2  771.82   37.50
   0   3   1  341.67   16.70
   0   3   1  349.67   16.70
   0   3   1  341.87   16.70
   0   3   1  327.97   16.70
   0  -3  -1  333.87   16.70
   0  -3  -1  335.37   16.70
   0  -3  -1  335.07   16.70
   0  -3  -1  349.27   16.70
   0   3  -1  351.26   17.30
   0   3  -1  359.56   17.20
   0  -3   1  341.07   17.20
   0  -3   1  350.36   17.30
   0  -3   1  347.37   17.20
   0   3  -2  779.12   37.60
   0   3  -2  763.02   37.60
   0   3  -2  786.32   37.70
   0   3  -2  746.63   37.60
   0  -3   2  776.72   37.60
   0  -3   2  767.62   37.70
   0  -3   2  739.23   37.60
   0  -3   2  777.92   37.60
   0   3  -3   29.40    2.80
   0   3  -3   37.00    2.40
   0   3  -3   33.30    2.50
   0   3  -3   30.80    2.60
   0  -3   3   31.90    2.20
   0  -3   3   33.70    2.40
   0  -3   3   30.00    2.40
   0  -3   3   34.40    2.30
   0   3  -4    1.00    1.60
   0   3  -4   -0.70    1.60
   0   3  -4   -1.60    1.80
   0   3  -4   -1.20    2.60
   0  -3   4    1.00    1.50
   0  -3   4    2.70    2.20
   0  -3   4   -0.60    2.50
   0   3  -5   95.59    5.70
   0   3  -5   90.59    5.40
   0   3  -5   94.89    5.80
   0   3  -5   82.79    5.60
   0  -3   5   90.09    6.20
   0  -3   5   89.89    5.30
   0  -3   5   97.59    5.70
   0  -3   5  100.29    5.80
   0  -3   5   90.79    5.50
   0   3  -6   -2.00    3.50
   0   3  -6   -3.30    3.00
   0   3  -6   -3.30    2.90
   0  -3   6   -5.50    3.80
   0  -3   6   -1.00    2.90
   0  -3   6    0.50    2.70
   0  -3   6   -2.10    3.40
   0  -3   6   -3.50    2.90
   0   3  -7    2.10    4.00
   0   3  -7    0.10    3.40
   0   3  -7   -1.10    5.60
   0   3  -7   -1.30    3.60
   0  -3   7   -1.80    3.90
   0  -3   7   -4.50    4.00
   0  -3   7   -7.00    3.80
   0  -3   7   -1.40    3.20
   0   3  -8    6.60    4.20
   0   3  -8   -0.20    5.20
   0   3  -8   -0.80    4.10
   0   3  -8    9.80    4.90
   0  -3   8    7.20    5.30
   0  -3   8   -0.80    3.80
   0  -3   8   -2.30    4.70
   0  -3   8    7.20    4.00
   0   3  -9   37.30    5.80
   0  -3   9   46.60    6.40
   0  -3   9   52.09    7.50
   0   3 -10   22.00    9.20
   0   3 -10   17.50    9.60
   0   3 -10   33.90    7.50
   0  -3  10   27.10    7.40
   1   3  10    0.30    5.00
   1   3  10   16.50    8.60
  -1  -3 -10   -1.30    3.80
  -1  -3 -10    4.00    6.30
  -1  -3 -10   -2.60    5.80
  -1  -3 -10  -14.70    8.50
   1   3   9   29.00    9.20
   1   3   9   -5.40    6.40
   1   3   9    7.00    4.50
  -1  -3  -9   -1.00    4.00
  -1  -3  -9    1.60    6.00
  -1  -3  -9    6.30    6.90
   1   3   8   31.40    5.60
   1   3   8   42.10    5.60
   1   3   8   27.00    6.00
   1   3   8   27.50    6.70
  -1  -3  -8   26.90    4.90
  -1  -3  -8   28.40    4.80
  -1  -3  -8   21.40    6.50
   1   3   7   14.10    3.90
   1   3   7   18.90    6.80
   1   3   7   13.20    3.70
   1   3   7   15.40    4.40
  -1  -3  -7   11.70    3.50
  -1  -3  -7   21.90    5.60
  -1  -3  -7   16.20    4.20
   1   3   6  157.58    9.90
   1   3   6  128.69    9.00
   1   3   6  172.48    9.20
   1   3   6  161.18    9.20
  -1  -3  -6  158.78    9.30
  -1  -3  -6  159.58    9.50
  -1  -3  -6  153.28    9.00
  -1  -3  -6  161.88    9.80
   1   3   5   88.49    5.40
   1   3   5   83.89    5.30
   1   3   5   86.99    5.50
   1   3   5   96.09    5.60
   1   3   5   86.39    5.70
  -1  -3  -5   93.49    5.60
  -1  -3  -5   95.89    6.10
  -1  -3  -5   84.49    5.50
  -1  -3  -5   89.59    5.40
  -1  -3  -5   85.39    5.40
   1   3   4 1405.26   69.59
   1   3   4 1443.56   69.69
   1   3   4 1426.26   69.69
   1   3   4 1452.75   69.89
   1   3   4 1422.06   69.59
  -1  -3  -4 1407.06   69.89
  -1  -3  -4 1400.16   69.69
  -1  -3  -4 1431.66   69.59
  -1  -3  -4 1418.66   69.59
  -1  -3  -4 1391.16   69.69
   1   3   3  345.97   16.80
   1   3   3  334.07   16.80
   1   3   3  336.07   16.70
   1   3   3  334.17   17.00
   1   3   3  334.17   16.80
  -1  -3  -3  336.87   16.80
  -1  -3  -3  325.07   16.70
  -1  -3  -3  334.37   16.70
  -1  -3  -3  330.57   16.80
  -1  -3  -3  338.57   17.00
   1   3   2  498.25   24.00
   1   3   2  470.55   24.00
   1   3   2  489.15   24.20
   1   3   2  481.25   24.00
   1   3   2  491.85   24.00
  -1  -3  -2  486.05   24.00
  -1  -3  -2  495.75   24.20
  -1  -3  -2  480.55   24.00
  -1  -3  -2  501.65   24.00
  -1  -3  -2  477.85   24.00
   1   3   1 9528.55  466.65
   1   3   1 9024.00  466.75
   1   3   1 9702.93  466.75
  -1  -3  -1 9930.51  467.45
  -1  -3  -1 9732.93  466.65
  -1  -3  -1 9499.95  466.95
  -1  -3  -1 9565.04  466.75
   1   3   0  115.09    5.70
   1   3   0   96.79    5.60
   1   3   0  109.59    5.60
   1   3   0  111.69    5.60
  -1  -3   0  121.89    5.70
  -1  -3   0  114.79    5.60
  -1  -3   0  122.29    5.60
   1   3  -1 1272.07   63.69
   1   3  -1 1265.97   63.59
   1   3  -1 1311.17   63.59
  -1  -3   1 1279.57   63.59
  -1  -3   1 1318.37   63.59
  -1  -3   1 1328.07   63.79
   1   3  -2   87.29    4.60
   1   3  -2   86.39    4.60
   1   3  -2   82.99    4.60
   1   3  -2   88.69    4.50
  -1  -3   2   90.39    4.70
  -1  -3   2   85.59    4.60
  -1  -3   2   78.39    4.50
  -1  -3   2   93.89    4.60
   1   3  -3   13.80    2.00
   1   3  -3   16.00    1.70
   1   3  -3   20.20    1.80
   1   3  -3   19.50    1.80
  -1  -3   3   16.60    1.70
  -1  -3   3   18.50    1.90
   1   3  -4  116.59    6.50
   1   3  -4  111.19    6.50
   1   3  -4  119.29    6.60
   1   3  -4  116.49    6.60
  -1  -3   4  133.29    6.80
  -1  -3   4  116.39    6.60
  -1  -3   4  114.59    6.80
  -1  -3   4  134.79    6.70
   1   3  -5   69.59    4.80
   1   3  -5   79.49    4.60
   1   3  -5   76.79    5.00
  -1  -3   5   74.39    4.70
  -1  -3   5   81.69    5.00
  -1  -3   5   74.09    5.00
  -1  -3   5   76.69    4.90
   1   3  -6   49.50    4.30
   1   3  -6   52.99    4.70
   1   3  -6   56.79    4.90
  -1  -3   6   55.99    5.30
  -1  -3   6   60.19    4.50
  -1  -3   6   49.99    4.90
   1   3  -7   98.29    7.20
   1   3  -7  125.19    8.20
   1   3  -7  114.29    8.10
   1   3  -7  113.59    7.50
  -1  -3   7  101.39    7.50
  -1  -3   7  117.79    8.50
  -1  -3   7  105.09    7.30
  -1  -3   7  117.49    7.10
   1   3  -8   83.59    7.00
   1   3  -8  106.79    8.80
   1   3  -8  109.19    7.70
   1   3  -8  102.79    7.70
  -1  -3   8  107.29    7.20
  -1  -3   8  101.99    7.90
  -1  -3   8   90.49    7.30
  -1  -3   8   90.59    7.70
  -1  -3   8  105.79    9.00
   1   3  -9    1.30    6.60
   1   3  -9    2.70    4.40
  -1  -3   9    6.00    5.60
  -1  -3   9   11.20    5.10
  -1  -3   9   10.50    6.40
  -1  -3   9   -2.30    5.30
   1   3 -10   -1.00    4.90
   1   3 -10   18.00    6.70
   1   3 -10    4.80    8.10
   1   3 -10   13.10    6.30
  -1  -3  10  -10.30    6.90
  -1  -3  10    3.10    4.70
  -1  -3  10  -13.00   12.00
   2   3  10    2.40    6.90
   2   3  10   11.60    8.00
   2   3  10  -11.80   11.10
   2   3  10    5.90    5.60
  -2  -3 -10    1.70    3.80
  -2  -3 -10   -3.20    7.00
  -2  -3 -10   15.10    9.10
  -2  -3 -10   -1.70    6.70
   2   3   9   14.90    5.00
   2   3   9   11.60    5.90
  -2  -3  -9   18.60    4.60
  -2  -3  -9    4.30    6.50
   2   3   8    9.20    5.70
   2   3   8   -1.60    5.70
   2   3   8   -0.40    5.70
   2   3   8   -1.70    5.60
  -2  -3  -8   -0.10    4.80
  -2  -3  -8    1.00    6.40
  -2  -3  -8    3.80    4.40
   2   3   7   14.00    3.60
   2   3   7   14.70    5.40
   2   3   7   13.20    5.10
   2   3   7   14.90    4.40
  -2  -3  -7    9.40    3.60
  -2  -3  -7   13.60    5.50
  -2  -3  -7    9.60    4.70
   2   3   6   84.89    6.00
   2   3   6   65.79    6.20
   2   3   6   81.09    6.30
  -2  -3  -6   80.79    6.10
  -2  -3  -6   84.09    8.00
  -2  -3  -6   90.89    6.30
   2   3   5   11.20    2.80
   2   3   5    6.50    2.70
   2   3   5    6.60    2.80
   2   3   5   10.30    3.50
  -2  -3  -5    5.20    2.80
  -2  -3  -5   11.90    3.90
  -2  -3  -5    7.90    2.90
  -2  -3  -5    6.30    2.50
   2   3   4  451.65   22.00
   2   3   4  445.86   22.00
   2   3   4  456.45   22.10
   2   3   4  428.36   22.40
  -2  -3  -4  429.16   22.00
  -2  -3  -4  451.35   22.00
  -2  -3  -4  426.16   22.30
  -2  -3  -4  428.56   22.10
  -2  -3  -4  435.36   22.00
   2   3   3  420.96   20.40
   2   3   3  396.06   20.30
   2   3   3  410.76   20.30
   2   3   3  405.46   20.60
  -2  -3  -3  410.66   20.30
  -2  -3  -3  403.96   20.70
  -2  -3  -3  411.36   20.30
  -2  -3  -3  391.96   20.30
  -2  -3  -3  415.86   20.30
   2   3   2 1967.50   95.49
   2   3   2 1961.60   95.49
   2   3   2 1901.01   95.49
   2   3   2 1942.11   95.79
  -2  -3  -2 1870.41   95.49
  -2  -3  -2 1913.11   95.49
  -2  -3  -2 2028.30   95.79
  -2  -3  -2 2041.00   96.09
  -2  -3  -2 1993.60   95.49
   2   3   1  179.08    9.30
   2   3   1  184.58    9.30
   2   3   1  184.18    9.30
   2   3   1  196.18    9.20
  -2  -3  -1  188.08    9.70
  -2  -3  -1  185.78    9.30
  -2  -3  -1  182.08    9.30
  -2  -3  -1  188.18    9.30
   2   3   0 2430.86  120.99
   2   3   0 2656.73  121.19
   2   3   0 2385.46  121.59
  -2  -3   0 2445.46  121.09
  -2  -3   0 2516.85  121.09
  -2  -3   0 2424.66  121.59
   2   3  -1    1.20    0.40
   2   3  -1    1.00    0.70
   2   3  -1    2.20    0.60
  -2  -3   1    2.50    0.60
  -2  -3   1    0.70    0.70
   2   3  -2  675.53   33.70
   2   3  -2  682.83   33.70
   2   3  -2  696.23   33.80
  -2  -3   2  704.63   33.70
  -2  -3   2  668.13   33.70
  -2  -3   2  702.33   33.80
   2   3  -3   60.69    3.30
   2   3  -3   58.69    3.50
   2   3  -3   61.49    3.60
  -2  -3   3   49.60    3.30
  -2  -3   3   54.29    3.30
  -2  -3   3   58.69    3.30
  -2  -3   3   61.79    3.60
   2   3  -4  310.37   15.80
   2   3  -4  310.17   16.00
   2   3  -4  306.97   15.90
   2   3  -4  315.27   15.90
  -2  -3   4  332.47   16.10
  -2  -3   4  303.47   15.90
  -2  -3   4  306.27   15.80
  -2  -3   4  325.57   15.90
   2   3  -5    8.20    3.00
   2   3  -5    8.40    2.20
   2   3  -5    7.20    2.60
  -2  -3   5    9.80    2.20
  -2  -3   5    8.70    2.70
  -2  -3   5   10.50    2.30
  -2  -3   5    6.70    3.00
   2   3  -6   10.60    2.80
   2   3  -6   16.90    3.30
   2   3  -6   14.50    3.80
   2   3  -6   11.20    3.00
  -2  -3   6   17.80    3.40
  -2  -3   6    9.80    2.60
  -2  -3   6   10.90    3.60
  -2  -3   6   16.60    4.00
   2   3  -7   16.60    3.50
   2   3  -7   17.40    4.60
   2   3  -7   16.80    3.90
   2   3  -7   13.90    3.60
  -2  -3   7   22.30    3.90
  -2  -3   7    6.70    3.90
  -2  -3   7   16.80    4.30
  -2  -3   7   10.90    3.90
  -2  -3   7   14.40    4.10
   2   3  -8   -2.00    6.20
   2   3  -8    0.20    4.00
   2   3  -8   -2.20    4.50
   2   3  -8    3.00    3.70
  -2  -3   8   -8.10    4.10
  -2  -3   8    1.10    3.50
  -2  -3   8   -3.20    4.80
  -2  -3   8   -3.90    4.10
  -2  -3   9   13.70    6.10
  -2  -3   9   46.10    6.40
   2   3 -10   -0.50    7.10
   2   3 -10   10.30    6.40
   2   3 -10    1.30    7.00
  -2  -3  10    3.50    4.60
  -2  -3  10    3.20    6.50
   3   3   9   33.30    7.20
   3   3   9   16.70    6.40
   3   3   9   27.20    6.50
   3   3   9   19.80    9.70
  -3  -3  -9   26.40    4.80
  -3  -3  -9   21.70    8.00
   3   3   8   37.70    8.00
   3   3   8   32.60   10.60
   3   3   8   26.50    5.40
  -3  -3  -8   35.80    5.70
  -3  -3  -8   46.40    6.10
   3   3   7   81.19    8.20
   3   3   7   79.19    6.20
   3   3   7   78.39    5.90
  -3  -3  -7   82.19    8.30
  -3  -3  -7   80.09    6.10
  -3  -3  -7   65.69    6.10
   3   3   6   59.99    5.60
   3   3   6   48.30    4.70
   3   3   6   44.30    6.70
   3   3   6   51.49    5.00
  -3  -3  -6   45.60    5.00
  -3  -3  -6   49.80    6.50
  -3  -3  -6   52.79    4.80
  -3  -3  -6   49.20    4.80
   3   3   5   76.99    6.30
   3   3   5   80.89    5.60
   3   3   5   83.69    5.40
  -3  -3  -5   74.79    5.10
  -3  -3  -5   79.59    5.90
  -3  -3  -5   64.79    5.00
  -3  -3  -5   73.89    5.40
  -3  -3  -5   80.19    7.40
   3   3   4  355.56   19.10
   3   3   4  377.86   18.70
   3   3   4  376.96   18.70
   3   3   4  362.76   18.70
  -3  -3  -4  364.86   19.20
  -3  -3  -4  371.56   18.70
  -3  -3  -4  363.66   18.70
  -3  -3  -4  364.76   18.70
  -3  -3  -4  387.26   18.70
   3   3   3   73.39    4.30
   3   3   3   72.19    4.80
   3   3   3   69.29    4.10
   3   3   3   67.79    4.20
  -3  -3  -3   70.39    4.30
  -3  -3  -3   70.09    4.90
  -3  -3  -3   72.59    4.20
  -3  -3  -3   69.69    4.30
  -3  -3  -3   63.99    4.00
   3   3   2    3.60    1.60
   3   3   2    6.10    2.50
   3   3   2    2.20    0.80
  -3  -3  -2    3.90    2.90
  -3  -3  -2    3.20    1.10
  -3  -3  -2    4.30    1.50
  -3  -3  -2    5.60    1.60
  -3  -3  -2    3.90    1.10
   3   3   1  564.34   27.50
   3   3   1  553.64   27.50
   3   3   1  590.34   27.50
   3   3   1  547.85   27.60
  -3  -3  -1  536.45   27.50
  -3  -3  -1  570.34   27.90
  -3  -3  -1  554.64   27.60
  -3  -3  -1  569.74   27.50
   3   3   0  724.73   34.20
   3   3   0  685.63   34.20
   3   3   0  698.43   34.20
  -3  -3   0  697.63   34.40
  -3  -3   0  680.83   34.20
  -3  -3   0  680.33   34.10
  -3  -3   0  718.03   34.10
   3   3  -1 1195.58   56.99
   3   3  -1 1117.09   56.99
   3   3  -1 1178.68   57.09
  -3  -3   1 1133.19   56.99
  -3  -3   1 1167.78   56.99
  -3  -3   1 1204.58   57.09
   3   3  -2  502.35   25.10
   3   3  -2  524.45   25.20
   3   3  -2  509.05   25.30
   3   3  -2  504.75   25.10
  -3  -3   2  517.55   25.10
  -3  -3   2  501.45   25.10
  -3  -3   2  520.05   25.30
   3   3  -3   58.49    3.50
   3   3  -3   57.09    3.20
   3   3  -3   53.69    3.80
  -3  -3   3   56.59    3.60
  -3  -3   3   52.99    3.20
  -3  -3   3   58.49    3.30
  -3  -3   3   51.89    3.20
   3   3  -4  399.06   19.50
   3   3  -4  382.66   19.70
   3   3  -4  391.36   19.50
  -3  -3   4  376.66   19.50
  -3  -3   4  374.66   19.50
  -3  -3   4  393.16   19.70
  -3  -3   4  411.56   19.60
   3   3  -5   25.00    2.40
   3   3  -5   22.40    2.50
  -3  -3   5   20.50    2.90
  -3  -3   5   27.40    2.80
  -3  -3   5   29.20    3.10
  -3  -3   5   25.20    3.30
   3   3  -6  133.49    7.70
   3   3  -6  110.99    7.70
   3   3  -6  133.19    8.10
   3   3  -6  150.78    8.00
  -3  -3   6  138.89    8.00
  -3  -3   6  130.19    7.60
  -3  -3   6  133.29    8.20
  -3  -3   6  125.99    7.50
   3   3  -7   28.30    4.20
   3   3  -7   36.60    4.20
   3   3  -7   34.50    4.50
   3   3  -7   38.60    4.60
  -3  -3   7   32.60    4.40
  -3  -3   7   24.30    4.10
  -3  -3   7   22.30    3.90
  -3  -3   7   25.70    4.30
   3   3  -8  103.49    7.60
   3   3  -8   97.69    7.10
   3   3  -8   89.59    7.30
   3   3  -8  110.99    7.70
  -3  -3   8   75.09    8.60
  -3  -3   8   96.39    7.90
  -3  -3   8   93.49    7.30
  -3  -3   8  106.99    7.60
  -3  -3   8  104.39    7.10
   3   3  -9   10.90    6.50
   3   3  -9    1.50    5.40
  -3  -3   9    4.00    4.10
  -3  -3   9   13.10    5.20
  -3  -3   9    7.00    5.40
  -3  -3   9   20.50    7.40
   3   3 -10   -0.50    8.10
   3   3 -10    5.00    7.10
  -3  -3  10    3.40    6.30
  -3  -3  10    3.60    6.10
  -3  -3  10  -10.00    8.70
  -3  -3  10   -3.10    4.00
  -3  -3  10   -3.20    4.90
   4   3   9    4.20    6.50
   4   3   9    9.00   11.90
   4   3   9    1.50    7.20
  -4  -3  -9    6.30    7.00
  -4  -3  -9    3.00    6.80
  -4  -3  -9   -3.10    3.40
   4   3   8   41.10    6.40
   4   3   8   37.30    7.10
   4   3   8   42.00    5.50
  -4  -3  -8   43.10    5.00
  -4  -3  -8   26.30    7.80
  -4  -3  -8   35.40    6.80
  -4  -3  -8   48.60    8.40
   4   3   7   33.50    6.90
   4   3   7   42.10    7.00
  -4  -3  -7   31.10    5.20
  -4  -3  -7   33.30    4.90
  -4  -3  -7   37.00    7.40
  -4  -3  -7   31.20    5.60
   4   3   6   50.99    4.70
   4   3   6   48.30    5.10
   4   3   6   48.70    6.30
   4   3   6   51.19    5.00
  -4  -3  -6   59.09    4.40
  -4  -3  -6   49.20    7.40
  -4  -3  -6   49.00    5.40
  -4  -3  -6   39.30    6.30
  -4  -3  -6   51.39    5.30
   4   3   5    2.40    3.70
   4   3   5    5.10    3.20
   4   3   5    7.70    6.40
  -4  -3  -5    7.40    5.20
  -4  -3  -5    2.00    2.60
  -4  -3  -5    3.20    3.10
  -4  -3  -5    5.80    3.20
  -4  -3  -5    4.70    3.10
   4   3   4  133.59    7.20
   4   3   4  125.79    7.50
   4   3   4  130.29    7.50
   4   3   4  132.59    8.50
  -4  -3  -4  126.99    7.30
  -4  -3  -4  130.29    7.30
  -4  -3  -4  127.19    8.50
  -4  -3  -4  130.79    7.20
  -4  -3  -4  129.99    7.30
   4   3   3    3.90    1.90
   4   3   3    0.00    1.50
   4   3   3    3.20    1.60
   4   3   3    4.70    2.80
  -4  -3  -3    4.60    2.30
  -4  -3  -3    4.00    1.50
  -4  -3  -3    4.40    1.80
  -4  -3  -3    6.30    3.10
   4   3   2   36.20    3.20
   4   3   2   39.10    2.80
   4   3   2   28.20    2.60
   4   3   2   32.30    2.30
   4   3   2   31.20    2.40
  -4  -3  -2   38.50    2.50
  -4  -3  -2   33.80    2.60
  -4  -3  -2   31.90    2.30
  -4  -3  -2   34.40    3.60
   4   3   1  323.17   16.70
   4   3   1  341.07   16.70
   4   3   1  335.47   16.80
  -4  -3  -1  337.07   16.80
  -4  -3  -1  342.07   17.30
  -4  -3  -1  345.87   16.70
   4   3   0   67.99    3.40
   4   3   0   68.29    3.80
   4   3   0   64.19    3.80
  -4  -3   0   71.79    3.40
  -4  -3   0   70.59    3.90
  -4  -3   0   71.59    4.60
  -4  -3   0   66.79    3.40
   4   3  -1   10.10    0.60
   4   3  -1   10.30    1.50
   4   3  -1    7.60    0.60
  -4  -3   1   11.20    1.60
  -4  -3   1   11.30    1.70
   4   3  -2  184.18    9.40
   4   3  -2  178.08    9.10
   4   3  -2  178.28    9.50
  -4  -3   2  177.28    9.50
  -4  -3   2  188.98    9.20
  -4  -3   2  193.28    9.10
   4   3  -3  154.28    8.00
   4   3  -3  153.98    8.50
   4   3  -3  156.98    8.10
  -4  -3   3  154.68    8.40
  -4  -3   3  161.38    8.10
  -4  -3   3  151.58    8.00
   4   3  -4   67.79    4.10
   4   3  -4   65.89    3.90
   4   3  -4   71.19    4.10
   4   3  -4   69.19    4.50
  -4  -3   4   58.59    4.10
  -4  -3   4   67.89    4.10
  -4  -3   4   65.89    4.00
  -4  -3   4   69.59    4.40
   4   3  -5   43.90    4.30
   4   3  -5   54.89    4.00
   4   3  -5   50.79    3.70
   4   3  -5   50.59    3.30
  -4  -3   5   50.59    4.20
  -4  -3   5   55.39    3.80
  -4  -3   5   47.10    3.50
  -4  -3   5   46.30    3.50
   4   3  -6   23.80    3.30
  -4  -3   6   20.60    4.60
  -4  -3   6   20.90    3.80
  -4  -3   6   15.80    3.10
  -4  -3   6   20.50    3.90
   4   3  -7  112.09    7.10
   4   3  -7  106.69    6.80
   4   3  -7  106.79    7.50
  -4  -3   7  100.69    6.60
  -4  -3   7  101.39    7.30
  -4  -3   7  101.89    7.00
  -4  -3   7  112.09    6.70
   4   3  -8  110.89    7.20
   4   3  -8  100.49    7.60
   4   3  -8   92.59    8.20
  -4  -3   8   81.79    7.40
  -4  -3   8   75.49    6.60
  -4  -3   8   89.59    7.10
  -4  -3   8   89.09    7.40
   4   3 -10    6.10    5.50
   4   3 -10    3.00    7.60
   4   3 -10    1.30    6.00
  -4  -3  10   -4.40    3.90
  -4  -3  10   13.00    7.70
  -4  -3  10   -3.10    4.70
  -4  -3  10   12.90    6.30
  -4  -3  10   -1.60    7.10
   5   3   8   11.10    5.50
  -5  -3  -8   12.30    6.20
  -5  -3  -8   15.90    7.30
  -5  -3  -8    7.40    4.30
  -5  -3  -8    8.30    5.80
   5   3   7    9.90    8.70
   5   3   7    0.50    6.70
  -5  -3  -7   13.90    7.40
  -5  -3  -7    3.90    4.60
   5   3   6    6.30    3.90
   5   3   6   10.00    6.30
   5   3   6   10.40    3.30
   5   3   6    9.60    4.20
  -5  -3  -6    9.40    4.00
  -5  -3  -6    9.10    6.00
  -5  -3  -6    8.70    3.50
  -5  -3  -6    8.60    4.70
  -5  -3  -6    4.10    3.20
   5   3   5   74.89    5.60
   5   3   5   72.69    7.10
   5   3   5   78.09    5.60
  -5  -3  -5   70.09    5.50
  -5  -3  -5   77.49    5.50
  -5  -3  -5   69.29    6.70
  -5  -3  -5   77.79    6.10
  -5  -3  -5   73.89    5.70
   5   3   4   -0.70    3.10
   5   3   4   17.10    6.00
  -5  -3  -4    6.60    2.30
  -5  -3  -4    0.50    2.80
  -5  -3  -4    5.00    5.40
  -5  -3  -4    5.50    1.70
   5   3   3   43.20    3.10
   5   3   3   42.60    3.20
   5   3   3   32.90    3.00
   5   3   3   46.80    4.90
  -5  -3  -3   45.50    3.30
  -5  -3  -3   42.60    3.10
  -5  -3  -3   41.70    4.90
  -5  -3  -3   38.40    3.10
  -5  -3  -3   41.10    2.90
   5   3   2    3.10    1.30
   5   3   2    5.90    1.70
  -5  -3  -2    6.30    1.70
  -5  -3  -2    6.90    3.40
   5   3   1   83.39    4.50
   5   3   1   83.19    4.60
   5   3   1   83.19    4.80
  -5  -3  -1   83.99    4.30
  -5  -3  -1   82.29    5.50
  -5  -3  -1   85.49    4.60
  -5  -3  -1   78.39    4.30
   5   3   0  596.04   29.60
   5   3   0  536.45   29.60
   5   3   0  651.03   30.00
  -5  -3   0  623.44   30.00
  -5  -3   0  631.14   30.30
   5   3  -1   34.20    2.60
  -5  -3   1   35.70    2.40
  -5  -3   1   35.40    2.90
  -5  -3   1   33.20    3.30
   5   3  -2  262.57   13.30
   5   3  -2  282.17   13.70
   5   3  -2  269.27   13.30
   5   3  -2  271.57   13.90
  -5  -3   2  253.57   13.30
  -5  -3   2  279.17   13.30
  -5  -3   2  276.17   13.80
   5   3  -3  257.47   12.90
   5   3  -3  252.57   13.10
   5   3  -3  243.08   12.60
   5   3  -3  247.58   12.70
  -5  -3   3  236.08   12.70
  -5  -3   3  262.37   12.70
  -5  -3   3  271.07   13.20
   5   3  -4  200.88   10.50
   5   3  -4  207.38   10.50
   5   3  -4  199.28   10.90
   5   3  -4  197.08   10.30
  -5  -3   4  190.78   10.40
  -5  -3   4  215.78   10.40
  -5  -3   4  212.78   10.90
  -5  -3   4  195.38   10.30
   5   3  -5   70.19    4.50
   5   3  -5   63.89    4.20
   5   3  -5   69.89    4.50
   5   3  -5   67.99    5.50
  -5  -3   5   68.99    4.50
  -5  -3   5   68.59    5.20
  -5  -3   5   53.89    4.30
  -5  -3   5   60.89    3.90
   5   3  -6   46.40    6.50
   5   3  -6   40.90    4.00
   5   3  -6   40.50    3.60
   5   3  -6   53.29    5.10
  -5  -3   6   42.60    4.60
  -5  -3   6   48.80    4.50
  -5  -3   6   53.39    3.70
  -5  -3   6   39.70    4.80
   5   3  -7    0.40    2.70
   5   3  -7    0.00    4.70
   5   3  -7    0.70    3.00
   5   3  -7   -0.10    3.00
  -5  -3   7    0.50    4.90
  -5  -3   7    2.80    3.40
  -5  -3   7    2.00    2.70
  -5  -3   7   -4.50    3.90
   5   3  -8   34.00    5.30
   5   3  -8   25.30    3.40
  -5  -3   8   30.00    5.70
  -5  -3   8   24.50    4.90
  -5  -3   8   34.90    5.20
  -5  -3   8   29.80    5.00
   5   3  -9   40.10    8.50
   5   3  -9   34.70    3.50
   5   3  -9   31.70    6.40
  -5  -3   9   35.60    5.20
  -5  -3   9   32.30    7.00
  -5  -3   9   32.20    5.20
  -5  -3   9   30.30    5.40
   5   3 -10   37.90   10.70
   5   3 -10    7.00    3.60
   5   3 -10   27.50    7.50
   5   3 -10    7.90    6.40
  -5  -3  10   36.00    8.30
  -5  -3  10   18.20    4.30
  -5  -3  10    3.80    7.70
  -5  -3  10   10.70    5.50
   6   3   8   18.00   13.10
   6   3   8    4.50    8.00
   6   3   8   -4.60    6.00
  -6  -3  -8   -2.80    6.00
  -6  -3  -8    2.60    3.50
  -6  -3  -8    7.80    6.60
   6   3   7   -4.70    5.30
   6   3   7    1.10    7.10
   6   3   7   -0.30    8.30
  -6  -3  -7    0.10    3.50
  -6  -3  -7   17.10    7.60
  -6  -3  -7   -1.00    5.70
  -6  -3  -7    7.80    5.40
   6   3   6    1.60    8.10
   6   3   6    1.50    4.70
   6   3   6   -4.50    5.40
   6   3   6   -0.60    4.20
  -6  -3  -6    1.00    4.70
  -6  -3  -6   -1.70    3.70
  -6  -3  -6   -0.50    3.00
  -6  -3  -6    0.50    3.60
   6   3   5   19.50    4.70
   6   3   5   28.50    5.70
   6   3   5   21.90    3.90
  -6  -3  -5   25.50    4.30
  -6  -3  -5   29.80    5.00
  -6  -3  -5   21.10    4.80
  -6  -3  -5   32.90    6.60
   6   3   4    5.20    2.90
   6   3   4   -2.10    3.00
   6   3   4    1.70    3.40
   6   3   4    0.00    4.30
  -6  -3  -4    2.20    5.00
  -6  -3  -4    3.30    3.00
  -6  -3  -4    8.90    2.80
  -6  -3  -4    6.20    2.70
   6   3   3   -3.50    7.00
   6   3   3   10.70    2.20
   6   3   3   10.60    2.60
   6   3   3    6.70    2.20
  -6  -3  -3   10.10    2.10
  -6  -3  -3   14.60    5.70
  -6  -3  -3    8.50    1.90
  -6  -3  -3   10.00    2.50
   6   3   2    0.00    1.60
   6   3   2    1.00    1.30
   6   3   2    1.80    3.70
   6   3   2    2.10    1.50
   6   3   2   -1.30    1.50
  -6  -3  -2    0.20    1.70
  -6  -3  -2    0.00    1.10
  -6  -3  -2    5.00    3.90
   6   3   1   80.29    4.40
   6   3   1   81.59    4.60
   6   3   1   75.79    4.30
   6   3   1   84.19    4.80
  -6  -3  -1   74.79    4.20
  -6  -3  -1   84.69    4.90
  -6  -3  -1   84.09    4.30
  -6  -3  -1   81.49    6.00
   6   3   0  158.88    8.40
  -6  -3   0  168.28    9.20
  -6  -3   0  160.68    8.50
  -6  -3   0  161.18    8.70
   6   3  -1    6.50    1.40
  -6  -3   1    6.90    2.20
  -6  -3   1    7.30    2.60
  -6  -3   1    8.20    3.00
   6   3  -2   55.19    3.50
   6   3  -2   49.00    2.80
   6   3  -2   54.09    2.80
  -6  -3   2   66.39    4.20
  -6  -3   2   60.29    4.30
   6   3  -3  409.76   20.70
   6   3  -3  404.26   20.50
   6   3  -3  402.56   20.20
  -6  -3   3  423.26   20.70
  -6  -3   3  426.56   20.20
  -6  -3   3  384.16   20.10
   6   3  -4   28.00    3.60
   6   3  -4   36.30    3.00
   6   3  -4   39.00    2.70
   6   3  -4   36.70    2.90
  -6  -3   4   34.00    2.80
  -6  -3   4   38.70    3.80
  -6  -3   4   36.90    2.80
   6   3  -5  134.09    7.40
   6   3  -5  121.59    7.30
   6   3  -5  134.19    7.10
   6   3  -5  126.59    8.10
  -6  -3   5  124.09    7.00
  -6  -3   5  128.89    8.20
  -6  -3   5  142.39    7.40
   6   3  -6    9.10    2.10
   6   3  -6   14.60    3.60
   6   3  -6   14.10    5.10
   6   3  -6   13.90    3.60
  -6  -3   6    8.90    4.50
  -6  -3   6    9.90    1.90
   6   3  -7    7.80    4.70
   6   3  -7    3.20    3.30
   6   3  -7    3.90    2.60
  -6  -3   7    3.70    3.40
  -6  -3   7    5.90    3.20
  -6  -3   7    5.50    4.50
   6   3  -8   24.90    3.10
   6   3  -8   28.00    6.40
   6   3  -8   33.40    8.80
   6   3  -8   32.50    5.10
  -6  -3   8   41.20    5.00
  -6  -3   8   26.60    4.80
  -6  -3   8   26.50    4.90
  -6  -3   8   37.70    4.60
   6   3  -9    1.80    5.20
   6   3  -9    5.60    6.90
   6   3  -9    2.50    7.70
   6   3  -9    5.20    3.50
  -6  -3   9    6.50    5.60
  -6  -3   9    5.70    6.10
  -6  -3   9   15.90    4.50
  -6  -3   9   15.30    5.80
  -6  -3   9   10.00    4.90
   6   3 -10    2.50    7.80
   6   3 -10    1.30    7.50
   6   3 -10   20.60   11.20
  -6  -3  10    8.70    4.00
  -6  -3  10   11.80    8.40
  -6  -3  10    6.20    7.20
  -6  -3  10   -2.30    5.00
   7   3   7   -9.60    8.10
   7   3   7   26.70   12.50
   7   3   7    2.00    7.10
  -7  -3  -7    6.50    6.90
  -7  -3  -7   -0.10    5.50
  -7  -3  -7   -5.80    7.80
  -7  -3  -7    0.80    3.30
   7   3   6   12.60    4.90
  -7  -3  -6   27.80    5.40
  -7  -3  -6   24.20    4.40
  -7  -3  -6   12.30    6.30
   7   3   5   30.10    5.20
   7   3   5   28.50    5.20
   7   3   5   29.00   10.50
   7   3   5   30.00    4.40
  -7  -3  -5   29.00    4.90
  -7  -3  -5   38.70    5.80
  -7  -3  -5   44.70    7.40
  -7  -3  -5   27.60    4.00
   7   3   4   40.30    4.50
   7   3   4   40.60    4.10
   7   3   4   38.40    4.40
  -7  -3  -4   38.40    4.60
  -7  -3  -4   38.90    4.70
  -7  -3  -4   34.60    6.50
  -7  -3  -4   36.60    4.00
   7   3   3    9.10    5.50
   7   3   3    2.00    2.10
   7   3   3    7.40    2.00
  -7  -3  -3    5.80    2.60
  -7  -3  -3    6.70    1.90
  -7  -3  -3    5.80    5.60
  -7  -3  -3   10.60    2.80
   7   3   2   12.00    1.90
   7   3   2   13.60    2.60
  -7  -3  -2   14.40    2.40
  -7  -3  -2   12.90    6.00
  -7  -3  -2   10.90    1.50
  -7  -3  -2   11.90    1.80
   7   3   1   14.50    1.40
   7   3   1   19.60    2.30
   7   3   1   21.70    2.30
   7   3   1   16.50    1.50
  -7  -3  -1   14.50    1.30
  -7  -3  -1   16.50    1.50
   7   3   0  173.58    9.90
  -7  -3   0  197.48   10.30
  -7  -3   0  204.18   10.00
  -7  -3   0  187.38   10.80
   7   3  -1   25.00    2.40
  -7  -3   1   29.00    3.30
   7   3  -2   73.89    4.70
  -7  -3   2   73.89    5.50
  -7  -3   2   79.29    4.90
  -7  -3   2   75.99    5.00
   7   3  -3   16.80    1.50
   7   3  -3   16.90    1.40
  -7  -3   3   18.10    1.40
  -7  -3   3   16.40    1.20
  -7  -3   3   25.70    3.60
  -7  -3   3   17.50    3.50
   7   3  -4    1.30    2.20
   7   3  -4   -1.10    3.50
  -7  -3   4   -0.60    1.00
  -7  -3   4   -1.50    3.60
  -7  -3   4   -0.30    1.40
   7   3  -5   11.20    2.30
   7   3  -5   11.30    2.30
   7   3  -5    5.70    2.00
  -7  -3   5   12.80    2.60
  -7  -3   5   10.90    4.90
  -7  -3   5   12.20    2.00
   7   3  -6    5.00    3.20
   7   3  -6    1.80    4.00
   7   3  -6    4.60    2.60
   7   3  -6    2.50    2.40
  -7  -3   6    6.00    3.10
  -7  -3   6    5.60    4.50
   7   3  -7   42.30    5.10
   7   3  -7   38.60    4.10
  -7  -3   7   49.70    5.00
  -7  -3   7   56.99    4.90
  -7  -3   7   41.90    5.40
   7   3  -8    2.70    6.10
   7   3  -8    1.20    1.90
   7   3  -8   -1.80    3.20
   7   3  -8    3.90    4.30
  -7  -3   8    2.50    3.80
  -7  -3   8    7.80    5.10
   7   3  -9    9.80    5.60
   7   3  -9    2.30    3.50
   7   3  -9   27.40    9.00
   7   3  -9    1.20    6.00
  -7  -3   9   -1.90    4.60
  -7  -3   9    6.50    3.60
  -7  -3   9    8.10    5.80
  -7  -3   9   -2.10    5.50
   7   3 -10    2.30    5.50
   7   3 -10   -0.20    8.50
   7   3 -10    5.20    6.60
   7   3 -10   -4.80    6.80
  -7  -3  10    0.30    8.30
  -7  -3  10    4.50    3.10
   8   3   7    4.80    7.00
   8   3   7   19.00    7.50
   8   3   7    8.10    7.30
   8   3   6    3.00    4.90
   8   3   6   -3.00    4.70
  -8  -3  -6    1.20    3.10
  -8  -3  -6    2.90    4.80
  -8  -3  -6    1.70    6.70
  -8  -3  -6   -1.80    4.50
   8   3   5   15.30    3.50
   8   3   5    9.60    5.70
   8   3   5   11.40    4.60
  -8  -3  -5   15.90    3.70
  -8  -3  -5   14.00    4.90
  -8  -3  -5   10.00    5.10
  -8  -3  -5   28.80    7.20
  -8  -3  -5    9.90    2.90
   8   3   4   21.40    9.00
   8   3   4    8.80    3.80
   8   3   4   21.20    3.80
   8   3   4   19.00    3.30
  -8  -3  -4   22.40    7.70
  -8  -3  -4   11.90    2.80
  -8  -3  -4   16.50    3.40
  -8  -3  -4   19.70    5.20
  -8  -3  -4   28.40    5.40
   8   3   3   15.10    3.50
   8   3   3   15.50    3.50
   8   3   3   15.70    2.80
  -8  -3  -3   17.50    2.90
  -8  -3  -3   12.90    3.10
  -8  -3  -3   15.10    3.40
  -8  -3  -3   19.50    6.20
   8   3   2    3.60    2.10
   8   3   2    4.50    2.10
   8   3   2    5.00    1.60
  -8  -3  -2    4.80    1.80
  -8  -3  -2    7.40    2.90
  -8  -3  -2    6.70    1.40
  -8  -3  -2    7.30    5.80
   8   3   1   37.70    3.30
   8   3   1   40.20    2.60
  -8  -3  -1   49.60    7.50
  -8  -3  -1   46.50    3.40
   8   3   0   40.70    3.60
  -8  -3   0   45.50    4.20
  -8  -3   0   46.90    3.60
  -8  -3   0   52.29    5.20
   8   3  -1   10.60    2.60
  -8  -3   1   14.60    3.50
  -8  -3   1   18.70    4.20
  -8  -3   1   17.00    2.60
  -8  -3   2    5.10    3.10
   8   3  -3   12.70    2.20
  -8  -3   3   16.60    4.10
  -8  -3   3   15.10    3.60
   8   3  -4   12.90    1.60
   8   3  -4    9.80    2.60
   8   3  -4   13.90    2.00
   8   3  -4   16.10    4.50
  -8  -3   4   10.10    1.60
  -8  -3   4   14.20    3.60
  -8  -3   4   11.60    1.40
  -8  -3   4   15.80    5.40
   8   3  -5   -0.40    2.30
   8   3  -5   -1.20    4.20
   8   3  -5    0.40    2.30
   8   3  -5    1.10    2.30
  -8  -3   5    2.10    2.50
  -8  -3   5    1.50    4.80
  -8  -3   5    0.60    2.00
  -8  -3   5    1.10    2.90
   8   3  -6   13.40    3.00
   8   3  -6    6.50    2.80
   8   3  -6   16.40    5.10
   8   3  -6   15.30    2.90
  -8  -3   6   14.40    2.30
  -8  -3   6   15.50    3.10
  -8  -3   6   10.70    2.20
  -8  -3   6   11.20    5.00
  -8  -3   6   10.50    1.80
   8   3  -7    0.20    2.30
   8   3  -7    2.70    2.70
   8   3  -7   -5.40    4.10
  -8  -3   7   -2.30    3.00
  -8  -3   7    0.10    1.70
  -8  -3   7    0.60    5.10
   8   3  -8   36.60    6.10
  -8  -3   8   33.90    5.30
   8   3  -9    3.80    2.70
   8   3  -9   -7.00    5.50
   8   3  -9    2.80    9.20
   8   3  -9    0.40    5.00
  -8  -3   9    0.60    3.40
  -8  -3   9    8.80    5.20
  -8  -3   9    7.70    4.60
   9   3   5    5.10    5.40
  -9  -3  -5    5.90    5.00
  -9  -3  -5   26.00    4.40
  -9  -3  -5    4.30    6.80
   9   3   4    7.50    2.80
   9   3   4    6.90    5.40
   9   3   4    4.50    3.30
  -9  -3  -4    5.40    3.00
  -9  -3  -4    3.20    3.40
  -9  -3  -4    9.90    8.00
  -9  -3  -4    1.30    4.60
  -9  -3  -4    3.60    4.30
   9   3   3    6.00    2.60
   9   3   3    2.80    3.70
  -9  -3  -3    6.70    2.80
  -9  -3  -3    8.90    6.20
  -9  -3  -3    1.00    3.90
  -9  -3  -3    3.70    2.50
   9   3   2   -2.20    2.20
   9   3   2   -1.50    1.40
   9   3   2   -1.50    1.90
   9   3   2   -4.80    2.70
  -9  -3  -2   -0.30    1.10
  -9  -3  -2   -1.60    2.60
  -9  -3  -2    0.50    6.00
  -9  -3  -2   -0.40    1.30
   9   3   1    7.30    2.40
   9   3   1   10.20    1.40
  -9  -3  -1   13.10    3.10
  -9  -3  -1   11.10    6.30
   9   3   0   22.20    3.40
  -9  -3   0   23.00    3.30
  -9  -3   0   40.90    7.20
  -9  -3   0   29.40    4.40
   9   3  -1    0.30    2.50
  -9  -3   1    3.70    2.80
  -9  -3   1    0.20    3.70
  -9  -3   1    4.40    4.30
   9   3  -2    1.60    2.40
  -9  -3   2    1.60    3.80
  -9  -3   2    0.30    4.20
  -9  -3   2    2.80    2.60
  -9  -3   3   -0.70    5.60
  -9  -3   3    0.60    3.50
   9   3  -4    1.10    2.20
  -9  -3   4    4.10    5.50
  -9  -3   4    0.90    2.50
   9   3  -5   -3.30    1.80
   9   3  -5   -1.70    1.70
   9   3  -5    3.30    2.30
   9   3  -5   -3.10    5.10
  -9  -3   5    0.40    3.30
  -9  -3   5    2.20    1.10
  -9  -3   5   -0.60    3.80
  -9  -3   5    3.50    2.00
   9   3  -6   17.60    3.00
   9   3  -6   19.10    3.50
   9   3  -6   26.90    5.60
   9   3  -6   16.80    2.60
  -9  -3   6   17.10    5.20
  -9  -3   6   16.20    3.90
  -9  -3   6   23.60    2.40
  -9  -3   6   18.10    3.00
  -9  -3   6   16.30    2.00
   9   3  -7    2.40    6.50
   9   3  -7   -0.70    2.90
   9   3  -7   -4.60    3.40
  -9  -3   7   -3.00    2.60
   9   3  -8    1.20    2.40
   9   3  -8   -3.80    7.20
  -9  -3   8    5.60    4.20
  -9  -3   8   15.60    5.30
   9   3  -9   15.80   11.70
   9   3  -9   -1.00    5.90
   9   3  -9    0.70    3.80
   9   3  -9   -0.70    4.50
  -9  -3   9   -2.30    3.20
  -9  -3   9   -1.10    4.70
  10   3   5    1.60    4.90
 -10  -3  -5    0.20    4.80
 -10  -3  -5   -5.10    8.40
 -10  -3  -5   -4.60    5.60
 -10  -3  -5    3.70    2.60
  10   3   4    1.70    3.80
  10   3   4    1.00    4.20
  10   3   4   -6.10    5.30
 -10  -3  -4   -6.40    6.30
 -10  -3  -4    2.50    2.60
 -10  -3  -4   -1.20    5.40
 -10  -3  -4    2.10    2.80
  10   3   3   -1.80    2.30
  10   3   3    1.00    2.90
 -10  -3  -3    8.30    8.20
 -10  -3  -3    1.30    2.50
 -10  -3  -3    5.00    1.90
 -10  -3  -3    2.50    5.60
  10   3   2    0.90    2.30
 -10  -3  -2    3.10    3.80
 -10  -3  -2    2.40    6.10
  10   3   1    1.00    2.10
 -10  -3  -1    6.20    5.60
 -10  -3  -1    0.50    6.60
 -10  -3  -1    0.40    3.00
  10   3   0   -0.70    1.50
 -10  -3   0   -1.40    2.60
 -10  -3   0    4.00    6.90
 -10  -3   0   -1.70    5.60
  10   3  -1   -0.10    1.70
 -10  -3   1    0.90    3.00
 -10  -3   1    3.10    7.00
 -10  -3   1   -2.80    5.70
  10   3  -2   17.20    2.80
 -10  -3   2   24.60    4.20
 -10  -3   2   15.20    5.20
  10   3  -3   32.70    3.60
 -10  -3   3   29.80    4.70
 -10  -3   3   38.60    5.90
 -10  -3   3   33.70    6.20
  10   3  -4    6.90    2.30
 -10  -3   4    7.50    5.10
 -10  -3   4    9.80    4.30
 -10  -3   4   16.30    4.80
  10   3  -5    1.90    2.00
  10   3  -5    2.40    1.50
  10   3  -5    0.10    3.10
 -10  -3   5    3.50    3.40
 -10  -3   5    4.70    5.70
  10   3  -6    1.90    8.50
  10   3  -6    3.90    2.80
  10   3  -6    3.80    3.20
  10   3  -6    3.70    3.90
 -10  -3   6    4.80    2.50
  10   3  -7   -0.90    4.40
  10   3  -7    2.10    3.80
 -10  -3   7    1.20    4.20
 -10  -3   7    9.90    4.50
  10   3  -8    2.30    5.80
  10   3  -8    3.80    3.60
  10   3  -8  -13.40    8.90
 -10  -3   8    3.90    2.80
 -10  -3   8    6.40    4.90
 -11  -3  -3   -5.50    6.50
 -11  -3  -3    2.70    5.40
 -11  -3  -3    6.90    2.20
  11   3   2    0.30    3.00
 -11  -3  -2   30.60    9.30
 -11  -3  -2   -0.70    5.50
  11   3   1    3.40    2.70
 -11  -3  -1   -4.50    6.60
 -11  -3  -1    3.10    4.20
 -11  -3  -1    3.20    4.10
  11   3   0   -1.80    2.80
 -11  -3   0   -2.40    8.00
 -11  -3   0   -0.70    3.70
 -11  -3   0   -0.30    5.20
  11   3  -1    2.50    3.00
 -11  -3   1    1.40    4.10
 -11  -3   1    9.00    7.60
 -11  -3   1    3.40    5.30
  11   3  -2   16.10    3.70
 -11  -3   2   20.40    4.80
 -11  -3   2   20.30    5.10
 -11  -3   2   19.90    7.60
  11   3  -3    2.80    3.20
 -11  -3   3    4.60    4.80
 -11  -3   3    3.80    5.90
 -11  -3   3    5.10    5.00
  11   3  -4    2.50    3.20
 -11  -3   4    5.00    4.60
 -11  -3   4    9.50    6.10
  11   3  -5    3.80    2.90
 -11  -3   5    9.50    5.50
 -11  -3   5   -0.30    2.50
 -11  -3   5    5.70    3.80
 -11  -3   5    6.80    4.80
  11   3  -6   12.30    2.50
  11   3  -6   14.30    4.90
  11   3  -7    4.30    4.10
  11   3  -7   -0.30    3.20
 -11  -3   7    4.50    3.30
 -11  -3   7    0.50    2.70
 -11  -3   7    4.30    5.50
  12   3   2    0.50    3.80
 -12  -3  -2   -1.10    6.80
 -12  -3  -2    5.60    6.60
 -12  -3  -2    5.30    8.00
 -12  -3  -1    4.10    5.90
  12   3   0    1.50    2.80
 -12  -3   0    4.30    6.20
 -12  -3   0   -0.20    5.60
 -12  -3   0   -6.70    6.50
  12   3  -1    5.60    2.50
 -12  -3   1   15.30    9.20
 -12  -3   1   10.80    6.40
 -12  -3   1    9.70    5.90
  12   3  -2    2.80    2.70
 -12  -3   2    5.40    5.60
 -12  -3   2   20.70    7.80
 -12  -3   2   -0.40    5.70
  12   3  -3    3.80    3.80
 -12  -3   3    5.10    5.40
 -12  -3   3    7.80    5.50
 -12  -3   3   11.10    6.70
  12   3  -4    4.00    4.60
 -12  -3   4    4.70    4.20
 -12  -3   4    5.30    6.50
  12   3  -5    1.40    3.50
 -12  -3   5    5.80    5.60
 -12  -3   5    4.40    4.40
 -12  -3   6    9.10    5.40
 -13  -3   1    5.70    8.30
  13   3  -2   -0.80    3.40
 -13  -3   2    4.70    6.30
 -13  -3   2   -2.70    7.90
 -13  -3   3   -4.50    9.70
 -13   4   3   12.10    6.00
  13  -4  -3    1.00    2.60
 -13   4   2    5.90    5.80
 -13   4   2   -0.90    8.60
  13  -4  -2    0.20    2.60
 -13   4   1    6.50    6.10
 -13   4   1    4.90    9.30
  13  -4  -1   -0.20    2.40
 -12   4   6    9.50    5.30
 -12   4   6    6.70    6.00
 -12   4   6   -1.90    2.70
  12  -4  -6    1.00    3.50
  12  -4  -6    1.80    4.80
 -12   4   5    1.30    2.30
 -12   4   5    6.20    5.50
 -12   4   5   -4.00    6.10
  12  -4  -5   -0.50    3.90
  12  -4  -5    6.90    2.80
 -12   4   4    4.40    5.50
 -12   4   4    1.50    3.60
 -12   4   4    2.10    4.00
  12  -4  -4    0.20    2.60
  12  -4  -4    7.20    2.60
  12  -4  -4    1.20    4.70
 -12   4   3   14.40    4.60
 -12   4   3    6.10    4.00
 -12   4   3   29.50    6.50
  12  -4  -3    6.80    3.80
 -12   4   2    7.20    4.80
 -12   4   2    8.60    5.20
  12  -4  -2    0.20    3.50
 -12   4   1   12.20    5.30
 -12   4   1    6.20    7.70
  12  -4  -1    1.40    3.80
 -12   4   0    3.80    5.30
 -12   4   0    5.10    7.20
  12  -4   0    0.30    2.00
  12  -4   0   -0.70    3.80
 -12   4  -1    9.60    6.30
  12  -4   1    1.30    3.10
 -12   4  -2   26.90    7.30
  12  -4   2   12.10    5.00
  12  -4   2  -10.40   10.60
 -11   4   7   31.10    4.80
 -11   4   7    8.90    5.50
 -11   4   6    4.90    3.30
 -11   4   6    7.50    4.80
 -11   4   6   11.90    5.70
 -11   4   6    1.20    3.10
  11  -4  -6    3.40    4.00
  11  -4  -6    5.90    2.90
  11  -4  -6    5.20    4.20
 -11   4   5    0.60    2.40
 -11   4   5    6.30    5.40
  11  -4  -5    3.60    3.60
  11  -4  -5    1.30    2.60
  11  -4  -5    2.80    3.60
 -11   4   4    0.40    3.10
 -11   4   4    8.70    3.40
 -11   4   4    1.70    2.50
 -11   4   4    1.60    1.90
 -11   4   4   10.70    7.00
  11  -4  -4    3.70    2.30
  11  -4  -4    2.00    3.30
 -11   4   3    3.20    3.00
 -11   4   3   20.30    6.20
  11  -4  -3    1.50    3.20
 -11   4   2    7.00    2.40
 -11   4   2   16.10    5.00
 -11   4   2    6.70    4.10
  11  -4  -2    7.20    3.00
  11  -4  -2    5.00    2.00
 -11   4   1    2.30    7.00
 -11   4   1    4.40    5.10
  11  -4  -1   -0.20    2.70
  11  -4  -1    3.10    2.00
 -11   4   0   -3.20    6.50
 -11   4   0   10.70    4.90
  11  -4   0   -1.30    2.70
  11  -4   0    4.70    3.40
 -11   4  -1   -4.00    7.30
 -11   4  -1    5.00    2.30
 -11   4  -1    4.60    2.50
  11  -4   1   23.60    7.90
  11  -4   1    6.10    2.10
  11  -4   1    5.50    2.70
  11  -4   1    4.10    2.90
 -11   4  -2    0.50    2.80
 -11   4  -2    7.90    2.20
 -11   4  -2   20.00    8.40
  11  -4   2   -2.10    9.40
  11  -4   2    4.20    3.00
 -11   4  -3   -1.80    3.30
 -11   4  -3    2.10    3.10
  11  -4   3    3.20    4.40
  11  -4   3    2.10   10.80
  11  -4   3   -2.80    3.90
 -10   4   8    7.10    4.90
  10  -4  -8    7.40    9.60
  10  -4  -8   15.60    4.90
 -10   4   7    4.10    6.00
  10  -4  -7    1.00    5.00
 -10   4   6   31.30    5.80
 -10   4   6   20.80    4.80
 -10   4   6   17.50    3.60
 -10   4   6   18.50    3.60
  10  -4  -6   13.60    3.70
  10  -4  -6   22.40    4.10
 -10   4   5   -1.90    1.90
 -10   4   5    2.40    2.70
 -10   4   5    3.40    3.90
 -10   4   5    9.20    6.00
  10  -4  -5    1.60    2.60
  10  -4  -5    0.70    3.50
  10  -4  -5   -0.30    2.10
 -10   4   4   14.00    3.10
 -10   4   4   14.10    2.40
 -10   4   4   17.00    5.70
  10  -4  -4   10.80    3.70
  10  -4  -4   13.80    3.20
  10  -4  -4    8.80    2.90
 -10   4   3   18.70    2.00
 -10   4   3   33.50    6.20
 -10   4   3   18.30    3.60
  10  -4  -3   18.90    2.40
  10  -4  -3   22.20    3.10
  10  -4  -3   21.80    2.70
 -10   4   2  102.39    6.70
 -10   4   2   86.59    5.00
 -10   4   2  114.69    8.20
 -10   4   2   98.19    5.60
  10  -4  -2   85.09    5.20
  10  -4  -2  101.89    5.50
  10  -4  -2   86.99    5.80
 -10   4   1    5.80    4.60
 -10   4   1    3.60    1.40
 -10   4   1    4.20    5.40
 -10   4   1    5.60    1.10
  10  -4  -1    1.40    1.50
  10  -4  -1    7.70    2.20
  10  -4  -1    2.90    2.50
 -10   4   0    3.20    1.60
 -10   4   0    3.40    5.60
 -10   4   0    2.30    7.10
 -10   4   0    6.40    1.50
  10  -4   0    2.10    2.20
  10  -4   0    2.90    2.30
  10  -4   0    6.10    1.70
 -10   4  -1    3.60    2.50
 -10   4  -1    0.10    6.20
  10  -4   1    1.40    1.90
  10  -4   1   -3.50    5.80
  10  -4   1    3.70    2.80
  10  -4   1    3.70    3.20
 -10   4  -2   16.70    2.90
 -10   4  -2   11.60    7.20
  10  -4   2   14.40    3.60
  10  -4   2   14.30    3.10
  10  -4   2   15.00    7.30
  10  -4   3   29.80    5.40
  10  -4   3   21.00    8.90
 -10   4  -4   19.10    4.10
 -10   4  -4    5.30    6.40
  10  -4   4   21.10   11.80
 -10   4  -5    6.00    6.20
 -10   4  -5  -14.40    7.40
 -10   4  -5    3.70    3.20
  10  -4   5  -16.30   11.60
  10  -4   5   -7.90    6.30
  10  -4   5   -7.20    5.70
   9  -4  -9    1.90    3.20
   9  -4  -9    5.70    6.80
   9  -4  -9    8.50    7.00
  -9   4   8    0.30    5.40
  -9   4   8    1.60    5.40
  -9   4   8   -1.40    4.30
   9  -4  -8   -0.70    3.80
   9  -4  -8   -0.60    4.20
   9  -4  -8   -2.30    4.30
  -9   4   7   -2.10    3.20
  -9   4   7    6.50    5.30
   9  -4  -7   -2.00    4.20
   9  -4  -7    0.80    3.10
  -9   4   6   20.50    3.80
  -9   4   6   21.30    4.60
  -9   4   6   16.40    2.70
   9  -4  -6   14.90    2.30
   9  -4  -6   16.60    7.20
   9  -4  -6   23.70    4.70
  -9   4   5   -0.90    2.50
  -9   4   5   -1.20    2.80
  -9   4   5   -3.80    5.20
  -9   4   5   -2.60    3.70
   9  -4  -5   -0.50    1.60
   9  -4  -5    0.00    2.00
   9  -4  -5   -2.50    2.40
  -9   4   4    0.30    2.20
  -9   4   4    2.40    5.00
   9  -4  -4    2.00    2.60
   9  -4  -4    2.30    2.80
   9  -4  -4    7.10    3.40
  -9   4   3    3.70    2.20
  -9   4   3    1.50    3.50
  -9   4   3    2.40    1.80
  -9   4   3    4.20    1.80
   9  -4  -3    4.20    2.20
   9  -4  -3    2.50    3.90
   9  -4  -3    2.40    2.50
  -9   4   2    0.60    4.20
  -9   4   2   -4.00    3.90
  -9   4   2    1.70    1.40
  -9   4   2    0.90    2.20
  -9   4   2    1.70    1.00
   9  -4  -2    1.20    2.30
   9  -4  -2    1.50    1.70
   9  -4  -2    1.60    1.90
  -9   4   1   11.60    4.90
  -9   4   1   13.40    1.60
  -9   4   1   12.60    3.70
  -9   4   1   10.60    1.80
  -9   4   1   10.70    1.50
   9  -4  -1    9.90    4.20
   9  -4  -1    6.70    2.40
   9  -4  -1   11.60    1.90
   9  -4  -1   12.50    2.20
  -9   4   0    0.60    1.70
  -9   4   0    3.10    1.50
  -9   4   0   -0.50    4.60
   9  -4   0    3.70    2.20
   9  -4   0    3.20    2.30
   9  -4   0    0.50    2.20
   9  -4   0   -1.10    5.10
  -9   4  -1   16.70    3.10
  -9   4  -1   24.40    6.30
  -9   4  -1   18.20    2.50
   9  -4   1   25.20    7.00
   9  -4   1   17.50    2.60
  -9   4  -2    6.40    3.00
  -9   4  -2    8.20    3.00
  -9   4  -2    1.50    4.70
   9  -4   2    3.40    6.80
   9  -4   2    9.10    3.00
   9  -4   2    7.10    3.10
  -9   4  -3    4.50    6.30
   9  -4   3   20.70    7.60
  -9   4  -4   18.40    3.90
  -9   4  -4   31.50    8.50
   9  -4   4   17.60    3.00
   9  -4   4   24.90    5.60
   9  -4   4   17.50    5.60
  -9   4  -5    0.20    6.70
   9  -4   5   17.60   11.10
  -9   4  -6    0.00    6.90
  -9   4  -6    1.40    7.70
  -9   4  -6   -3.30    6.60
  -9   4  -6    6.70    3.20
   9  -4   6   12.30    7.30
   9  -4   6    1.50   16.80
   9  -4   6    5.50    5.40
  -8   4   9   -5.20    3.30
  -8   4   9    1.60    6.60
  -8   4   9    4.50    6.20
  -8   4   9    1.00    4.60
   8  -4  -9    0.40    8.70
   8  -4  -9   -1.80    5.30
   8  -4  -9    0.50    3.60
  -8   4   8   12.80    3.60
  -8   4   8    1.50    6.60
  -8   4   8   18.20    5.90
  -8   4   8    9.00    5.80
   8  -4  -8    4.60    2.80
   8  -4  -8   10.90    5.00
   8  -4  -8    5.10    4.60
   8  -4  -8    9.30    6.60
  -8   4   7   -0.20    4.50
  -8   4   7    8.00    5.70
  -8   4   7    1.30    3.80
  -8   4   7   -1.60    3.50
   8  -4  -7    1.30    5.70
   8  -4  -7    0.60    2.50
   8  -4  -7    5.00    4.00
  -8   4   6   25.30    4.10
  -8   4   6   18.50    5.30
  -8   4   6   20.80    5.70
   8  -4  -6   16.60    3.10
   8  -4  -6   23.40    4.80
   8  -4  -6   15.50    3.10
   8  -4  -6   19.00    5.40
  -8   4   5   -0.50    3.20
  -8   4   5   -5.50    4.60
  -8   4   5    2.70    2.00
   8  -4  -5   -0.20    2.40
   8  -4  -5   -3.60    3.80
   8  -4  -5   -0.20    2.00
   8  -4  -5   -1.90    2.60
  -8   4   4    5.30    2.90
  -8   4   4    5.40    4.40
  -8   4   4    6.60    2.40
   8  -4  -4    7.50    2.80
   8  -4  -4    7.30    2.00
   8  -4  -4    7.70    2.40
  -8   4   3   14.30    2.20
  -8   4   3   12.30    2.30
  -8   4   3   16.50    5.10
  -8   4   3    8.80    1.90
   8  -4  -3   12.80    2.20
   8  -4  -3   13.50    2.40
   8  -4  -3   11.80    2.20
  -8   4   2   45.20    3.20
  -8   4   2   43.60    4.00
  -8   4   2   42.30    3.10
  -8   4   2   46.70    5.80
  -8   4   2   46.80    3.00
   8  -4  -2   44.10    2.90
   8  -4  -2   43.80    3.40
  -8   4   1   13.20    1.50
  -8   4   1    9.90    1.70
  -8   4   1   17.40    5.10
  -8   4   1   13.00    1.80
   8  -4  -1   16.50    3.10
   8  -4  -1    8.50    3.10
   8  -4  -1    9.70    2.00
  -8   4   0    5.10    3.60
  -8   4   0    8.20    1.20
  -8   4   0    7.20    1.50
  -8   4   0    5.80    1.60
   8  -4   0   13.00    3.70
  -8   4  -1   22.40    2.50
  -8   4  -1   18.10    3.30
  -8   4  -1   23.20    5.30
   8  -4   1   20.20    3.00
   8  -4   1   27.60    5.60
   8  -4   1   22.90    2.90
   8  -4   1   19.10    2.80
  -8   4  -2   20.20    2.70
  -8   4  -2   27.40    3.60
  -8   4  -2   28.20    6.80
   8  -4   2   26.00    2.50
   8  -4   2   29.40    7.20
  -8   4  -3   12.60    2.50
  -8   4  -3   14.40    6.90
  -8   4  -3   13.50    2.90
   8  -4   3   10.40    3.10
   8  -4   3   12.50    3.60
   8  -4   3   12.90    2.10
   8  -4   3   13.50    5.70
  -8   4  -4    4.60    3.20
  -8   4  -4    8.30    5.80
   8  -4   4    4.00    2.50
   8  -4   4    6.70    2.30
   8  -4   4    7.20    3.30
  -8   4  -5   38.30    5.20
  -8   4  -5   43.50    7.60
  -8   4  -5   55.39    9.20
   8  -4   5   43.10    6.40
   8  -4   5   56.59    6.60
  -8   4  -6    4.90    3.20
  -8   4  -6    7.20    4.80
  -8   4  -6    6.10    7.10
   8  -4   6  -12.70   10.80
   8  -4   6    3.70    5.60
  -8   4  -7   30.60    9.70
   8  -4   7   24.80    8.20
  -7   4  10   10.00    8.90
  -7   4  10   -1.60    6.00
   7  -4 -10   -7.50    6.80
   7  -4 -10    0.90    3.60
  -7   4   9    2.00    3.90
  -7   4   9    1.90    4.60
   7  -4  -9   12.00    5.50
   7  -4  -9   -4.10    7.60
  -7   4   8   47.90    6.60
  -7   4   8   53.99    7.80
   7  -4  -8   50.59    6.20
  -7   4   7    2.90    5.50
  -7   4   7    1.30    3.60
  -7   4   7    1.70    2.70
  -7   4   7    0.20    3.50
   7  -4  -7    1.00    2.90
   7  -4  -7    4.90    3.30
   7  -4  -7    3.60    4.00
  -7   4   6   23.20    5.30
  -7   4   6   33.10    5.30
  -7   4   6   21.00    3.20
   7  -4  -6   25.30    3.60
   7  -4  -6   21.50    5.00
   7  -4  -6   22.70    3.60
   7  -4  -6   17.50    2.40
  -7   4   5    2.60    4.40
  -7   4   5    6.10    3.00
   7  -4  -5    4.90    2.40
   7  -4  -5    6.50    2.90
   7  -4  -5    5.10    4.30
   7  -4  -5    8.30    3.00
  -7   4   4    3.20    2.30
  -7   4   4    1.90    1.50
  -7   4   4    1.10    2.20
  -7   4   4    3.70    4.40
   7  -4  -4    0.80    2.00
   7  -4  -4    1.80    2.00
  -7   4   3    3.20    1.60
  -7   4   3    1.60    1.80
  -7   4   3    2.10    4.30
   7  -4  -3    3.90    1.70
   7  -4  -3   -1.30    1.20
   7  -4  -3    0.50    1.90
  -7   4   2   46.70    4.50
  -7   4   2   45.30    2.80
  -7   4   2   43.10    3.30
  -7   4   2   43.90    3.40
   7  -4  -2   41.20    3.00
   7  -4  -2   40.60    3.20
   7  -4  -2   46.90    3.10
  -7   4   1   17.90    1.40
  -7   4   1   18.00    3.40
  -7   4   1   18.20    3.00
  -7   4   1   17.70    1.70
  -7   4   1   17.40    1.80
   7  -4  -1   20.00    3.80
   7  -4  -1   19.30    2.00
   7  -4  -1   16.40    2.30
  -7   4   0   14.80    2.50
  -7   4   0   16.00    1.30
  -7   4   0   22.00    3.70
  -7   4   0   17.50    1.80
   7  -4   0   16.10    2.10
   7  -4   0   22.10    2.20
   7  -4   0   18.60    3.50
   7  -4   0   21.90    2.20
  -7   4  -1   -2.20    3.20
  -7   4  -1    3.30    1.50
  -7   4  -1    3.60    1.70
   7  -4   1    2.50    1.60
   7  -4   1    5.60    1.90
  -7   4  -2    3.40    2.00
  -7   4  -2    2.70    1.60
  -7   4  -2   -3.70    5.50
   7  -4   2   -3.20    5.00
   7  -4   2    1.60    1.00
   7  -4   2    1.50    2.00
   7  -4   2    1.70    2.10
  -7   4  -3   25.20    3.50
  -7   4  -3   16.90    6.20
   7  -4   3   21.30    3.20
   7  -4   3   17.50    2.00
   7  -4   3   21.90    3.80
   7  -4   3   17.20    5.30
  -7   4  -4   -0.20    2.90
  -7   4  -4    2.70    5.90
   7  -4   4   13.50    6.50
   7  -4   4    0.50    3.10
   7  -4   4    0.20    2.00
   7  -4   4    0.40    2.80
  -7   4  -5   39.40    6.90
  -7   4  -5   26.60    4.10
  -7   4  -5   32.80    5.20
   7  -4   5   19.10    3.30
   7  -4   5   18.30   10.50
   7  -4   5   24.50    4.40
  -7   4  -6   44.60    7.30
  -7   4  -6   57.69    5.30
  -7   4  -6   61.89    7.80
   7  -4   6   38.70    5.60
   7  -4   6   60.39    6.70
  -7   4  -7   13.60    6.70
  -7   4  -7   26.50    7.70
  -7   4  -7   11.80    3.60
   7  -4   7    4.90    5.70
   7  -4   7   26.90    7.60
   7  -4   7    5.10    6.30
  -6   4  10   -1.70    4.10
  -6   4  10    8.40    3.60
  -6   4  10   23.30    9.00
   6  -4 -10    3.60    8.70
   6  -4 -10   -3.90    6.00
   6  -4 -10    5.50    6.40
  -6   4   9    8.00    6.80
  -6   4   9   11.10    4.90
  -6   4   9   17.50    4.50
   6  -4  -9    8.80    6.30
   6  -4  -9   26.90    7.70
   6  -4  -9   13.80    5.50
   6  -4  -9   10.60    3.00
  -6   4   8   15.60    5.40
  -6   4   8    8.40    4.80
   6  -4  -8    7.80    4.90
   6  -4  -8   10.60    4.90
   6  -4  -8    6.30    3.20
   6  -4  -8   10.70    6.10
  -6   4   7   16.40    4.60
  -6   4   7   18.70    4.60
  -6   4   7   24.20    5.40
  -6   4   7   18.60    4.20
   6  -4  -7   19.80    5.00
   6  -4  -7   15.30    3.00
   6  -4  -7   22.40    4.40
  -6   4   6   50.49    4.90
  -6   4   6   48.50    5.00
  -6   4   6   41.40    5.00
   6  -4  -6   56.79    4.10
   6  -4  -6   49.20    5.30
   6  -4  -6   56.99    5.10
   6  -4  -6   55.69    4.50
  -6   4   5   69.49    4.50
  -6   4   5   78.99    5.70
  -6   4   5   82.19    6.20
  -6   4   5   69.79    5.10
   6  -4  -5   89.89    6.70
   6  -4  -5   79.79    5.60
   6  -4  -5   70.49    4.50
  -6   4   4    6.10    2.00
  -6   4   4    4.90    1.40
  -6   4   4    7.40    4.00
  -6   4   4    4.80    2.00
   6  -4  -4    5.40    1.70
   6  -4  -4    7.40    3.20
   6  -4  -4    5.60    1.90
   6  -4  -4    5.90    1.80
  -6   4   3    6.50    1.70
  -6   4   3    7.00    3.00
  -6   4   3    7.60    1.30
   6  -4  -3    6.00    1.60
   6  -4  -3    8.20    1.70
   6  -4  -3    5.10    1.50
  -6   4   2   42.70    2.70
  -6   4   2   38.90    3.80
  -6   4   2   38.10    2.50
  -6   4   2   38.90    2.70
   6  -4  -2   39.50    2.80
   6  -4  -2   36.30    2.50
   6  -4  -2   39.10    2.90
   6  -4  -2   38.00    2.60
  -6   4   1   12.10    1.10
  -6   4   1   11.40    2.00
  -6   4   1   16.40    2.80
  -6   4   1   16.20    1.80
  -6   4   1   16.70    3.20
   6  -4  -1   11.90    1.70
   6  -4  -1   11.90    2.20
   6  -4  -1   11.20    1.70
   6  -4  -1   11.30    1.40
  -6   4   0    7.20    2.80
  -6   4   0    5.30    1.60
   6  -4   0    6.40    1.40
   6  -4   0    6.00    1.40
   6  -4   0    8.00    2.70
   6  -4   0    6.60    1.50
  -6   4  -1   -0.50    2.50
  -6   4  -1    1.50    1.20
  -6   4  -1    1.80    1.30
   6  -4   1    0.00    3.60
   6  -4   1    0.90    1.60
   6  -4   1    1.70    1.70
   6  -4   1    1.30    1.20
  -6   4  -2   70.49    4.10
  -6   4  -2   61.89    5.70
  -6   4  -2   63.89    3.90
   6  -4   2   65.09    5.40
   6  -4   2   69.49    4.20
   6  -4   2   67.89    4.10
   6  -4   2   61.99    3.50
  -6   4  -3    0.10    2.80
  -6   4  -3   -6.60    5.50
   6  -4   3    0.10    2.20
   6  -4   3    0.90    1.50
   6  -4   3    2.50    2.50
  -6   4  -4   -7.70    5.20
  -6   4  -4   -0.10    2.80
  -6   4  -4    1.80    3.20
   6  -4   4   -1.20    1.90
   6  -4   4   -3.80    4.40
   6  -4   4   -0.60    3.50
   6  -4   4   -2.40    2.90
  -6   4  -5   46.60    4.60
  -6   4  -5   44.80    4.30
  -6   4  -5   41.30    4.60
  -6   4  -5   43.50    7.10
   6  -4   5   38.40    4.50
   6  -4   5   45.00    3.70
  -6   4  -6   23.10    4.30
   6  -4   6   13.60    5.40
   6  -4   6   14.40    4.40
   6  -4   6   17.50    4.70
   6  -4   6   13.60    7.70
  -6   4  -7    7.20    7.90
  -6   4  -7    3.80    4.30
  -6   4  -7   14.00    6.70
   6  -4   7    7.40    6.50
   6  -4   7   -2.50    4.60
   6  -4   7   -0.40    5.00
   6  -4   7   19.90    9.70
  -6   4  -8   -8.30    6.20
  -6   4  -8    4.30    6.10
  -6   4  -8    3.40    7.20
  -6   4  -8    2.90    3.50
   6  -4   8   -1.90    7.00
   6  -4   8   -3.40    6.10
   6  -4   8    2.60   11.00
   6  -4   8   12.00    7.40
  -5   4  10    5.20    4.70
  -5   4  10   16.00    8.60
   5  -4 -10    3.50    6.20
   5  -4 -10    4.90    5.30
   5  -4 -10   30.10   10.50
   5  -4 -10   12.20    7.00
  -5   4   9    3.50    4.80
  -5   4   9    6.40    4.40
  -5   4   9    5.10    4.10
   5  -4  -9    2.70    4.40
   5  -4  -9    0.50    4.10
   5  -4  -9    1.20    3.00
  -5   4   8   49.80    5.50
  -5   4   8   45.30    5.80
  -5   4   8   44.60    5.80
   5  -4  -8   50.69    7.30
   5  -4  -8   44.00    6.90
   5  -4  -8   37.70    4.20
   5  -4  -8   41.50    7.70
   5  -4  -8   37.70    3.60
  -5   4   7   27.30    5.20
  -5   4   7   35.50    4.80
  -5   4   7   36.80    3.90
  -5   4   7   24.90    5.00
   5  -4  -7   31.70    5.00
   5  -4  -7   33.80    4.20
   5  -4  -7   42.20    3.60
   5  -4  -7   33.80    4.60
  -5   4   6   26.60    4.20
  -5   4   6   11.80    3.50
  -5   4   6   15.90    3.10
  -5   4   6   25.80    4.90
   5  -4  -6   25.30    4.90
   5  -4  -6   19.10    2.30
   5  -4  -6   22.70    3.70
  -5   4   5   85.59    4.90
  -5   4   5   63.29    4.80
  -5   4   5   77.79    5.40
  -5   4   5   78.39    6.40
   5  -4  -5   75.59    4.50
   5  -4  -5   76.59    5.70
   5  -4  -5   80.59    4.90
   5  -4  -5   76.39    5.00
  -5   4   4   53.69    4.10
  -5   4   4   49.99    3.40
  -5   4   4   41.30    3.40
  -5   4   4   52.19    3.50
   5  -4  -4   43.20    3.30
   5  -4  -4   49.70    3.20
   5  -4  -4   49.20    4.00
   5  -4  -4   51.79    3.70
  -5   4   3   54.49    4.10
  -5   4   3   50.69    3.40
  -5   4   3   53.39    3.50
   5  -4  -3   49.99    3.20
   5  -4  -3   53.09    3.40
   5  -4  -3   49.99    3.60
   5  -4  -3   50.59    3.40
  -5   4   2  420.46   21.80
  -5   4   2  437.56   21.70
  -5   4   2  467.35   22.40
  -5   4   2  455.55   21.90
   5  -4  -2  419.96   21.70
   5  -4  -2  432.56   21.80
   5  -4  -2  445.46   21.90
   5  -4  -2  456.45   22.00
  -5   4   1    0.70    1.80
  -5   4   1    0.50    1.10
  -5   4   1   -0.30    2.50
  -5   4   1    1.40    1.30
   5  -4  -1    1.20    1.20
   5  -4  -1    1.80    1.30
   5  -4  -1    0.40    1.80
   5  -4  -1    0.00    1.30
  -5   4   0    8.50    1.60
  -5   4   0    7.30    1.40
   5  -4   0   10.30    2.40
   5  -4   0    7.40    1.40
   5  -4   0    6.50    1.40
   5  -4   0    7.60    1.40
  -5   4  -1   72.69    4.20
  -5   4  -1   85.59    4.30
  -5   4  -1   86.89    5.60
   5  -4   1   69.09    5.10
   5  -4   1   73.19    4.30
   5  -4   1   76.49    4.20
   5  -4   1   66.99    3.80
   5  -4   1   77.89    4.30
  -5   4  -2  608.54   29.10
  -5   4  -2  594.84   29.70
  -5   4  -2  566.94   29.10
   5  -4   2  607.34   29.70
   5  -4   2  543.95   28.80
   5  -4   2  601.64   29.10
   5  -4   2  596.54   29.10
  -5   4  -3    8.20    4.30
  -5   4  -3    6.60    1.60
  -5   4  -3    9.40    2.10
   5  -4   3    7.20    2.30
   5  -4   3    7.00    2.40
   5  -4   3    8.10    4.40
   5  -4   3    6.50    1.50
  -5   4  -4  103.69    8.30
  -5   4  -4   85.49    6.40
  -5   4  -4   94.79    6.20
   5  -4   4   91.19    5.40
   5  -4   4  105.09    8.20
   5  -4   4   93.59    6.30
   5  -4   4   85.89    6.70
  -5   4  -5    6.70    2.90
  -5   4  -5    3.70    3.80
  -5   4  -5   11.50    3.00
  -5   4  -5    9.00    4.00
   5  -4   5    9.10    3.40
   5  -4   5    5.80    5.70
   5  -4   5    9.70    2.60
   5  -4   5    7.00    2.80
  -5   4  -6   25.10    6.60
  -5   4  -6   21.40    4.30
   5  -4   6   24.70    4.60
   5  -4   6   36.20    4.50
   5  -4   6   29.10    5.10
  -5   4  -7    5.40    6.30
  -5   4  -7    9.00    7.70
  -5   4  -7    6.00    6.20
   5  -4   7    7.60    4.10
   5  -4   7   17.90    6.20
  -5   4  -8   -0.40    3.80
  -5   4  -8    2.50    7.10
  -5   4  -8    5.60    5.70
  -5   4  -8   24.20    7.80
   5  -4   8   10.80    6.50
   5  -4   8   -6.70    5.50
  -5   4  -9    3.70    8.20
  -4   4  10   20.00    7.60
  -4   4  10   19.40    4.70
  -4   4  10    4.00    9.30
  -4   4  10    9.90    5.30
   4  -4 -10   24.30    8.90
   4  -4 -10   18.80    6.40
   4  -4 -10   15.80    6.60
   4  -4 -10   12.40    3.50
  -4   4   8   40.80    5.70
  -4   4   8   53.19    5.70
  -4   4   8   37.90    6.90
  -4   4   8   42.90    5.90
   4  -4  -8   57.99    6.50
   4  -4  -8   43.30    5.20
   4  -4  -8   38.80    4.10
  -4   4   7  145.29    9.30
  -4   4   7  141.39    9.10
  -4   4   7  148.39    9.00
  -4   4   7  157.18    9.20
   4  -4  -7  168.68    9.30
   4  -4  -7  145.69    8.70
   4  -4  -7  146.49    8.20
   4  -4  -7  156.98   10.00
   4  -4  -7  157.98    9.00
  -4   4   6   13.20    3.80
  -4   4   6   10.50    2.90
  -4   4   6   16.40    4.40
  -4   4   6   10.90    3.20
   4  -4  -6   17.10    3.60
   4  -4  -6   11.70    2.80
   4  -4  -6    9.40    1.60
   4  -4  -6   10.60    2.00
   4  -4  -6   18.30    5.00
  -4   4   5    4.70    3.40
  -4   4   5    5.60    2.80
  -4   4   5    5.60    2.60
   4  -4  -5    5.80    1.60
   4  -4  -5    6.30    2.80
   4  -4  -5    5.40    2.30
   4  -4  -5    6.10    3.30
   4  -4  -5    5.20    1.40
  -4   4   4   85.99    5.10
  -4   4   4   91.19    5.30
  -4   4   4   91.29    5.70
  -4   4   4   94.39    5.40
   4  -4  -4   93.29    5.50
   4  -4  -4   96.79    5.20
   4  -4  -4   90.39    5.10
   4  -4  -4   97.39    5.70
  -4   4   3 1029.60   50.79
  -4   4   3 1056.19   50.89
  -4   4   3  976.50   50.79
  -4   4   3 1057.99   51.19
   4  -4  -3 1036.50   50.79
   4  -4  -3 1036.90   51.19
   4  -4  -3 1047.30   50.79
   4  -4  -3 1050.09   50.79
  -4   4   2  125.29    6.90
  -4   4   2  115.19    6.30
  -4   4   2  115.19    6.20
  -4   4   2  126.09    6.40
   4  -4  -2  121.19    6.40
   4  -4  -2  122.69    6.40
   4  -4  -2  128.49    6.40
   4  -4  -2  122.29    6.20
  -4   4   1  222.58   11.30
  -4   4   1  219.68   10.80
  -4   4   1  219.98   10.90
  -4   4   1  206.88   10.80
  -4   4   1  208.08   10.60
   4  -4  -1  222.58   10.90
   4  -4  -1  210.48   10.80
   4  -4  -1  216.58   10.80
   4  -4  -1  214.28   10.90
  -4   4   0  241.48   12.10
  -4   4   0  221.08   11.80
  -4   4   0  240.58   11.80
   4  -4   0  238.48   11.80
   4  -4   0  246.08   11.90
   4  -4   0  231.88   11.80
   4  -4   0  234.08   12.10
  -4   4  -1   11.00    1.50
  -4   4  -1   10.90    1.80
   4  -4   1   12.40    1.40
   4  -4   1   15.00    1.80
  -4   4  -2  258.07   13.00
  -4   4  -2  270.37   13.70
  -4   4  -2  244.88   12.90
   4  -4   2  250.57   12.70
   4  -4   2  250.87   13.40
   4  -4   2  257.17   13.00
   4  -4   2  262.57   13.00
  -4   4  -3   71.29    4.40
  -4   4  -3   74.69    5.60
  -4   4  -3   68.99    4.30
   4  -4   3   76.69    4.40
   4  -4   3   70.19    4.10
   4  -4   3   73.09    4.70
   4  -4   3   64.99    5.00
  -4   4  -4  105.59    6.40
  -4   4  -4   97.99    6.60
  -4   4  -4  104.89    6.40
  -4   4  -4  106.39    8.10
   4  -4   4   99.09    5.80
   4  -4   4  103.89    6.30
   4  -4   4  100.79    6.10
   4  -4   4  101.19    7.30
  -4   4  -5    2.00    2.90
  -4   4  -5    9.00    3.40
  -4   4  -5    8.40    4.50
  -4   4  -5    2.00    5.70
   4  -4   5    7.20    5.30
   4  -4   5    7.90    2.80
   4  -4   5   11.30    2.10
   4  -4   5    5.60    3.00
  -4   4  -6   43.30    4.70
  -4   4  -6   41.20    6.80
  -4   4  -6   46.50    4.90
  -4   4  -6   45.00    4.90
   4  -4   6   39.80    4.60
   4  -4   6   43.80    6.20
   4  -4   6   47.70    4.60
   4  -4   6   45.00    5.10
  -4   4  -7   18.00    6.00
  -4   4  -7   28.80    4.60
  -4   4  -7   21.70    6.60
   4  -4   7    4.40    9.10
   4  -4   7   11.20    6.10
   4  -4   7   16.50    5.80
   4  -4   7   16.00    4.30
  -4   4  -8    8.10    4.30
  -4   4  -8   10.10    6.70
  -4   4  -8    0.90    6.40
  -4   4  -8    2.70    5.00
   4  -4   8    8.90    5.10
   4  -4   8    6.50    5.00
   4  -4   8    6.00    6.20
  -4   4  -9   -1.70    7.60
   4  -4   9   11.60    6.80
   4  -4   9    5.20    7.30
  -3   4  10   -1.40    4.70
  -3   4  10    7.50    6.80
  -3   4  10    3.80    6.90
   3  -4 -10   16.20    6.60
   3  -4 -10    0.60    3.00
   3  -4 -10   13.10    7.60
  -3   4   9    5.60    5.40
  -3   4   9   12.20    5.10
   3  -4  -9   10.30    7.50
   3  -4  -9    6.00    4.90
   3  -4  -9    4.00    5.20
  -3   4   8   -0.60    4.10
  -3   4   8    6.10    4.10
  -3   4   8   -1.00    3.90
  -3   4   8   -2.70    4.20
   3  -4  -8   -3.50    3.80
   3  -4  -8   -1.20    2.40
   3  -4  -8    1.20    4.10
   3  -4  -8    1.20    3.50
   3  -4  -8    5.90    4.60
  -3   4   7   33.40    4.80
  -3   4   7   28.00    4.50
  -3   4   7   24.60    4.50
  -3   4   7   36.70    4.50
   3  -4  -7   35.40    5.10
   3  -4  -7   34.40    5.30
   3  -4  -7   29.00    2.80
   3  -4  -7   29.20    4.30
   3  -4  -7   32.00    4.30
  -3   4   6   46.40    5.30
  -3   4   6   49.70    3.80
  -3   4   6   42.00    4.70
  -3   4   6   40.10    4.30
   3  -4  -6   40.80    4.20
   3  -4  -6   44.40    4.00
   3  -4  -6   46.10    3.10
  -3   4   5   -1.40    2.10
  -3   4   5    0.10    2.80
  -3   4   5   -0.10    2.00
   3  -4  -5   -2.30    1.80
   3  -4  -5    0.90    1.50
   3  -4  -5    6.60    2.80
   3  -4  -5   -2.20    2.50
   3  -4  -5    3.20    1.60
  -3   4   4   28.50    2.60
  -3   4   4   35.30    2.90
  -3   4   4   30.70    2.70
   3  -4  -4   31.90    2.80
   3  -4  -4   33.80    3.10
   3  -4  -4   30.30    2.80
   3  -4  -4   30.00    2.30
   3  -4  -4   31.40    2.00
  -3   4   3   39.80    3.10
  -3   4   3   39.80    2.80
  -3   4   3   47.20    2.70
  -3   4   3   32.50    2.60
   3  -4  -3   40.10    3.00
   3  -4  -3   38.70    2.80
   3  -4  -3   40.20    2.20
   3  -4  -3   40.00    2.30
   3  -4  -3   39.20    2.70
  -3   4   2  798.02   38.70
  -3   4   2  832.62   39.00
  -3   4   2  749.62   38.70
  -3   4   2  775.52   38.70
   3  -4  -2  774.62   38.70
   3  -4  -2  783.12   38.70
   3  -4  -2  757.62   38.50
   3  -4  -2  823.02   38.70
   3  -4  -2  814.62   39.00
  -3   4   1    2.80    1.70
  -3   4   1    1.40    1.00
  -3   4   1    2.10    0.70
  -3   4   1    2.40    0.50
  -3   4   1    0.90    0.80
   3  -4  -1    2.20    0.90
   3  -4  -1    1.00    0.90
   3  -4  -1    1.70    0.90
  -3   4   0   58.09    3.20
  -3   4   0   63.49    3.30
  -3   4   0   56.79    3.50
   3  -4   0   59.29    3.30
   3  -4   0   62.79    3.20
   3  -4   0   56.69    3.20
   3  -4   0   52.49    3.30
  -3   4  -1  178.88    9.00
  -3   4  -1  165.48    9.00
  -3   4  -1  179.28    9.40
   3  -4   1  182.38    9.00
   3  -4   1  172.68    8.70
   3  -4   1  181.68    9.00
   3  -4   1  179.38    9.30
  -3   4  -2  361.66   18.70
  -3   4  -2  383.26   18.70
  -3   4  -2  385.26   19.10
   3  -4   2  374.26   18.70
   3  -4   2  376.76   18.70
   3  -4   2  379.46   19.10
   3  -4   2  367.96   18.50
  -3   4  -3    7.00    2.60
  -3   4  -3    8.30    1.60
  -3   4  -3    9.20    1.80
   3  -4   3   13.00    2.00
   3  -4   3   11.00    2.20
   3  -4   3    8.70    1.50
   3  -4   3    5.60    2.90
  -3   4  -4  385.96   19.80
  -3   4  -4  394.46   19.20
  -3   4  -4  371.06   19.30
  -3   4  -4  355.56   19.20
   3  -4   4  376.66   19.20
   3  -4   4  391.36   19.30
   3  -4   4  380.86   19.80
   3  -4   4  377.16   19.00
  -3   4  -5  141.59    8.20
  -3   4  -5  126.69    7.90
  -3   4  -5  127.09    8.00
  -3   4  -5  138.79    9.80
   3  -4   5  130.69    7.40
   3  -4   5  141.49    7.90
  -3   4  -6    8.90    4.00
  -3   4  -6    9.60    5.20
  -3   4  -6    5.60    3.60
  -3   4  -6   10.90    3.50
   3  -4   6   10.30    4.80
   3  -4   6    9.80    4.30
   3  -4   6    9.30    3.00
   3  -4   6    9.60    3.20
  -3   4  -7   34.50    4.90
  -3   4  -7   38.50    7.00
  -3   4  -7   37.90    5.30
   3  -4   7   37.20    5.00
   3  -4   7   25.60    4.50
   3  -4   7   37.20    6.50
   3  -4   7   49.60    6.50
  -3   4  -8   30.70    7.00
  -3   4  -8   46.10    6.00
  -3   4  -8   38.30    6.10
   3  -4   8   25.60    7.80
   3  -4   8   28.90    5.50
   3  -4   8   31.60    6.40
  -3   4  -9    8.50    7.10
   3  -4   9   42.20    8.00
  -2   4  10   26.70    6.70
  -2   4  10   18.80    7.70
  -2   4  10   14.70    5.20
  -2   4  10   12.60    5.40
   2  -4 -10   16.20    4.70
   2  -4 -10   18.20    6.60
   2  -4 -10    9.10    6.50
   2  -4 -10   15.00    8.30
  -2   4   9   38.10    6.10
  -2   4   9   28.50    6.00
  -2   4   9   29.10    8.80
  -2   4   8   -1.20    4.20
  -2   4   8   -4.30    4.10
  -2   4   8    0.80    3.70
  -2   4   8   -3.90    3.90
  -2   4   8   -3.30    4.40
   2  -4  -8    1.00    3.90
   2  -4  -8   -5.00    4.10
  -2   4   7    4.50    3.80
  -2   4   7   -5.50    3.30
  -2   4   7    2.30    4.00
  -2   4   7    1.00    4.40
  -2   4   7    0.70    3.20
   2  -4  -7    2.30    3.70
   2  -4  -7    5.40    4.50
   2  -4  -7    3.60    3.20
   2  -4  -7   -1.20    2.80
  -2   4   6   -3.20    2.80
  -2   4   6   -0.40    2.80
  -2   4   6   -2.00    3.40
  -2   4   6   -1.60    3.70
   2  -4  -6   -1.40    2.90
   2  -4  -6   -3.10    3.00
   2  -4  -6   -0.70    2.10
   2  -4  -6   -0.70    2.80
  -2   4   5  378.26   19.80
  -2   4   5  387.76   20.00
  -2   4   5  388.66   19.80
  -2   4   5  377.46   19.70
  -2   4   5  384.46   19.80
   2  -4  -5  412.56   19.50
   2  -4  -5  378.56   19.80
   2  -4  -5  409.76   20.10
   2  -4  -5  404.06   19.90
   2  -4  -5  399.06   19.80
  -2   4   4   16.30    2.10
  -2   4   4   18.40    2.50
  -2   4   4   17.10    2.30
  -2   4   4   18.80    2.60
   2  -4  -4   16.60    1.50
   2  -4  -4   19.20    2.00
   2  -4  -4   18.60    2.30
   2  -4  -4   17.70    2.20
   2  -4  -4   17.90    2.20
  -2   4   3  283.17   14.50
  -2   4   3  287.27   14.30
  -2   4   3  290.67   14.40
  -2   4   3  277.77   14.30
   2  -4  -3  283.67   14.20
   2  -4  -3  303.47   14.10
   2  -4  -3  279.97   14.60
   2  -4  -3  278.47   14.40
   2  -4  -3  287.37   14.40
  -2   4   2 1707.13   84.89
  -2   4   2 1754.12   84.99
  -2   4   2 1752.32   85.09
  -2   4   2 1652.33   84.99
   2  -4  -2 1858.41   85.39
   2  -4  -2 1675.63   84.99
   2  -4  -2 1806.62   84.79
   2  -4  -2 1757.22   84.99
   2  -4  -2 1702.33   85.09
  -2   4   1  485.25   23.40
  -2   4   1  473.65   23.30
  -2   4   1  454.05   23.20
  -2   4   1  454.75   23.10
   2  -4  -1  467.75   23.20
   2  -4  -1  512.75   23.20
   2  -4  -1  470.25   23.20
   2  -4  -1  453.65   23.20
   2  -4  -1  482.25   23.20
  -2   4   0 2764.22  129.59
  -2   4   0 2482.05  128.89
  -2   4   0 2604.64  128.89
   2  -4   0 2648.83  129.39
   2  -4   0 2528.75  128.89
   2  -4   0 2891.81  128.89
   2  -4   0 2500.95  128.39
   2  -4   0 2645.04  129.19
  -2   4  -1 1497.55   71.89
  -2   4  -1 1527.45   72.09
  -2   4  -1 1433.56   71.89
   2  -4   1 1451.95   71.89
   2  -4   1 1463.75   72.09
   2  -4   1 1458.55   71.89
  -2   4  -2  194.98    9.90
  -2   4  -2  196.48   10.20
  -2   4  -2  187.98    9.90
   2  -4   2  197.08    9.90
   2  -4   2  193.98    9.90
   2  -4   2  198.18   10.30
  -2   4  -3   83.89    5.10
  -2   4  -3   98.09    5.10
  -2   4  -3  100.09    5.70
  -2   4  -3   90.19    5.00
   2  -4   3   91.29    5.10
   2  -4   3   80.69    5.30
   2  -4   3   80.99    4.80
   2  -4   3   82.59    4.90
  -2   4  -4  107.59    6.70
  -2   4  -4  127.49    6.90
  -2   4  -4  119.59    7.40
  -2   4  -4  117.29    6.80
   2  -4   4  120.89    6.70
   2  -4   4  134.29    7.00
   2  -4   4  119.59    6.60
   2  -4   4  124.89    7.20
  -2   4  -5    1.20    3.90
  -2   4  -5    2.30    3.20
  -2   4  -5    4.00    2.80
  -2   4  -5   -1.60    2.30
   2  -4   5    4.50    2.50
   2  -4   5   -0.50    4.00
   2  -4   5    1.90    2.60
   2  -4   5    3.30    1.60
  -2   4  -6   25.40    4.50
  -2   4  -6   34.10    4.30
  -2   4  -6   25.50    4.20
  -2   4  -6   37.00    5.80
   2  -4   6   30.00    3.70
   2  -4   6   36.10    4.60
   2  -4   6   28.00    4.30
   2  -4   6   41.20    7.20
  -2   4  -7   23.20    4.50
  -2   4  -7   11.40    6.10
  -2   4  -7   20.10    4.00
   2  -4   7   21.90    3.90
   2  -4   7   27.20    4.60
   2  -4   7   24.90    5.50
   2  -4   7   25.80    5.70
  -2   4  -8   19.20    6.10
  -2   4  -8   36.10    6.10
  -2   4  -8   29.20    4.70
  -2   4  -8   22.90    7.00
   2  -4   8   41.30    8.00
   2  -4   8   12.60    6.40
   2  -4   8   19.40    5.80
   2  -4   8   25.30    4.80
  -2   4  -9   18.10    6.70
  -2   4  -9   10.40    4.60
  -2   4  -9    5.10    6.30
   2  -4   9   22.50    9.90
   2  -4   9    6.10    5.50
  -2   4 -10   -7.10    6.00
  -2   4 -10    2.50    8.20
  -2   4 -10    0.90    3.80
   2  -4  10   -3.00    5.10
   2  -4  10   -1.30    7.90
   2  -4  10   32.00   13.70
   2  -4  10    2.00    7.80
  -1   4  10    7.30    6.40
  -1   4  10   -2.00    4.90
  -1   4  10    9.60    7.80
  -1   4  10    1.30    4.70
  -1   4  10   10.60    7.40
   1  -4 -10   26.20    7.30
   1  -4 -10   29.70    8.90
   1  -4 -10   10.90    4.90
   1  -4 -10    2.60    6.90
  -1   4   9   23.10    5.30
  -1   4   9   10.10    5.90
  -1   4   9    2.80    7.90
   1  -4  -9   13.70    6.00
   1  -4  -9    7.90    6.30
   1  -4  -9   12.10    6.20
   1  -4  -9   18.90    4.50
  -1   4   8   98.59    8.00
  -1   4   8  126.69    8.10
  -1   4   8  104.29    8.00
  -1   4   8   98.69    7.60
   1  -4  -8  103.69    8.40
   1  -4  -8  129.69    8.30
   1  -4  -8  101.29    9.20
   1  -4  -8  124.69    8.50
  -1   4   7   66.89    6.20
  -1   4   7   80.79    7.00
  -1   4   7   72.39    5.80
  -1   4   7   62.99    5.90
   1  -4  -7   72.49    5.80
   1  -4  -7   70.89    6.20
   1  -4  -7   77.39    6.30
   1  -4  -7   82.39    6.40
  -1   4   6   -0.80    3.20
  -1   4   6   -3.30    2.90
  -1   4   6   -0.20    2.80
  -1   4   6   -3.80    3.20
   1  -4  -6   -2.60    3.30
   1  -4  -6   -3.40    2.80
   1  -4  -6   -0.60    2.60
   1  -4  -6   -4.30    2.90
  -1   4   5   12.90    3.30
  -1   4   5   11.90    2.90
  -1   4   5   14.00    2.70
   1  -4  -5   12.60    2.40
   1  -4  -5   11.50    2.40
   1  -4  -5   13.50    3.20
   1  -4  -5   15.10    1.90
  -1   4   4   15.50    1.80
  -1   4   4   10.60    1.90
  -1   4   4   16.70    2.50
  -1   4   4   11.60    2.10
   1  -4  -4    8.70    1.90
   1  -4  -4   12.30    2.30
   1  -4  -4   15.80    2.60
   1  -4  -4   12.30    2.20
   1  -4  -4   10.80    2.10
  -1   4   3  308.47   15.30
  -1   4   3  294.27   15.30
  -1   4   3  307.27   15.30
  -1   4   3  312.57   15.40
   1  -4  -3  310.37   15.30
   1  -4  -3  306.77   15.30
   1  -4  -3  302.07   15.40
   1  -4  -3  299.87   15.30
   1  -4  -3  299.77   15.20
  -1   4   2 3699.13  180.28
  -1   4   2 3693.63  179.98
  -1   4   2 3704.23  179.98
  -1   4   2 3568.04  179.78
   1  -4  -2 3598.24  180.18
   1  -4  -2 3728.03  178.98
   1  -4  -2 3772.72  179.98
   1  -4  -2 3610.04  179.98
   1  -4  -2 3648.54  179.88
  -1   4   1 2843.52  136.39
  -1   4   1 2757.12  136.29
  -1   4   1 2832.12  136.59
  -1   4   1 2630.24  135.89
   1  -4  -1 2772.72  135.99
   1  -4  -1 2751.72  136.49
   1  -4  -1 2922.61  135.59
   1  -4  -1 2646.34  135.69
   1  -4  -1 2849.11  136.39
  -1   4   0  725.03   36.30
  -1   4   0  744.23   36.30
  -1   4   0  716.83   36.40
   1  -4   0  758.62   36.30
   1  -4   0  766.72   36.30
   1  -4   0  765.22   36.40
   1  -4   0  721.03   36.30
  -1   4  -1  249.38   12.10
  -1   4  -1  225.98   11.90
  -1   4  -1  246.18   11.90
   1  -4   1  229.38   11.90
   1  -4   1  241.08   11.90
   1  -4   1  245.28   12.10
  -1   4  -2   24.60    1.90
  -1   4  -2   22.20    1.80
  -1   4  -2   25.40    2.40
   1  -4   2   25.60    1.90
   1  -4   2   22.60    1.70
   1  -4   2   23.30    2.00
  -1   4  -3   -0.80    1.50
  -1   4  -3   -0.70    2.30
  -1   4  -3    1.40    2.00
   1  -4   3   -0.60    1.30
   1  -4   3   -0.20    1.70
   1  -4   3    0.00    2.30
  -1   4  -4 1544.15   78.09
  -1   4  -4 1605.64   78.39
  -1   4  -4 1604.24   78.09
  -1   4  -4 1598.34   78.19
   1  -4   4 1613.94   78.49
   1  -4   4 1522.75   78.09
   1  -4   4 1671.13   78.19
  -1   4  -5   23.90    3.70
  -1   4  -5   20.90    3.00
  -1   4  -5   23.10    2.80
  -1   4  -5   25.60    2.60
   1  -4   5   28.90    3.30
   1  -4   5   24.40    2.30
   1  -4   5   17.70    3.40
   1  -4   5   19.10    2.70
  -1   4  -6    5.60    3.10
  -1   4  -6   15.80    5.00
  -1   4  -6    4.30    5.00
  -1   4  -6    5.40    4.00
   1  -4   6    5.10    4.70
   1  -4   6    6.20    3.50
   1  -4   6    7.10    2.80
  -1   4  -7   12.30    3.80
  -1   4  -7    7.80    5.90
  -1   4  -7   13.00    4.20
   1  -4   7   15.50    4.80
   1  -4   7   12.50    5.60
   1  -4   7   12.60    3.30
   1  -4   7    9.50    3.70
  -1   4  -8   14.20    6.80
  -1   4  -8   15.00    6.10
  -1   4  -8   14.30    4.60
   1  -4   8   17.30    5.50
   1  -4   8   29.00    4.90
   1  -4   8   25.60    4.90
  -1   4  -9   61.09    8.60
   1  -4   9   66.39    7.80
   1  -4   9   68.09    8.00
  -1   4 -10    8.40    9.50
  -1   4 -10    5.30    6.60
   1  -4  10    3.60    5.40
   1  -4  10   14.90    8.60
   0   4  10   20.50    8.60
   0   4  10    0.20    5.10
   0   4  10   -1.90    4.90
   0   4  10    0.00    9.80
   0  -4 -10   -1.40    4.20
   0  -4 -10   13.60    6.90
   0  -4 -10    5.90    8.80
   0   4   9   25.50    5.90
   0   4   9   32.90    5.50
   0   4   9   23.30    6.50
   0  -4  -9   38.90    6.40
   0  -4  -9   14.60    6.70
   0  -4  -9    8.00    7.50
   0  -4  -9   12.70    6.60
   0   4   8    7.00    4.70
   0   4   8   12.60    4.70
   0   4   8   10.20    5.30
   0  -4  -8   15.00    4.50
   0  -4  -8    2.40    6.40
   0  -4  -8   11.20    4.40
   0   4   7   46.40    5.30
   0   4   7   41.90    6.20
   0   4   7   59.19    6.00
   0   4   7   45.00    4.70
   0   4   7   45.90    5.00
   0  -4  -7   40.80    5.30
   0  -4  -7   42.50    5.30
   0  -4  -7   45.80    6.10
   0  -4  -7   45.70    6.40
   0   4   6    7.00    3.50
   0   4   6    9.80    2.90
   0   4   6    0.70    3.20
   0   4   6    9.60    3.30
   0  -4  -6    6.50    3.60
   0  -4  -6    9.40    3.80
   0  -4  -6    7.70    3.40
   0  -4  -6   10.00    3.20
   0   4   5   55.69    4.20
   0   4   5   58.79    3.90
   0   4   5   55.79    4.10
   0   4   5   55.59    3.90
   0   4   5   49.99    3.80
   0  -4  -5   57.59    4.50
   0  -4  -5   47.90    4.20
   0  -4  -5   52.79    3.80
   0  -4  -5   51.49    4.10
   0  -4  -5   48.40    4.00
   0   4   4   29.00    3.10
   0   4   4   44.20    2.90
   0   4   4   38.30    3.80
   0   4   4   37.30    2.90
   0   4   4   44.90    3.20
   0  -4  -4   37.00    3.20
   0  -4  -4   35.90    3.00
   0  -4  -4   28.50    3.20
   0  -4  -4   35.90    3.00
   0   4   3  305.97   16.00
   0   4   3  325.27   16.00
   0   4   3  318.17   16.00
   0   4   3  316.17   16.00
   0   4   3  319.07   16.00
   0  -4  -3  327.37   16.00
   0  -4  -3  325.07   16.10
   0  -4  -3  315.97   16.00
   0  -4  -3  316.67   15.90
   0  -4  -3  319.17   16.00
   0   4   2 2869.41  139.09
   0   4   2 2870.01  139.19
   0   4   2 2756.52  139.09
   0   4   2 2864.81  139.39
   0  -4  -2 2813.32  139.19
   0  -4  -2 2788.22  138.99
   0  -4  -2 2802.92  139.29
   0  -4  -2 2819.32  139.19
   0  -4  -2 2936.01  139.29
   0   4   1 3808.52  187.28
   0   4   1 3693.73  187.18
   0   4   1 3835.12  187.28
   0   4   1 3897.91  187.28
   0  -4  -1 3943.51  187.38
   0  -4  -1 3782.22  187.28
   0  -4  -1 3839.82  187.38
   0  -4  -1 3797.22  187.18
   0   4   0  141.19    6.90
   0   4   0  132.09    6.80
   0   4   0  135.59    6.90
   0  -4   0  138.29    6.90
   0  -4   0  139.29    6.90
   0  -4   0  138.99    6.90
   0   4  -1 3640.14  189.18
   0   4  -1 3885.91  189.58
   0  -4   1 4025.60  190.28
   0  -4   1 3814.82  189.48
   0  -4   1 3991.50  189.68
   0   4  -2 2924.31  139.69
   0   4  -2 2965.00  139.79
   0   4  -2 2711.83  139.39
   0   4  -2 2888.21  140.09
   0  -4   2 2885.81  139.69
   0  -4   2 2869.31  139.89
   0  -4   2 2687.23  138.79
   0   4  -3  330.97   16.20
   0   4  -3  307.57   16.20
   0   4  -3  321.67   16.30
   0   4  -3  319.77   16.40
   0  -4   3  322.27   16.20
   0  -4   3  322.57   16.20
   0  -4   3  331.17   16.20
   0  -4   3  330.87   16.40
   0   4  -4   34.80    2.70
   0   4  -4   29.70    3.10
   0   4  -4   35.70    3.50
   0  -4   4   37.00    3.10
   0  -4   4   32.00    3.20
   0  -4   4   39.60    2.90
   0   4  -5   44.60    3.90
   0   4  -5   54.59    3.70
   0   4  -5   58.49    4.10
   0   4  -5   54.49    4.30
   0  -4   5   57.39    4.00
   0  -4   5   45.20    4.70
   0  -4   5   59.79    4.10
   0  -4   5   55.99    3.80
   0   4  -6    9.00    3.40
   0   4  -6   10.50    3.70
   0   4  -6    3.90    2.80
   0  -4   6    8.20    2.90
   0  -4   6   10.80    4.10
   0  -4   6    6.70    3.70
   0  -4   6    7.10    3.90
   0  -4   6    8.30    3.20
   0   4  -7   49.60    6.90
   0   4  -7   44.00    5.30
   0   4  -7   42.10    5.20
   0  -4   7   40.40    5.30
   0  -4   7   47.30    5.60
   0  -4   7   63.49    8.40
   0  -4   7   44.80    4.40
   0   4  -8   46.30    6.00
   0   4  -8   38.30    6.30
   0  -4   8   28.80    5.20
   0  -4   8   38.00    6.00
   0   4  -9   40.00    6.60
   0  -4   9   65.29    8.50
   0  -4   9   47.90    7.50
   0  -4   9   45.30    7.40
   0   4 -10   37.20    9.70
   0   4 -10    5.40    7.60
   0   4 -10   16.90    7.00
   1   4  10   17.10    9.30
   1   4  10   26.90    9.00
   1   4  10    4.70    4.90
  -1  -4 -10    2.60    6.30
  -1  -4 -10    4.00    6.40
  -1  -4 -10    4.90    3.90
  -1  -4 -10  -15.20    8.60
   1   4   9   42.20    9.90
   1   4   9   34.20    5.80
   1   4   9   45.40    6.20
  -1  -4  -9   28.90    4.90
  -1  -4  -9   26.90    6.80
  -1  -4  -9   22.00    7.00
   1   4   8   12.60    5.50
   1   4   8   13.10    5.10
   1   4   8   24.20    6.10
   1   4   8   12.60    5.70
  -1  -4  -8   13.50    4.00
  -1  -4  -8   13.60    7.30
  -1  -4  -8   13.70    4.00
   1   4   7   14.00    4.50
   1   4   7    7.90    4.00
   1   4   7   12.30    4.60
   1   4   7   15.70    7.10
  -1  -4  -7   15.60    5.10
  -1  -4  -7   12.80    4.90
  -1  -4  -7    8.30    2.90
  -1  -4  -7   26.30    6.10
   1   4   6    8.00    4.60
   1   4   6    5.40    3.00
   1   4   6    6.00    4.80
   1   4   6    4.40    4.60
   1   4   6    5.90    3.10
  -1  -4  -6    8.10    3.80
  -1  -4  -6    3.30    3.60
  -1  -4  -6    4.50    3.00
  -1  -4  -6    5.70    4.40
   1   4   5   23.40    2.90
   1   4   5   23.90    2.90
   1   4   5   28.80    3.30
   1   4   5   24.40    3.10
   1   4   5   26.60    2.80
  -1  -4  -5   23.80    2.90
  -1  -4  -5   19.20    3.30
  -1  -4  -5   23.90    3.80
  -1  -4  -5   20.70    3.00
  -1  -4  -5   30.50    3.50
   1   4   4 1569.94   76.69
   1   4   4 1547.05   76.59
   1   4   4 1592.74   76.89
   1   4   4 1560.24   76.59
   1   4   4 1590.64   76.59
  -1  -4  -4 1549.24   76.69
  -1  -4  -4 1594.44   76.89
  -1  -4  -4 1575.44   76.59
  -1  -4  -4 1512.35   76.59
  -1  -4  -4 1543.95   76.59
   1   4   3    0.10    1.60
   1   4   3    0.40    1.50
   1   4   3   -0.40    1.50
   1   4   3    1.00    1.60
   1   4   3   -0.40    2.40
  -1  -4  -3    0.30    1.40
  -1  -4  -3   -0.20    1.60
  -1  -4  -3    0.30    1.70
   1   4   2   25.80    1.80
   1   4   2   25.40    1.60
   1   4   2   24.00    1.60
   1   4   2   22.50    1.70
  -1  -4  -2   24.60    2.00
  -1  -4  -2   26.30    2.00
  -1  -4  -2   25.20    1.70
  -1  -4  -2   20.80    1.60
  -1  -4  -2   22.90    2.40
   1   4   1  236.28   11.60
   1   4   1  232.28   11.60
   1   4   1  245.58   11.40
   1   4   1  227.88   11.60
   1   4   1  233.88   11.50
  -1  -4  -1  208.68   11.40
  -1  -4  -1  240.28   11.60
  -1  -4  -1  239.58   11.60
  -1  -4  -1  236.88   11.60
  -1  -4  -1  229.38   11.50
   1   4   0  731.23   34.00
   1   4   0  699.53   34.10
   1   4   0  602.54   34.00
  -1  -4   0  739.63   34.10
  -1  -4   0  707.03   34.00
   1   4  -1 2685.63  137.99
   1   4  -1 2854.11  138.09
   1   4  -1 2804.42  137.89
  -1  -4   1 2979.50  137.79
  -1  -4   1 2784.02  137.89
  -1  -4   1 2786.82  137.99
   1   4  -2 3735.33  179.28
   1   4  -2 3717.93  179.48
   1   4  -2 3631.44  179.38
  -1  -4   2 3750.32  179.28
  -1  -4   2 3648.54  179.28
  -1  -4   2 3575.24  178.88
  -1  -4   2 3535.25  178.38
   1   4  -3  298.67   15.30
   1   4  -3  305.87   15.30
   1   4  -3  310.97   15.40
   1   4  -3  304.07   15.40
  -1  -4   3  316.47   15.30
  -1  -4   3  291.47   15.20
  -1  -4   3  297.47   15.40
  -1  -4   3  317.37   15.40
   1   4  -4   12.80    2.70
   1   4  -4   11.90    2.10
   1   4  -4   10.60    2.00
   1   4  -4   16.50    2.40
  -1  -4   4   13.70    2.30
  -1  -4   4   15.40    2.70
  -1  -4   4   13.20    2.30
  -1  -4   4   12.70    3.30
   1   4  -5    6.60    2.30
   1   4  -5    9.70    2.30
   1   4  -5   13.80    3.40
   1   4  -5   11.70    2.50
  -1  -4   5   13.20    2.20
  -1  -4   5   13.60    2.70
  -1  -4   5   10.20    2.80
  -1  -4   5   15.80    2.60
   1   4  -6   -0.30    3.10
   1   4  -6    0.00    2.40
   1   4  -6   -0.40    3.10
   1   4  -6   -3.80    2.30
  -1  -4   6   -5.60    3.50
  -1  -4   6   -4.70    2.90
  -1  -4   6    0.40    3.90
   1   4  -7   73.79    6.90
   1   4  -7   77.79    6.80
   1   4  -7   68.29    6.00
  -1  -4   7   66.29    5.60
  -1  -4   7   78.09    5.70
  -1  -4   7   72.69    6.00
  -1  -4   7   71.19    6.80
   1   4  -8  103.79    7.60
   1   4  -8   99.69    8.90
   1   4  -8  105.59    7.80
   1   4  -8  124.29    7.80
  -1  -4   8   99.49    7.60
  -1  -4   8  108.39    7.40
  -1  -4   8  109.09    7.80
  -1  -4   8   98.59    7.90
  -1  -4   8   98.89    9.00
  -1  -4   9   41.70    6.80
  -1  -4   9   45.90    6.80
  -1  -4   9   41.10    7.40
  -1  -4   9   49.60    7.80
   1   4 -10    4.20    6.60
   1   4 -10    4.10    4.70
   1   4 -10   23.30    9.70
  -1  -4  10    8.20    4.70
  -1  -4  10    5.50   10.00
  -1  -4  10   -7.50    7.10
   2   4  10    4.40    5.60
   2   4  10    4.90    7.50
  -2  -4 -10    7.70    8.30
  -2  -4 -10   -3.10    7.30
  -2  -4 -10   11.50    7.20
   2   4   9   11.00    4.80
   2   4   9    3.20    6.10
   2   4   9   18.80    6.40
  -2  -4  -9    7.40    4.20
  -2  -4  -9    5.80    7.20
   2   4   8   15.70    6.80
   2   4   8   20.70    6.40
   2   4   8   19.90    6.00
   2   4   8   16.80    6.50
  -2  -4  -8   21.20    6.70
  -2  -4  -8   15.70    5.20
   2   4   7   25.20    5.40
   2   4   7   24.30    5.70
   2   4   7   22.90    4.20
  -2  -4  -7   22.00    4.20
  -2  -4  -7   18.60    4.50
  -2  -4  -7   23.30    6.30
   2   4   6   38.80    5.10
   2   4   6   31.40    4.40
   2   4   6   31.30    4.10
  -2  -4  -6   46.10    6.90
  -2  -4  -6   30.50    4.70
  -2  -4  -6   30.10    4.50
  -2  -4  -6   33.30    4.00
  -2  -4  -6   29.80    4.00
   2   4   5    0.50    2.50
   2   4   5    1.20    2.30
   2   4   5    1.80    2.60
   2   4   5    2.10    3.40
   2   4   5    3.30    2.60
  -2  -4  -5   -0.20    2.60
  -2  -4  -5    0.70    2.20
  -2  -4  -5    1.10    2.00
  -2  -4  -5    2.40    3.30
  -2  -4  -5    1.30    2.50
   2   4   4  109.79    6.80
   2   4   4  110.89    7.20
   2   4   4  126.39    6.80
   2   4   4  116.29    6.60
   2   4   4  128.39    6.60
  -2  -4  -4  122.79    6.70
  -2  -4  -4  116.39    7.10
  -2  -4  -4  119.89    7.00
  -2  -4  -4  125.09    6.70
  -2  -4  -4  117.59    6.70
   2   4   3   86.39    4.90
   2   4   3   85.39    4.80
   2   4   3   87.99    5.50
   2   4   3   91.49    4.90
   2   4   3   86.89    4.90
  -2  -4  -3   91.19    5.50
  -2  -4  -3   87.29    5.00
  -2  -4  -3   78.89    4.90
  -2  -4  -3   84.69    4.80
   2   4   2  188.48    9.70
   2   4   2  195.68    9.70
   2   4   2  194.08    9.70
  -2  -4  -2  188.78    9.70
  -2  -4  -2  190.98   10.00
  -2  -4  -2  190.38    9.60
  -2  -4  -2  178.28    9.60
  -2  -4  -2  197.78    9.70
   2   4   1 1399.86   71.69
   2   4   1 1498.15   71.99
   2   4   1 1587.34   71.69
   2   4   1 1482.65   71.89
  -2  -4  -1 1415.56   71.59
  -2  -4  -1 1506.85   71.89
  -2  -4  -1 1461.05   71.89
  -2  -4  -1 1425.26   71.69
  -2  -4  -1 1437.66   71.89
   2   4   0 2532.95  125.79
   2   4   0 2822.82  125.59
   2   4   0 2507.15  126.19
   2   4   0 2468.85  125.99
  -2  -4   0 2575.24  125.39
  -2  -4   0 2504.75  125.69
  -2  -4   0 2545.75  125.59
  -2  -4   0 2595.94  125.59
   2   4  -1  463.55   23.30
   2   4  -1  473.95   23.20
   2   4  -1  510.65   23.30
   2   4  -1  456.25   23.20
  -2  -4   1  474.05   23.20
  -2  -4   1  477.55   23.30
  -2  -4   1  461.85   23.20
   2   4  -2 1784.92   88.09
   2   4  -2 1837.02   88.09
   2   4  -2 1734.83   87.79
  -2  -4   2 1888.11   88.09
  -2  -4   2 1799.62   87.79
  -2  -4   2 1744.63   87.99
   2   4  -3  285.67   14.50
   2   4  -3  280.47   14.40
   2   4  -3  288.97   14.60
  -2  -4   3  308.77   14.50
  -2  -4   3  280.57   14.40
  -2  -4   3  279.57   14.60
  -2  -4   3  299.97   14.60
   2   4  -4   19.80    2.30
   2   4  -4   16.30    2.20
   2   4  -4   15.00    2.30
   2   4  -4   22.30    2.40
  -2  -4   4   13.30    2.50
  -2  -4   4   22.40    2.10
  -2  -4   4   21.30    2.30
   2   4  -5  379.96   20.10
   2   4  -5  410.76   20.00
   2   4  -5  368.56   19.90
   2   4  -5  389.26   20.10
  -2  -4   5  408.56   20.10
  -2  -4   5  428.66   20.00
  -2  -4   5  391.06   19.90
  -2  -4   5  379.46   20.00
   2   4  -6   -1.50    2.70
   2   4  -6    1.40    3.40
   2   4  -6    0.80    2.30
  -2  -4   6   -3.70    2.00
  -2  -4   6   -0.40    3.80
  -2  -4   6   -1.60    3.50
  -2  -4   6   -0.30    3.80
   2   4  -7    1.60    3.10
   2   4  -7    2.20    3.80
   2   4  -7    2.20    3.80
   2   4  -7    5.60    3.60
  -2  -4   7    2.40    3.70
  -2  -4   7    1.20    3.70
  -2  -4   7    1.70    4.10
  -2  -4   7    0.90    3.70
   2   4  -8   -0.50    6.10
   2   4  -8   -6.60    4.60
   2   4  -8    0.50    4.40
   2   4  -8   -2.30    3.10
  -2  -4   8   -1.00    3.80
  -2  -4   8    2.00    3.90
  -2  -4   8   -2.90    4.40
  -2  -4   8   -7.20    4.10
  -2  -4   9   36.90    6.10
  -2  -4   9   45.10    6.70
   2   4 -10   23.90    8.30
   2   4 -10   20.10    6.50
   2   4 -10   14.20    7.50
  -2  -4  10   19.00    4.90
  -2  -4  10    5.30    7.20
  -2  -4  10   11.70    5.20
   3   4   9   10.30    6.00
   3   4   9   16.10   10.00
   3   4   9   43.10    7.80
  -3  -4  -9   26.00    7.80
  -3  -4  -9   26.70    7.50
   3   4   8   37.90   11.10
   3   4   8   39.40    7.20
  -3  -4  -8   30.30    5.80
  -3  -4  -8   33.50    6.00
  -3  -4  -8   44.60    6.10
   3   4   7   44.00    4.70
   3   4   7   39.60    5.40
   3   4   7   32.30    6.10
  -3  -4  -7   30.50    4.90
  -3  -4  -7   24.60    5.00
  -3  -4  -7   34.30    6.90
   3   4   6   11.00    4.00
   3   4   6    7.10    2.90
   3   4   6   11.70    5.10
   3   4   6    8.30    3.10
  -3  -4  -6    8.70    5.80
  -3  -4  -6    9.30    4.20
  -3  -4  -6    7.80    4.20
  -3  -4  -6    9.50    3.50
   3   4   5  129.39    8.90
   3   4   5  125.99    7.80
   3   4   5  136.39    7.90
  -3  -4  -5  136.49    7.60
  -3  -4  -5  127.99    7.90
  -3  -4  -5  132.09    7.90
  -3  -4  -5  131.59    7.60
  -3  -4  -5  141.99    9.60
   3   4   4  385.26   19.50
   3   4   4  375.76   20.00
   3   4   4  400.86   19.50
   3   4   4  391.06   19.50
  -3  -4  -4  384.76   20.10
  -3  -4  -4  399.56   19.50
  -3  -4  -4  384.66   19.50
  -3  -4  -4  366.46   19.40
  -3  -4  -4  381.46   19.40
   3   4   3   13.40    3.20
   3   4   3    7.00    1.70
   3   4   3    7.90    2.00
   3   4   3    8.30    1.80
  -3  -4  -3    7.00    1.50
  -3  -4  -3    7.20    1.80
  -3  -4  -3   11.60    2.70
   3   4   2  362.86   18.40
   3   4   2  368.36   18.40
   3   4   2  373.76   18.20
   3   4   2  357.56   18.40
  -3  -4  -2  381.56   18.40
  -3  -4  -2  367.66   18.40
  -3  -4  -2  379.06   18.90
  -3  -4  -2  366.26   18.30
  -3  -4  -2  370.56   18.30
   3   4   1  168.98    8.80
   3   4   1  168.78    8.70
   3   4   1  167.68    8.70
   3   4   1  184.58    8.70
  -3  -4  -1  178.28    8.70
  -3  -4  -1  176.98    9.20
  -3  -4  -1  166.08    8.70
   3   4   0   60.99    3.40
   3   4   0   59.39    3.10
   3   4   0   60.19    3.20
  -3  -4   0   64.19    3.50
  -3  -4   0   60.69    3.10
  -3  -4   0   57.19    3.20
  -3  -4   0   60.09    3.10
   3   4  -1    1.00    0.60
   3   4  -1    2.40    0.50
  -3  -4   1    2.50    0.50
  -3  -4   1    2.40    0.60
  -3  -4   1    2.30    1.00
  -3  -4   1    0.10    1.20
   3   4  -2  803.52   38.30
   3   4  -2  781.72   38.50
   3   4  -2  751.02   38.40
   3   4  -2  782.72   38.30
  -3  -4   2  800.12   38.30
  -3  -4   2  806.42   38.50
  -3  -4   2  758.02   38.30
   3   4  -3   37.40    2.40
   3   4  -3   35.60    2.90
   3   4  -3   39.70    2.70
  -3  -4   3   36.90    2.60
  -3  -4   3   32.50    2.70
  -3  -4   3   35.80    2.40
  -3  -4   3   41.10    2.70
   3   4  -4   28.00    2.50
   3   4  -4   27.50    3.00
   3   4  -4   31.10    2.70
  -3  -4   4   33.70    2.60
  -3  -4   4   25.70    2.60
  -3  -4   4   29.10    2.50
  -3  -4   4   31.70    3.00
   3   4  -5    1.80    1.70
   3   4  -5    1.60    1.80
  -3  -4   5    3.00    3.20
  -3  -4   5    1.20    2.50
  -3  -4   5    0.50    2.30
  -3  -4   5    1.80    2.20
   3   4  -6   42.20    4.60
   3   4  -6   49.99    4.40
   3   4  -6   43.80    4.00
  -3  -4   6   47.90    4.60
  -3  -4   6   46.20    4.00
  -3  -4   6   47.10    3.90
  -3  -4   6   47.20    5.30
   3   4  -7   29.50    4.10
   3   4  -7   21.90    4.20
   3   4  -7   28.20    4.40
   3   4  -7   25.90    4.90
  -3  -4   7   38.10    3.80
  -3  -4   7   34.20    4.20
  -3  -4   7   24.80    4.30
  -3  -4   7   37.70    4.60
   3   4  -8   -2.30    4.80
   3   4  -8    1.60    3.50
   3   4  -8    4.90    4.70
   3   4  -8    3.50    4.80
  -3  -4   8    0.60    5.10
  -3  -4   8   -2.00    4.00
  -3  -4   8    6.30    6.50
  -3  -4   8   -4.80    4.50
   3   4  -9    1.80    7.00
  -3  -4   9    7.30    7.20
   3   4 -10   -9.60    5.50
   3   4 -10   -1.40    7.10
   3   4 -10    3.80    7.40
  -3  -4  10    2.30    6.70
  -3  -4  10    3.60    4.20
  -3  -4  10   -3.50    4.70
  -3  -4  10   -7.40    8.80
  -3  -4  10    7.70    7.00
   4   4   9    6.50    6.50
   4   4   9   18.50   13.10
   4   4   9   -3.10    6.40
  -4  -4  -9   -1.00    3.40
  -4  -4  -9    6.50    7.10
   4   4   8    9.40    5.60
   4   4   8    7.40    9.50
   4   4   8    5.00    4.30
   4   4   8    8.00    4.80
  -4  -4  -8   21.70    6.90
  -4  -4  -8   11.60    4.20
  -4  -4  -8   18.00    6.40
  -4  -4  -8    8.90    4.80
   4   4   7   20.50    4.80
   4   4   7   14.80    6.10
   4   4   7   15.00    6.40
   4   4   7   26.70    8.90
  -4  -4  -7   18.40    3.70
  -4  -4  -7   15.80    6.50
  -4  -4  -7   10.30    5.00
  -4  -4  -7   12.00    5.00
   4   4   6   40.10    4.90
   4   4   6   44.30    4.70
   4   4   6   43.10    5.90
   4   4   6   43.60    4.60
  -4  -4  -6   32.70    5.10
  -4  -4  -6   46.10    4.10
  -4  -4  -6   45.90    5.10
  -4  -4  -6   35.80    6.50
   4   4   5   12.40    5.90
   4   4   5    7.10    3.50
   4   4   5    5.60    3.30
  -4  -4  -5    4.90    3.60
  -4  -4  -5    7.50    3.10
  -4  -4  -5    4.10    2.60
  -4  -4  -5    8.50    5.60
  -4  -4  -5    6.10    3.00
   4   4   4   95.99    5.90
   4   4   4  106.39    7.60
   4   4   4  100.69    6.20
   4   4   4   98.19    6.30
  -4  -4  -4  102.69    6.00
  -4  -4  -4   98.29    5.90
  -4  -4  -4   99.99    6.20
  -4  -4  -4  106.39    7.60
  -4  -4  -4  105.29    6.00
   4   4   3   62.89    5.00
   4   4   3   70.69    4.40
   4   4   3   74.19    4.40
   4   4   3   73.79    4.20
  -4  -4  -3   71.29    5.20
  -4  -4  -3   71.29    4.40
  -4  -4  -3   66.59    4.10
  -4  -4  -3   70.39    4.60
  -4  -4  -3   73.89    4.40
   4   4   2  250.07   12.80
   4   4   2  246.78   12.70
   4   4   2  255.57   12.60
   4   4   2  254.87   12.70
  -4  -4  -2  260.97   13.40
  -4  -4  -2  234.58   12.60
  -4  -4  -2  259.37   12.70
  -4  -4  -2  252.07   12.80
   4   4   1   11.20    1.30
  -4  -4  -1   10.80    2.60
   4   4   0  244.08   11.50
   4   4   0  223.28   11.20
   4   4   0  209.18   11.20
   4   4   0  217.68   11.40
  -4  -4   0  216.98   11.10
  -4  -4   0  236.58   11.10
  -4  -4   0  226.68   11.50
  -4  -4   0  233.48   11.40
  -4  -4   0  233.68   11.80
   4   4  -1  201.78   10.50
   4   4  -1  219.08   10.50
   4   4  -1  219.58   10.80
  -4  -4   1  217.58   10.80
  -4  -4   1  207.68   10.50
  -4  -4   1  213.38   10.50
  -4  -4   1  218.68   10.90
   4   4  -2  127.99    6.60
   4   4  -2  122.69    6.30
   4   4  -2  118.39    6.60
  -4  -4   2  130.39    6.40
  -4  -4   2  124.99    6.80
   4   4  -3 1016.90   50.79
   4   4  -3 1027.40   51.09
   4   4  -3 1084.79   50.99
   4   4  -3 1011.00   50.79
  -4  -4   3 1000.80   50.79
  -4  -4   3 1050.79   50.79
  -4  -4   3 1072.79   51.09
   4   4  -4   89.29    5.00
   4   4  -4   93.19    5.10
   4   4  -4   87.39    5.60
   4   4  -4   94.79    5.20
  -4  -4   4   90.19    5.50
  -4  -4   4   84.39    5.00
  -4  -4   4   93.09    5.10
  -4  -4   4   88.79    5.00
   4   4  -5    2.90    2.90
   4   4  -5    6.60    2.60
  -4  -4   5    5.10    3.10
  -4  -4   5    8.10    2.60
  -4  -4   5    6.40    1.80
  -4  -4   5    5.50    2.20
   4   4  -6   14.30    4.00
  -4  -4   6   15.50    2.80
  -4  -4   6   11.40    4.20
  -4  -4   6   13.10    3.60
  -4  -4   6   12.00    2.90
   4   4  -7  149.69    8.90
   4   4  -7  147.09    9.00
   4   4  -7  157.78    9.80
  -4  -4   7  146.79    8.90
  -4  -4   7  150.88    9.20
  -4  -4   7  152.68    8.70
  -4  -4   7  141.79    9.00
   4   4  -8   52.39    6.20
   4   4  -8   43.80    6.30
   4   4  -8   49.40    5.30
  -4  -4   8   38.10    5.70
  -4  -4   8   38.80    5.60
  -4  -4   8   35.90    5.60
  -4  -4   8   40.80    5.50
   4   4  -9    1.60    5.10
  -4  -4   9    3.30    5.20
  -4  -4   9    0.20    4.40
  -4  -4   9    8.30    5.60
   4   4 -10   20.20    7.30
   4   4 -10   25.10    9.50
   4   4 -10   12.70    5.50
  -4  -4  10   30.30    8.10
  -4  -4  10   16.20    4.40
  -4  -4  10   12.10    5.60
  -4  -4  10   19.40    7.10
   5   4   8   12.30    9.70
   5   4   8   10.20    5.50
  -5  -4  -8   11.70    8.00
  -5  -4  -8   11.50    7.10
  -5  -4  -8    3.70    5.90
  -5  -4  -8    2.90    4.20
   5   4   7    1.40    6.70
   5   4   7    7.40    4.80
  -5  -4  -7    3.10    4.10
  -5  -4  -7    4.20    4.80
  -5  -4  -7   10.60    8.40
  -5  -4  -7    9.20    4.40
   5   4   6   20.90    4.40
   5   4   6   27.50    4.40
   5   4   6   21.80    4.60
  -5  -4  -6   24.80    4.50
  -5  -4  -6   20.70    5.50
  -5  -4  -6   14.70    3.60
  -5  -4  -6   24.70    6.90
  -5  -4  -6   20.70    3.90
   5   4   5   11.20    6.00
   5   4   5    7.60    2.90
  -5  -4  -5   10.90    3.90
  -5  -4  -5    8.00    4.20
  -5  -4  -5    4.30    3.10
  -5  -4  -5    7.60    3.90
  -5  -4  -5    7.60    3.00
   5   4   4   93.39    5.80
   5   4   4  101.09    8.10
   5   4   4   89.79    6.20
  -5  -4  -4   87.79    5.70
  -5  -4  -4  100.49    8.20
  -5  -4  -4   85.49    5.30
  -5  -4  -4   89.19    5.80
  -5  -4  -4   92.19    6.20
   5   4   3    7.80    4.30
   5   4   3    4.60    2.20
   5   4   3    5.50    1.40
   5   4   3    4.60    1.90
  -5  -4  -3    5.30    2.20
  -5  -4  -3    6.30    2.10
  -5  -4  -3    8.30    4.50
  -5  -4  -3    5.40    1.70
  -5  -4  -3    6.50    1.50
   5   4   2  576.84   28.80
   5   4   2  580.54   28.60
   5   4   2  567.64   28.60
   5   4   2  599.44   28.70
  -5  -4  -2  573.54   29.30
  -5  -4  -2  595.54   28.80
  -5  -4  -2  555.24   28.60
  -5  -4  -2  591.54   28.60
   5   4   1   73.59    4.40
   5   4   1   68.89    4.00
   5   4   1   73.79    4.20
  -5  -4  -1   68.29    3.80
  -5  -4  -1   76.79    5.40
  -5  -4  -1   71.89    3.80
  -5  -4  -1   75.79    4.40
   5   4   0    4.40    0.60
   5   4   0    6.20    1.60
   5   4   0    4.20    0.60
   5   4   0    9.50    2.20
  -5  -4   0   10.30    2.80
  -5  -4   0    7.10    1.70
   5   4  -1    1.50    1.40
  -5  -4   1    0.60    1.80
  -5  -4   1    0.10    1.70
  -5  -4   1    0.60    1.80
   5   4  -2  425.56   21.50
   5   4  -2  445.56   21.90
   5   4  -2  449.16   22.00
  -5  -4   2  419.46   21.50
  -5  -4   2  444.36   21.50
  -5  -4   2  450.05   21.90
   5   4  -3   50.49    3.70
   5   4  -3   51.49    3.30
   5   4  -3   48.40    3.00
  -5  -4   3   59.39    4.10
  -5  -4   3   45.40    3.30
  -5  -4   3   50.99    3.10
   5   4  -4   43.20    4.10
   5   4  -4   49.10    3.10
   5   4  -4   47.40    3.00
   5   4  -4   41.30    3.30
  -5  -4   4   49.40    3.90
  -5  -4   4   41.10    3.00
  -5  -4   4   45.00    3.00
  -5  -4   4   46.60    3.20
   5   4  -5   76.99    5.00
   5   4  -5   78.39    5.00
   5   4  -5   72.49    5.80
   5   4  -5   81.29    4.80
  -5  -4   5   75.39    5.40
  -5  -4   5   85.19    5.10
  -5  -4   5   83.79    4.80
  -5  -4   5   65.09    4.80
   5   4  -6   20.90    3.10
   5   4  -6   29.50    5.50
   5   4  -6   20.30    3.30
   5   4  -6   22.80    3.90
  -5  -4   6   20.40    3.60
  -5  -4   6   25.10    4.30
  -5  -4   6   28.40    4.10
  -5  -4   6   25.30    4.90
   5   4  -7   32.20    5.10
   5   4  -7   35.30    3.90
   5   4  -7   27.10    4.00
   5   4  -7   24.10    4.30
  -5  -4   7   26.90    4.10
  -5  -4   7   31.60    3.70
  -5  -4   7   26.90    4.70
  -5  -4   7   38.10    5.00
   5   4  -8   42.50    5.60
   5   4  -8   51.09    6.50
   5   4  -8   36.20    3.90
  -5  -4   8   38.10    5.20
  -5  -4   8   38.10    5.40
  -5  -4   8   40.30    5.40
  -5  -4   8   42.90    6.00
   5   4  -9   -0.40    2.40
   5   4  -9    3.70    6.70
  -5  -4   9    1.20    7.30
  -5  -4   9    1.00    4.70
  -5  -4   9    4.20    5.50
  -5  -4   9   -4.90    4.00
   5   4 -10    1.50    6.10
   5   4 -10   23.20    7.40
   5   4 -10   25.40   10.20
  -5  -4  10   26.60    8.50
  -5  -4  10   29.80    7.30
  -5  -4  10   -0.50    4.70
  -5  -4  10   11.00   11.10
   6   4   8   -5.60    6.30
   6   4   8   -4.30    7.00
   6   4   8    3.20   12.30
  -6  -4  -8    3.90    6.20
  -6  -4  -8   -6.00    6.10
   6   4   7   -2.30    5.20
   6   4   7   12.60    9.20
   6   4   7  -10.10    6.70
   6   4   7    2.00    7.50
  -6  -4  -7   -1.30    3.60
  -6  -4  -7   -2.40    5.80
  -6  -4  -7    2.40    7.20
  -6  -4  -7   -1.70    4.40
   6   4   6   16.00    4.10
   6   4   6    9.00    5.90
   6   4   6   14.20    7.90
   6   4   6   13.00    4.60
  -6  -4  -6   11.90    4.50
  -6  -4  -6    8.70    4.40
  -6  -4  -6   11.00    3.60
  -6  -4  -6   11.60    5.40
   6   4   5   35.00    5.60
   6   4   5   43.30    5.60
   6   4   5   45.80    4.70
  -6  -4  -5   42.40    4.60
  -6  -4  -5   39.80    4.60
  -6  -4  -5   47.80    7.50
  -6  -4  -5   40.20    5.90
   6   4   4   -4.10    4.50
   6   4   4   -2.90    3.30
   6   4   4    1.20    3.10
  -6  -4  -4    1.90    5.10
  -6  -4  -4    1.30    3.20
  -6  -4  -4    7.50    2.70
   6   4   3   -1.40    2.30
   6   4   3    1.20    1.90
   6   4   3   12.10    6.00
   6   4   3   -0.60    2.10
   6   4   3   -1.00    1.30
  -6  -4  -3    1.20    2.20
  -6  -4  -3   -1.50    1.90
  -6  -4  -3    1.90    5.20
  -6  -4  -3   -0.60    2.30
  -6  -4  -3   -1.20    1.50
   6   4   2   63.39    3.80
   6   4   2   64.09    3.80
   6   4   2   62.99    4.00
   6   4   2   67.59    4.20
  -6  -4  -2   59.89    4.20
  -6  -4  -2   68.19    5.80
  -6  -4  -2   61.49    3.70
  -6  -4  -2   69.59    4.20
   6   4   1    1.20    1.20
   6   4   1    1.10    1.50
   6   4   1    1.00    1.00
  -6  -4  -1    0.00    3.30
  -6  -4  -1    1.30    1.00
   6   4   0    4.60    1.30
  -6  -4   0    8.00    2.00
  -6  -4   0    6.40    1.70
  -6  -4   0    5.60    3.20
   6   4  -1   11.60    1.80
  -6  -4   1   12.40    2.00
  -6  -4   1   15.20    2.90
   6   4  -2   36.20    2.00
   6   4  -2   32.80    2.00
   6   4  -2   39.40    2.70
  -6  -4   2   41.80    3.20
  -6  -4   2   41.50    3.10
  -6  -4   2   42.60    3.60
   6   4  -3    5.80    1.40
   6   4  -3    2.40    1.30
   6   4  -3    8.10    2.40
   6   4  -3    4.40    1.30
  -6  -4   3    4.40    1.10
  -6  -4   3    4.10    1.20
  -6  -4   3    6.00    2.70
   6   4  -4    4.20    2.70
   6   4  -4    3.60    1.70
  -6  -4   4    3.80    1.50
  -6  -4   4    3.60    1.60
  -6  -4   4    4.80    2.90
   6   4  -5   77.19    4.60
   6   4  -5   76.39    6.10
   6   4  -5   81.09    5.10
   6   4  -5   73.79    5.00
  -6  -4   5   82.09    5.10
  -6  -4   5   67.49    4.60
  -6  -4   5   72.79    4.50
  -6  -4   5   79.29    6.20
   6   4  -6   52.59    4.90
   6   4  -6   50.79    5.90
   6   4  -6   54.69    5.10
   6   4  -6   54.49    4.30
  -6  -4   6   55.69    3.90
  -6  -4   6   66.09    4.30
  -6  -4   6   54.49    6.00
  -6  -4   6   60.19    5.00
   6   4  -7   13.90    3.30
   6   4  -7   19.10    5.20
   6   4  -7   27.10    4.50
  -6  -4   7   21.50    4.50
  -6  -4   7   20.40    3.90
  -6  -4   7   16.30    3.70
  -6  -4   7   21.20    5.20
   6   4  -8    8.90    5.60
   6   4  -8    7.60    3.10
   6   4  -8   15.00    8.30
   6   4  -8    9.70    4.20
  -6  -4   8   18.00    4.60
  -6  -4   8   16.60    3.70
  -6  -4   8   10.50    3.70
   6   4  -9    7.70    3.30
   6   4  -9    5.00    5.10
   6   4  -9    9.10    7.80
   6   4  -9    9.40    7.00
  -6  -4   9   10.90    6.00
   6   4 -10   -5.30    7.70
   6   4 -10   10.60   10.90
   6   4 -10    1.70    3.30
   6   4 -10    0.10    7.10
  -6  -4  10   -2.90    6.90
  -6  -4  10    2.80    4.70
  -6  -4  10    1.20    7.70
  -6  -4  10    5.80    3.60
  -6  -4  10    4.50    7.30
   7   4   7   34.50   12.50
   7   4   7   -8.90    5.80
   7   4   7   -0.50    6.40
   7   4   7    4.80    6.70
  -7  -4  -7    3.60    3.30
  -7  -4  -7    1.40    5.70
  -7  -4  -7   -3.40    7.60
  -7  -4  -7   10.50    6.90
   7   4   6   47.80    5.70
  -7  -4  -6   45.70    5.50
  -7  -4  -6   60.49    7.50
  -7  -4  -6   48.00    6.30
  -7  -4  -6   39.10    5.60
   7   4   5   33.30    4.40
   7   4   5   24.70    4.40
   7   4   5   26.30    4.70
   7   4   5   32.80   10.10
  -7  -4  -5   22.40    5.10
  -7  -4  -5   23.80    5.50
  -7  -4  -5   24.50    3.90
   7   4   4   -0.90    3.40
   7   4   4   -0.70    2.50
   7   4   4   -2.00    3.30
  -7  -4  -4    2.40    6.00
  -7  -4  -4    0.20    3.70
  -7  -4  -4    0.10    2.70
  -7  -4  -4   -0.70    4.30
   7   4   3   18.60    2.80
   7   4   3   20.50    3.40
   7   4   3   23.30    2.60
  -7  -4  -3   18.70    3.00
  -7  -4  -3   16.80    3.20
  -7  -4  -3   20.10    5.70
  -7  -4  -3   15.00    2.50
   7   4   2    5.30    1.60
   7   4   2    1.90    1.80
  -7  -4  -2   -0.70    5.40
  -7  -4  -2    1.40    2.20
  -7  -4  -2   -0.60    1.10
  -7  -4  -2    0.10    1.50
   7   4   1    3.60    1.70
   7   4   1    4.30    2.10
   7   4   1    1.20    1.00
   7   4   1    0.90    0.80
  -7  -4  -1    1.50    1.10
  -7  -4  -1    5.20    4.40
  -7  -4  -1    5.50    2.10
  -7  -4  -1    1.70    0.80
   7   4   0   18.70    2.10
  -7  -4   0   19.20    2.70
  -7  -4   0   18.90    4.00
   7   4  -1   20.10    2.30
  -7  -4   1   19.30    2.70
  -7  -4   1   20.60    3.80
   7   4  -2   47.30    3.50
  -7  -4   2   47.70    3.60
  -7  -4   2   44.70    4.00
  -7  -4   2   45.00    4.60
   7   4  -3    0.80    0.80
   7   4  -3    3.40    2.10
   7   4  -3    1.60    1.00
  -7  -4   3    1.00    2.80
  -7  -4   3    0.90    0.60
  -7  -4   3    1.40    0.90
  -7  -4   3    0.50    1.80
   7   4  -4    1.70    2.20
   7   4  -4    1.40    3.20
   7   4  -4    4.20    1.50
  -7  -4   4    1.40    1.20
  -7  -4   4    2.20    3.20
  -7  -4   4    1.80    1.40
   7   4  -5    4.10    2.20
   7   4  -5    5.60    2.40
   7   4  -5    3.40    2.40
  -7  -4   5    4.90    2.60
  -7  -4   5   -0.30    4.40
  -7  -4   5    4.40    2.00
  -7  -4   5    5.80    1.80
   7   4  -6   24.80    3.60
   7   4  -6   23.20    3.80
   7   4  -6   21.00    3.20
   7   4  -6   28.40    5.10
  -7  -4   6   23.50    4.80
  -7  -4   6   22.10    2.70
  -7  -4   6   22.90    4.00
   7   4  -7   16.00    5.50
   7   4  -7   24.70    4.60
  -7  -4   7    4.50    4.80
  -7  -4   7   26.70    4.20
   7   4  -8   37.50    5.10
   7   4  -8   40.40    8.00
   7   4  -8   42.30    5.90
   7   4  -8   37.50    3.90
  -7  -4   8   52.89    6.20
  -7  -4   8   40.80    5.10
  -7  -4   8   34.90    6.00
   7   4  -9    5.10    6.00
   7   4  -9    4.60    3.50
  -7  -4   9    3.50    3.60
  -7  -4   9    3.90    5.50
  -7  -4   9    3.80    5.00
  -7  -4   9    5.40    4.40
   7   4 -10   -1.40    8.50
   7   4 -10   -1.10    7.10
   7   4 -10    4.10    9.80
   7   4 -10   -0.90    4.20
  -7  -4  10   -8.90    8.90
  -7  -4  10    3.70    4.30
   8   4   6    5.10    5.60
   8   4   6   14.20    5.60
   8   4   6   -1.90    5.00
  -8  -4  -6    2.40    3.10
  -8  -4  -6   -0.50    4.60
  -8  -4  -6    3.80    4.70
  -8  -4  -6    5.60    7.10
  -8  -4  -6   -2.60    4.70
   8   4   5   44.00    5.30
   8   4   5   40.50    6.10
   8   4   5   39.90    5.70
  -8  -4  -5   37.80    5.30
  -8  -4  -5   30.10    5.00
  -8  -4  -5   27.10    4.20
  -8  -4  -5   42.30    4.30
  -8  -4  -5   37.30    7.20
   8   4   4    6.20    3.00
   8   4   4    4.60    2.30
   8   4   4   10.40    4.80
  -8  -4  -4    0.60    2.40
  -8  -4  -4    7.00    4.60
  -8  -4  -4    5.60    3.20
  -8  -4  -4    5.70    6.70
   8   4   3   10.60    3.60
   8   4   3   10.10    3.40
   8   4   3    6.70    2.10
   8   4   3   11.70    2.80
  -8  -4  -3   13.80    2.90
  -8  -4  -3   16.20    6.50
  -8  -4  -3    8.10    3.60
  -8  -4  -3   11.50    3.40
   8   4   2   22.80    2.50
   8   4   2   17.40    2.50
   8   4   2   22.40    3.20
   8   4   2   21.80    2.70
  -8  -4  -2   31.80    6.20
  -8  -4  -2   20.70    2.00
  -8  -4  -2   20.60    3.20
  -8  -4  -2   18.80    2.30
   8   4   1   17.90    3.00
   8   4   1   16.60    1.60
   8   4   1   13.40    1.40
  -8  -4  -1   21.90    3.10
  -8  -4  -1   31.30    6.70
   8   4   0    3.90    2.30
  -8  -4   0    5.90    2.60
  -8  -4   0    9.00    2.60
  -8  -4   0    7.60    4.70
   8   4  -1   10.10    2.60
  -8  -4   1   11.90    3.20
  -8  -4   1   16.70    2.80
  -8  -4   1   14.90    4.10
   8   4  -2   43.40    3.50
  -8  -4   2   49.10    4.00
  -8  -4   2   49.70    5.10
  -8  -4   2   44.30    4.40
   8   4  -3   11.60    2.20
  -8  -4   3   18.20    3.40
  -8  -4   3   15.70    3.50
  -8  -4   3   17.30    3.90
   8   4  -4    8.50    1.70
   8   4  -4   11.40    4.30
   8   4  -4    8.80    1.50
   8   4  -4    4.30    2.50
  -8  -4   4   10.20    2.30
  -8  -4   4    8.80    1.30
  -8  -4   4    8.40    1.30
  -8  -4   4    9.50    5.30
   8   4  -5   -0.60    2.00
   8   4  -5    0.80    2.20
   8   4  -5   -2.30    2.30
   8   4  -5   -0.20    4.90
  -8  -4   5   -3.70    5.00
  -8  -4   5    0.50    1.40
  -8  -4   5    0.70    2.10
  -8  -4   5    0.80    2.50
   8   4  -6   11.40    2.40
   8   4  -6   21.00    3.20
   8   4  -6   20.50    3.20
   8   4  -6   17.60    4.90
  -8  -4   6   19.70    3.10
  -8  -4   6   16.00    2.40
  -8  -4   6   15.20    2.60
  -8  -4   6   18.30    5.90
   8   4  -7    2.30    2.00
   8   4  -7    0.20    2.80
   8   4  -7   -0.30    4.20
  -8  -4   7   -3.10    3.00
  -8  -4   7    1.90    4.60
   8   4  -8   48.90    6.50
  -8  -4   8   37.90    5.40
   8   4  -9   -3.80    9.00
   8   4  -9    0.60    3.80
   8   4  -9    0.90    4.70
  -8  -4   9   -0.90    5.10
  -8  -4   9    4.50    4.60
  -8  -4   9   -2.20    3.20
   9   4   6   -6.70    9.00
   9   4   6   -1.00    5.30
  -9  -4  -6   -8.50    8.90
  -9  -4  -6    5.40    3.30
  -9  -4  -6    0.20    4.50
  -9  -4  -5   34.20    6.20
  -9  -4  -5   35.20    4.90
   9   4   4   15.60    2.90
   9   4   4   22.40    4.00
   9   4   4   19.00    4.40
  -9  -4  -4   15.10    3.90
  -9  -4  -4   18.30    3.40
  -9  -4  -4   27.80    7.90
  -9  -4  -4   16.80    5.00
  -9  -4  -4   17.90    5.00
   9   4   3    3.10    2.40
   9   4   3    0.90    2.50
  -9  -4  -3    0.00    2.30
  -9  -4  -3    9.50    7.10
  -9  -4  -3    0.60    4.90
  -9  -4  -3    5.20    2.70
   9   4   2    6.60    1.60
   9   4   2    5.80    2.50
   9   4   2    7.60    2.10
   9   4   2    9.60    3.90
  -9  -4  -2    7.50    1.50
  -9  -4  -2    6.40    1.40
  -9  -4  -2   10.70    5.90
  -9  -4  -2   14.10    3.70
   9   4   1   16.90    2.70
   9   4   1   12.70    1.20
  -9  -4  -1   19.90    4.00
  -9  -4  -1   23.80    6.40
   9   4   0    1.10    2.40
  -9  -4   0    1.20    2.70
  -9  -4   0    3.80    6.60
  -9  -4   0    1.80    3.70
   9   4  -1    8.30    2.70
  -9  -4   1   11.90    2.60
  -9  -4   1   11.50    3.90
  -9  -4   1   15.30    5.20
   9   4  -2   -0.40    2.40
  -9  -4   2   -0.40    4.10
  -9  -4   2   -0.60    3.00
  -9  -4   2   -0.20    4.30
   9   4  -3    3.10    2.60
  -9  -4   3    4.80    5.20
  -9  -4   3    0.80    4.30
  -9  -4   3    5.30    4.40
   9   4  -4    3.10    1.00
   9   4  -4    2.90    2.30
  -9  -4   4   10.40    5.20
  -9  -4   4   -1.30    4.80
   9   4  -5   -3.20    1.80
   9   4  -5   -3.40    4.40
   9   4  -5    0.80    2.10
   9   4  -5   -2.80    2.40
  -9  -4   5   -1.90    3.80
  -9  -4   5    2.10    1.30
  -9  -4   5    0.40    1.90
  -9  -4   5   -2.60    3.80
   9   4  -6   12.30    2.60
   9   4  -6   15.00    2.90
   9   4  -6   17.20    3.40
  -9  -4   6   19.60    3.00
  -9  -4   6   20.30    5.30
  -9  -4   6   22.40    3.60
  -9  -4   6   12.20    2.80
   9   4  -7   -0.80    7.20
   9   4  -7   -0.40    3.10
  -9  -4   7    1.70    1.80
  -9  -4   7   -1.00    2.60
  -9  -4   7    9.20    2.30
   9   4  -8   -4.10    3.50
   9   4  -8   -3.40    7.70
   9   4  -8   -1.00    2.40
   9   4  -8   13.70    4.60
  -9  -4   8   12.00    5.30
  -9  -4   8    3.60    4.00
   9   4  -9   29.30   11.80
   9   4  -9    0.00    3.10
   9   4  -9    1.20    4.60
   9   4  -9    4.30    6.20
  -9  -4   9   -5.90    3.00
  -9  -4   9   -0.30    4.40
  10   4   5    4.40    5.00
  10   4   5    7.40    5.20
 -10  -4  -5   23.30    7.70
 -10  -4  -5    7.50    2.60
 -10  -4  -5    3.90    5.90
 -10  -4  -5   -0.20    5.20
  10   4   4   -8.00    5.40
  10   4   4    0.40    4.70
  10   4   4    0.30    4.00
 -10  -4  -4   -2.40    6.40
 -10  -4  -4    0.20    2.90
 -10  -4  -4   -3.30    4.10
 -10  -4  -4    6.80    5.20
 -10  -4  -4   -3.40    2.70
  10   4   3   12.00    2.80
  10   4   3    9.50    5.60
  10   4   3   13.70    3.20
 -10  -4  -3   23.00    7.90
 -10  -4  -3   11.40    2.00
 -10  -4  -3   22.90    5.30
 -10  -4  -3   17.40    2.90
  10   4   2    9.40    2.60
  10   4   2    8.70    2.40
 -10  -4  -2   14.80    5.00
 -10  -4  -2   19.00    7.40
  10   4   1    2.50    1.80
 -10  -4  -1    2.10    3.90
 -10  -4  -1    1.90    6.00
 -10  -4  -1    5.60    6.50
  10   4   0    4.00    1.70
 -10  -4   0    8.30    6.70
 -10  -4   0   12.70    3.60
 -10  -4   0    5.20    5.90
  10   4  -1    4.10    1.90
 -10  -4   1    4.30    7.40
 -10  -4   1    2.40    5.90
 -10  -4   1   11.50    4.00
  10   4  -2   99.99    6.60
 -10  -4   2  111.09    8.50
 -10  -4   2  107.89    8.80
 -10  -4   2  109.39    7.60
  10   4  -3   20.80    3.40
 -10  -4   3   33.30    5.60
 -10  -4   3   37.30    6.90
 -10  -4   3   26.60    5.00
  10   4  -4   11.20    2.40
 -10  -4   4   19.00    5.40
 -10  -4   4   12.00    5.00
  10   4  -5    1.40    3.10
  10   4  -5    2.00    1.80
 -10  -4   5    3.40    5.80
 -10  -4   5   -0.20    2.90
  10   4  -6   13.20    3.50
  10   4  -6   20.20    3.30
  10   4  -6   30.20    8.10
  10   4  -6   20.30    3.10
 -10  -4   6   22.40    2.40
 -10  -4   6   25.30    6.10
 -10  -4   6   14.60    2.30
 -10  -4   6   18.10    3.10
  10   4  -7    2.30    3.80
  10   4  -7    0.70    4.10
  10   4  -7   -0.40    2.70
 -10  -4   7    0.00    2.50
 -10  -4   7    6.50    5.00
  10   4  -8    0.80    3.50
  10   4  -8    2.40    5.10
 -10  -4   8    5.30    2.90
 -10  -4   8   -1.00    5.00
  11   4   3    7.10    3.20
 -11  -4  -3   -5.70    6.70
 -11  -4  -3   -2.20    5.20
  11   4   2    1.70    3.00
 -11  -4  -2    3.60    4.20
 -11  -4  -2    0.90    5.20
 -11  -4  -2    8.50    8.40
  11   4   1    4.70    2.80
 -11  -4  -1    9.90    7.60
 -11  -4  -1    2.90    5.80
 -11  -4  -1    1.30    5.40
  11   4   0   -0.50    3.00
 -11  -4   0   -1.60    4.90
 -11  -4   0    2.60    5.70
 -11  -4   0   -0.60    6.50
  11   4  -1    3.00    3.10
 -11  -4   1    2.20    6.00
 -11  -4   1    2.70    7.30
 -11  -4   1    2.30    5.20
  11   4  -2    3.50    3.20
 -11  -4   2    6.70    5.60
 -11  -4   2    5.90    8.10
 -11  -4   2    6.70    4.70
  11   4  -3    2.80    3.10
 -11  -4   3    3.80    5.50
 -11  -4   3    7.60    6.60
 -11  -4   3    2.00    5.20
  11   4  -4   -0.90    3.20
 -11  -4   4    2.50    3.60
 -11  -4   4    1.40    6.10
 -11  -4   4    2.70    3.80
  11   4  -5   -0.40    2.40
 -11  -4   5    4.90    6.40
 -11  -4   5   -1.70    5.00
 -11  -4   5    1.30    3.60
  11   4  -7    1.50    3.30
  11   4  -7    3.00    3.60
 -11  -4   7    7.20    5.70
 -11  -4   7    0.70    2.60
  12   4   2    0.50    4.20
 -12  -4  -2   -4.40    7.60
 -12  -4  -2    6.40    6.50
 -12  -4  -2   -7.40    6.00
  12   4   1   -0.10    3.80
 -12  -4  -1   10.70    8.50
 -12  -4  -1   14.00    5.80
 -12  -4  -1    3.70    6.70
  12   4   0    2.00    2.70
 -12  -4   0    1.80    5.70
 -12  -4   0   -2.70    5.70
 -12  -4   0    4.80    8.00
  12   4  -1    2.40    2.50
 -12  -4   1    8.70    6.00
 -12  -4   1    2.70    7.10
 -12  -4   1   18.90    5.40
  12   4  -2   -0.70    3.00
 -12  -4   2    0.80    7.90
 -12  -4   2    3.00    5.60
 -12  -4   2    3.80    6.70
  12   4  -3    5.80    4.20
 -12  -4   3    8.30    8.40
 -12  -4   3    8.00    4.30
 -12  -4   3   14.90    6.20
  12   4  -4   -1.20    4.10
 -12  -4   4    3.60    5.60
 -12  -4   4    3.90    5.20
 -12  -4   5   -1.60    6.00
 -12  -4   6   34.20    5.70
 -12  -4   6   42.10    6.70
  13   4  -1    2.40    3.40
 -13  -4   1    5.90    6.70
 -13  -4   1   -4.00    8.80
 -13  -4   2   -3.50    8.30
 -13  -4   2    0.20    4.60
 -13  -4   3   19.80    9.00
 -13   5   2    5.70    5.50
 -13   5   2   -2.30    8.80
  13  -5  -2    0.20    2.50
 -12   5   6   -0.20    3.00
 -12   5   6    9.50    5.90
 -12   5   6    7.00    5.20
  12  -5  -6    4.30    3.90
  12  -5  -6    2.30    3.90
 -12   5   5    9.50    5.50
 -12   5   5    6.10    6.10
 -12   5   5    9.50    5.70
 -12   5   5    4.20    2.50
 -12   5   5    5.00    2.20
  12  -5  -5    4.10    4.30
  12  -5  -5    8.40    2.30
  12  -5  -5    5.00    2.80
 -12   5   4    2.10    3.10
 -12   5   4    9.20    5.80
 -12   5   4    6.80    5.00
  12  -5  -4    0.90    2.90
  12  -5  -4    4.30    4.60
 -12   5   3   11.80    3.10
 -12   5   3   -6.00    4.80
 -12   5   3   14.50    5.80
 -12   5   3    2.10    3.20
  12  -5  -3    5.80    2.70
  12  -5  -3    1.90    4.00
  12  -5  -3    9.80    2.80
 -12   5   2    1.90    4.60
  12  -5  -2    1.20    2.50
  12  -5  -2    0.50    3.90
 -12   5   1    7.20    7.60
 -12   5   1   10.30    5.80
  12  -5  -1    3.90    2.60
  12  -5  -1    2.50    4.30
  12  -5  -1   -3.10    3.00
 -12   5   0    1.50    6.80
  12  -5   0   -0.60    2.70
  12  -5   0   -0.70    3.50
  12  -5   0    2.70    2.10
 -12   5  -1   15.20    2.20
 -12   5  -1    5.20    5.80
  12  -5   1    1.40   11.00
 -12   5  -2    1.20    2.40
  12  -5   2    1.50    5.20
  12  -5   2   -9.00   10.80
 -11   5   7    3.00    5.00
  11  -5  -7    6.00    4.10
  11  -5  -7   -0.60    5.30
 -11   5   6    3.70    4.90
 -11   5   6    3.40    4.70
 -11   5   6    2.80    3.20
 -11   5   6    8.80    5.30
  11  -5  -6    5.50    2.80
  11  -5  -6    1.70    5.20
  11  -5  -6    3.10    4.50
 -11   5   5    0.90    4.40
 -11   5   5   22.80    6.00
 -11   5   5    4.00    3.20
 -11   5   5    4.00    3.00
  11  -5  -5    3.40    3.70
 -11   5   4    1.60    4.00
 -11   5   4    2.30    5.90
 -11   5   4    4.20    1.80
 -11   5   4   -2.40    2.90
 -11   5   4    5.80    2.70
  11  -5  -4    2.60    3.20
  11  -5  -4    1.50    2.30
  11  -5  -4    0.40    2.80
 -11   5   3    1.90    1.80
 -11   5   3    5.30    4.00
 -11   5   3   -0.80    1.60
 -11   5   3   -1.80    2.20
 -11   5   3   11.90    6.60
 -11   5   3   -3.50    2.50
  11  -5  -3    0.80    3.00
  11  -5  -3    0.00    2.80
 -11   5   2   13.70    4.20
 -11   5   2   11.70    1.70
  11  -5  -2   10.80    1.90
  11  -5  -2   15.20    3.50
  11  -5  -2   10.10    3.00
 -11   5   1    0.10    6.70
  11  -5  -1   14.30    3.10
 -11   5   0    1.70    2.10
 -11   5   0   -4.70    6.20
 -11   5   0   11.80    6.60
  11  -5   0   -2.00    2.30
  11  -5   0   -2.30    2.80
  11  -5   0    1.50    6.40
  11  -5   0   -2.90    2.00
 -11   5  -1   -3.20    7.20
 -11   5  -1    0.70    2.40
  11  -5   1   14.30    7.30
  11  -5   1    0.60    2.70
  11  -5   1    3.20    3.30
  11  -5   1   -3.70    2.30
 -11   5  -2   20.20    3.70
 -11   5  -2   18.20    3.10
  11  -5   2   18.60    9.10
 -11   5  -3   26.70    3.80
 -11   5  -3   17.30    7.80
  11  -5   3   19.40   11.80
 -10   5   8   12.90    5.30
  10  -5  -8    2.20    8.60
 -10   5   7   37.00    6.50
 -10   5   7   28.90    5.40
  10  -5  -7   43.40    5.70
 -10   5   6   -0.60    4.00
 -10   5   6   -2.60    5.00
 -10   5   6    3.50    2.60
 -10   5   6    0.80    3.10
  10  -5  -6   -5.30    3.20
  10  -5  -6    0.50    3.40
 -10   5   5    6.20    3.80
 -10   5   5    9.20    4.40
 -10   5   5   22.80    6.60
 -10   5   5    5.30    3.50
  10  -5  -5    9.20    2.80
  10  -5  -5    7.20    2.30
  10  -5  -5    8.90    4.00
 -10   5   4    4.20    2.50
 -10   5   4    9.90    5.20
 -10   5   4    3.60    3.80
  10  -5  -4    5.60    2.60
  10  -5  -4    4.50    2.90
 -10   5   3   -1.30    2.60
 -10   5   3   -3.90    2.80
 -10   5   3    1.50    5.30
 -10   5   3    4.10    1.30
 -10   5   3    2.20    3.80
 -10   5   3   -2.10    2.80
  10  -5  -3   10.10    3.10
  10  -5  -3   -0.80    2.60
  10  -5  -3   -0.50    2.50
 -10   5   2   17.80    2.30
 -10   5   2   14.20    1.80
 -10   5   2   19.60    2.10
 -10   5   2   14.50    5.50
 -10   5   2   13.30    3.90
  10  -5  -2   10.60    2.30
  10  -5  -2   11.10    2.90
  10  -5  -2   14.80    2.50
 -10   5   1    6.20    5.60
 -10   5   1   10.90    2.00
 -10   5   1    6.70    4.60
 -10   5   1    7.50    1.50
  10  -5  -1    9.60    2.20
  10  -5  -1    6.50    4.50
  10  -5  -1    3.30    2.50
 -10   5   0    6.80    5.10
 -10   5   0   12.00    7.20
 -10   5   0   11.50    2.60
 -10   5   0   15.20    1.90
  10  -5   0   21.80    3.90
  10  -5   0   13.60    2.80
 -10   5  -1    0.20    2.40
 -10   5  -1    7.00    2.50
 -10   5  -1    0.20    5.60
  10  -5   1    1.30    2.60
  10  -5   1   -3.10    6.30
  10  -5   1    1.30    2.30
 -10   5  -2    2.20    3.20
 -10   5  -2   -3.90    6.80
 -10   5  -2    1.20    4.00
  10  -5   2    0.20    6.60
  10  -5   2    1.30    3.60
  10  -5   3    2.60    9.80
 -10   5  -4   -0.80    3.90
 -10   5  -4    7.90    6.80
  10  -5   4   -0.10    5.70
 -10   5  -5   14.70    6.20
 -10   5  -5   10.20    3.20
  10  -5   5   14.90   11.80
  10  -5   5   12.70    3.00
  10  -5   5   14.40    7.00
  -9   5   9   -2.10    7.00
  -9   5   9   -2.40    2.70
   9  -5  -9   -2.30    3.80
   9  -5  -9    2.40    5.90
   9  -5  -9   -1.40    8.80
  -9   5   8    3.40    4.70
  -9   5   8    2.00    5.50
  -9   5   8   -0.10    6.00
   9  -5  -8    6.30    5.00
   9  -5  -8    4.40    7.40
   9  -5  -8    2.10    5.30
   9  -5  -8    4.50    4.10
  -9   5   7   29.80    4.70
  -9   5   7   13.80    6.30
  -9   5   7   20.20    4.20
   9  -5  -7    3.00    6.20
  -9   5   6    2.80    3.30
  -9   5   6    3.80    4.80
  -9   5   6    5.00    5.80
   9  -5  -6    3.10    2.00
   9  -5  -6    5.00    4.10
   9  -5  -6    1.90    2.60
  -9   5   5    2.30    3.90
  -9   5   5    2.70    2.00
  -9   5   5    5.70    5.30
   9  -5  -5    5.40    2.70
   9  -5  -5    3.70    3.30
   9  -5  -5    2.20    2.50
  -9   5   4   58.89    4.80
  -9   5   4   74.99    4.90
  -9   5   4   63.69    6.90
  -9   5   4   56.79    5.00
   9  -5  -4   59.69    4.60
   9  -5  -4   59.79    4.70
   9  -5  -4   59.49    4.80
  -9   5   3    2.20    1.40
  -9   5   3    2.10    2.30
  -9   5   3    1.10    5.30
  -9   5   3    3.70    1.90
  -9   5   3    2.90    3.30
   9  -5  -3    1.50    2.40
   9  -5  -3    1.30    2.20
  -9   5   2   32.10    2.80
  -9   5   2   30.40    2.60
  -9   5   2   28.90    2.90
  -9   5   2   29.00    4.60
  -9   5   2   35.50    4.70
  -9   5   2   27.20    2.70
   9  -5  -2   30.80    3.60
   9  -5  -2   29.90    3.00
  -9   5   1   27.90    4.80
  -9   5   1   30.90    2.60
  -9   5   1   27.30    2.70
  -9   5   1   29.90    4.30
   9  -5  -1   29.30    4.70
   9  -5  -1   28.80    3.10
   9  -5  -1   32.50    3.10
  -9   5   0   57.29    3.90
  -9   5   0   63.89    6.40
  -9   5   0   60.69    3.90
   9  -5   0   64.79    4.30
   9  -5   0   55.69    4.30
   9  -5   0   62.39    6.60
  -9   5  -1   23.60    3.60
  -9   5  -1   27.60    3.60
   9  -5   1   28.20    7.60
   9  -5   1   23.20    3.00
   9  -5   1   31.20    4.20
   9  -5   1   21.70    3.50
  -9   5  -2   -2.60    6.30
  -9   5  -2    1.20    2.60
  -9   5  -2    2.30    2.70
   9  -5   2    3.20    1.60
   9  -5   2   -5.60    5.80
   9  -5   2    1.90    2.60
  -9   5  -3   11.90    2.70
  -9   5  -3    8.00    3.20
  -9   5  -3   11.20    6.60
   9  -5   3   11.60    4.00
   9  -5   3   12.50    3.30
  -9   5  -4   14.40    8.50
  -9   5  -4    8.60    2.70
   9  -5   4    4.30    3.30
   9  -5   4   -1.60    4.50
  -9   5  -5    4.80    3.40
  -9   5  -5    3.80    6.60
  -9   5  -5    6.60    5.00
   9  -5   5    9.10    5.20
   9  -5   5    3.40    3.90
   9  -5   5    4.30    5.70
   9  -5   5   -5.00   11.00
  -9   5  -6   28.30    9.10
  -9   5  -6   24.60    6.60
   9  -5   6   11.30    6.20
   9  -5   6    2.30    7.60
   9  -5   6    1.20    4.70
  -8   5   9    5.60    6.00
  -8   5   9    2.30    3.40
  -8   5   9    3.60    6.20
  -8   5   9    5.10    4.90
   8  -5  -9    0.40    3.50
   8  -5  -9    0.10    7.80
   8  -5  -9    1.70    6.50
   8  -5  -9   13.50   10.40
  -8   5   8  -10.40    6.80
  -8   5   8   -0.40    4.90
  -8   5   8   -0.30    3.30
   8  -5  -8    4.70    7.20
   8  -5  -8   -1.40    3.30
   8  -5  -8   -2.00    4.10
  -8   5   7    7.00    3.50
  -8   5   7   23.60    6.50
  -8   5   7   12.00    4.10
  -8   5   7   17.00    3.60
   8  -5  -7    9.80    6.00
   8  -5  -7    6.00    3.10
   8  -5  -7    4.10    5.10
  -8   5   6   35.00    5.80
  -8   5   6   24.40    4.30
  -8   5   6   36.70    5.90
  -8   5   6   33.40    3.50
   8  -5  -6   27.80    4.40
   8  -5  -6   25.00    4.00
   8  -5  -6   41.40    4.30
  -8   5   5    3.70    3.00
  -8   5   5    1.40    2.00
  -8   5   5    0.40    4.80
  -8   5   5    0.20    2.90
   8  -5  -5    2.90    3.00
   8  -5  -5    2.80    2.60
   8  -5  -5   -1.60    2.80
  -8   5   4    3.60    3.10
  -8   5   4    4.40    2.40
  -8   5   4    3.10    1.60
  -8   5   4    3.40    4.20
   8  -5  -4    3.90    1.80
   8  -5  -4    1.70    1.70
  -8   5   3  152.88    9.90
  -8   5   3  169.58    8.50
  -8   5   3  152.28    8.70
  -8   5   3  151.28    8.50
   8  -5  -3  162.28    8.50
   8  -5  -3  159.98    8.60
   8  -5  -3  159.78    8.70
  -8   5   2    1.90    4.60
  -8   5   2   -0.40    1.70
  -8   5   2   -1.60    2.70
  -8   5   2    1.00    1.30
  -8   5   2    0.40    2.00
   8  -5  -2    0.20    1.60
   8  -5  -2    0.10    1.50
   8  -5  -2    0.90    1.80
  -8   5   1   24.10    1.70
  -8   5   1   26.10    2.30
  -8   5   1   26.30    4.60
  -8   5   1   24.00    1.60
  -8   5   1   26.10    2.20
   8  -5  -1   22.60    2.40
   8  -5  -1   24.70    3.40
   8  -5  -1   22.60    2.50
  -8   5   0   21.90    2.20
  -8   5   0   20.20    3.10
  -8   5   0   25.40    4.20
   8  -5   0   18.70    2.80
   8  -5   0   20.60    2.60
   8  -5   0   22.20    3.70
   8  -5   0   16.70    2.30
  -8   5  -1    1.00    5.30
  -8   5  -1    8.40    2.30
  -8   5  -1    6.60    2.10
   8  -5   1    8.30    2.50
   8  -5   1    4.40    2.30
   8  -5   1    6.90    2.50
   8  -5   1    5.60    4.70
  -8   5  -2   -2.90    6.50
  -8   5  -2    5.70    2.00
   8  -5   2    7.10    3.20
   8  -5   2    5.70    2.70
   8  -5   2   -3.80    6.30
  -8   5  -3   -1.30    2.00
  -8   5  -3   -8.40    5.80
   8  -5   3   -0.60    2.90
   8  -5   3   -2.30    3.30
   8  -5   3   -5.00    5.80
  -8   5  -4   -1.20    3.10
  -8   5  -4   -1.30    6.20
   8  -5   4    1.30    2.70
   8  -5   4   -0.10    4.20
   8  -5   4    0.30    8.20
  -8   5  -5   15.60    6.50
  -8   5  -5   15.10    5.30
  -8   5  -5   31.10    4.70
   8  -5   5   24.00    9.40
  -8   5  -6   20.10    7.40
  -8   5  -6   11.20    7.50
  -8   5  -6   15.20    3.60
   8  -5   6   15.40    6.40
   8  -5   6   18.20   11.20
   8  -5   6   15.20    5.00
   8  -5   6   29.70    6.70
  -8   5  -7   -4.40   11.10
  -7   5  10   20.00    8.90
  -7   5  10   17.20    7.20
   7  -5 -10   11.40    7.20
  -7   5   9   11.50    7.80
  -7   5   9   -0.80    3.90
  -7   5   9    0.10    4.60
   7  -5  -9   -1.70    2.60
   7  -5  -9  -12.30    7.60
   7  -5  -9    3.90    7.20
  -7   5   8   18.40    4.90
  -7   5   8   12.90    4.60
  -7   5   8    7.50    4.10
  -7   5   8    2.60    6.30
   7  -5  -8    8.80    5.10
  -7   5   7   -0.30    3.70
  -7   5   7    3.30    3.20
  -7   5   7    4.30    3.80
  -7   5   7    7.00    4.70
   7  -5  -7    0.80    6.30
   7  -5  -7    2.90    3.10
   7  -5  -7   -0.60    2.80
  -7   5   6    7.30    4.10
  -7   5   6   10.20    5.00
  -7   5   6    5.80    5.20
   7  -5  -6    5.00    2.30
   7  -5  -6    5.70    2.80
   7  -5  -6    5.90    4.30
  -7   5   5   30.80    4.60
  -7   5   5   33.50    3.80
  -7   5   5   24.70    3.10
   7  -5  -5   32.00    3.90
   7  -5  -5   33.20    4.30
   7  -5  -5   29.80    3.50
   7  -5  -5   29.90    4.40
  -7   5   4   80.69    5.30
  -7   5   4   72.69    4.50
  -7   5   4   76.59    4.90
  -7   5   4   76.89    6.40
   7  -5  -4   71.69    4.90
   7  -5  -4   76.99    4.70
   7  -5  -4   88.29    5.10
  -7   5   3   56.59    4.40
  -7   5   3   63.99    6.20
  -7   5   3   62.19    4.00
   7  -5  -3   61.39    4.00
   7  -5  -3   59.69    3.90
   7  -5  -3   67.89    4.20
  -7   5   2   10.60    2.00
  -7   5   2    9.40    1.80
  -7   5   2   16.00    4.50
  -7   5   2   12.30    2.00
  -7   5   2   15.80    2.40
   7  -5  -2   15.60    1.70
   7  -5  -2   11.70    2.10
   7  -5  -2    9.70    2.20
   7  -5  -2   15.60    2.10
  -7   5   1    2.50    0.70
  -7   5   1    2.20    2.80
  -7   5   1    3.20    3.60
  -7   5   1    1.90    1.40
  -7   5   1    1.60    1.70
  -7   5   1    2.30    1.00
   7  -5  -1    2.20    1.60
   7  -5  -1    3.40    3.40
   7  -5  -1    4.90    1.10
   7  -5  -1    1.30    1.70
  -7   5   0   19.40    2.30
  -7   5   0   20.70    2.20
  -7   5   0   19.50    3.50
   7  -5   0   20.80    2.10
   7  -5   0   25.60    2.70
   7  -5   0   21.50    2.50
   7  -5   0   26.10    3.80
  -7   5  -1   36.90    2.80
  -7   5  -1   34.50    2.60
  -7   5  -1   26.90    4.00
   7  -5   1   39.50    3.10
   7  -5   1   36.20    4.70
   7  -5   1   30.40    2.90
   7  -5   1   34.60    2.70
  -7   5  -2    8.10    1.70
  -7   5  -2    9.40    2.70
  -7   5  -2    3.50    5.90
   7  -5   2    4.40    5.00
   7  -5   2    6.10    2.40
   7  -5   2    9.40    2.10
   7  -5   2    4.10    1.10
  -7   5  -3    3.60    6.10
  -7   5  -3   11.80    3.30
   7  -5   3    7.40    1.50
   7  -5   3    7.90    5.40
   7  -5   3    5.60    2.80
   7  -5   3    9.80    3.40
  -7   5  -4   13.00    6.60
  -7   5  -4   12.10    3.70
  -7   5  -4    9.60    4.10
   7  -5   4   10.30    2.50
   7  -5   4    8.00    4.70
   7  -5   4    6.00    3.20
  -7   5  -5   68.99    5.80
  -7   5  -5   88.39    8.10
  -7   5  -5   68.99    5.60
   7  -5   5   59.49   11.20
   7  -5   5   62.09    7.30
   7  -5   5   67.69    4.70
   7  -5   5   72.79    6.00
  -7   5  -6    4.50    3.10
  -7   5  -6    8.30    7.20
   7  -5   6    4.10    5.90
   7  -5   6    1.80    4.50
  -7   5  -7    6.60    3.50
  -7   5  -7    2.30    7.30
  -7   5  -7    7.40    6.60
  -7   5  -7   15.80    8.40
   7  -5   7    3.10    7.80
   7  -5   7   -0.10    4.90
   7  -5   7    6.80    7.50
  -6   5  10    5.70    4.30
  -6   5  10   15.10    6.00
  -6   5  10   12.80    3.40
   6  -5 -10    9.40    6.70
   6  -5 -10    8.30    3.20
   6  -5 -10    4.60    5.50
   6  -5 -10   14.80    9.10
  -6   5   9   -2.10    3.80
  -6   5   9    0.50    4.90
  -6   5   9   -2.70    4.50
   6  -5  -9   17.60    7.90
   6  -5  -9    8.10    5.40
   6  -5  -9    1.00    3.10
   6  -5  -9   -0.80    5.60
  -6   5   8    7.00    5.30
  -6   5   8    0.90    5.00
  -6   5   8    8.50    4.30
   6  -5  -8    4.40    5.60
   6  -5  -8    1.70    2.80
   6  -5  -8    4.10    4.10
   6  -5  -8    3.30    6.10
  -6   5   7   11.30    5.00
  -6   5   7   15.80    4.80
  -6   5   7   22.20    4.10
  -6   5   7   17.60    4.30
   6  -5  -7   21.10    5.10
   6  -5  -7   23.10    4.60
  -6   5   6   46.60    4.20
  -6   5   6   36.40    4.90
   6  -5  -6   47.00    5.40
   6  -5  -6   51.39    3.80
   6  -5  -6   48.70    4.20
  -6   5   5   17.10    3.00
  -6   5   5   23.00    4.70
  -6   5   5   20.90    2.70
  -6   5   5   20.90    3.60
   6  -5  -5   20.10    3.30
   6  -5  -5   24.30    5.20
   6  -5  -5   16.50    2.10
  -6   5   4   42.00    3.50
  -6   5   4   39.80    3.20
  -6   5   4   40.20    4.90
   6  -5  -4   40.40    3.50
   6  -5  -4   40.30    3.10
   6  -5  -4   38.00    4.10
   6  -5  -4   38.40    3.30
  -6   5   3    2.20    1.30
  -6   5   3    3.00    3.20
  -6   5   3    6.00    2.10
  -6   5   3    2.10    1.70
   6  -5  -3    5.00    1.40
   6  -5  -3    2.50    1.60
   6  -5  -3    2.70    1.50
  -6   5   2  113.19    6.10
  -6   5   2  113.39    6.00
  -6   5   2  107.09    5.90
  -6   5   2  115.49    6.80
  -6   5   2  120.19    6.10
   6  -5  -2  109.19    6.00
   6  -5  -2  111.99    6.20
   6  -5  -2  117.39    6.20
   6  -5  -2  114.99    6.20
  -6   5   1    2.50    0.90
  -6   5   1    1.90    0.70
  -6   5   1    0.90    2.70
  -6   5   1    1.70    1.40
  -6   5   1    1.90    2.50
  -6   5   1    2.20    1.40
   6  -5  -1    4.70    2.00
   6  -5  -1    2.80    1.50
   6  -5  -1    2.10    1.40
   6  -5  -1    2.70    1.20
  -6   5   0   25.50    3.40
  -6   5   0   22.60    2.00
  -6   5   0   21.80    2.10
   6  -5   0   20.10    2.20
   6  -5   0   24.10    3.30
   6  -5   0   27.70    2.50
   6  -5   0   24.50    2.20
  -6   5  -1   20.20    3.60
  -6   5  -1   24.30    2.20
  -6   5  -1   27.40    2.40
   6  -5   1   30.10    4.50
   6  -5   1   25.20    2.20
   6  -5   1   29.80    2.30
   6  -5   1   23.90    2.30
  -6   5  -2    1.40    1.70
  -6   5  -2    1.00    1.40
  -6   5  -2   -3.20    3.70
   6  -5   2    2.70    2.00
   6  -5   2    2.60    1.90
   6  -5   2    0.80    4.00
  -6   5  -3   22.90    6.30
   6  -5   3    5.30    7.30
   6  -5   3    9.80    1.40
  -6   5  -4    5.60    5.80
  -6   5  -4   10.70    3.80
  -6   5  -4    6.70    2.90
   6  -5   4   11.30    3.10
   6  -5   4   13.80    5.00
   6  -5   4   10.80    3.00
   6  -5   4    8.60    2.40
  -6   5  -5   12.60    3.50
  -6   5  -5   13.80    3.70
  -6   5  -5    7.60    6.10
   6  -5   5    9.00    5.10
   6  -5   5   11.60    4.00
  -6   5  -6   12.90    4.50
  -6   5  -6    1.20    7.00
   6  -5   6   11.50    4.30
   6  -5   6   10.30    4.30
   6  -5   6   10.50    5.30
   6  -5   6    9.50    6.60
  -6   5  -7   -0.90    7.00
  -6   5  -7    6.50    4.00
  -6   5  -7    1.10    6.50
   6  -5   7    0.50    6.60
   6  -5   7   11.30    6.00
   6  -5   7   -2.60    4.20
  -6   5  -8   23.30    9.30
   6  -5   8   39.00    7.60
   6  -5   8   -1.00   12.20
  -5   5  10   -2.50    4.40
  -5   5  10   24.90    8.30
  -5   5  10   -1.70    3.50
   5  -5 -10   -2.10    5.60
   5  -5 -10    8.60    7.60
   5  -5 -10    4.10    2.70
  -5   5   9    1.50    5.50
  -5   5   9   16.60    6.00
  -5   5   9    9.10    5.10
  -5   5   9    1.60    4.50
   5  -5  -9   -0.70    3.10
   5  -5  -9   -1.70    3.00
   5  -5  -9   -2.20    5.60
  -5   5   8   23.00    5.20
   5  -5  -8   40.00    8.80
   5  -5  -8   39.80    7.20
   5  -5  -8   33.50    3.90
   5  -5  -8   40.30    6.60
   5  -5  -8   31.50    4.20
  -5   5   7  235.68   13.00
  -5   5   7  207.58   12.60
  -5   5   7  240.68   13.20
  -5   5   7  238.68   13.70
   5  -5  -7  233.08   11.90
   5  -5  -7  224.88   12.30
   5  -5  -7  244.68   13.00
   5  -5  -7  252.87   13.90
   5  -5  -7  243.18   13.00
  -5   5   6   21.20    3.20
  -5   5   6   29.40    5.10
   5  -5  -6   21.70    2.50
   5  -5  -6   23.00    3.70
   5  -5  -6   22.20    3.90
   5  -5  -6   26.80    4.70
  -5   5   5   52.29    4.60
  -5   5   5   55.39    5.40
  -5   5   5   61.19    4.90
   5  -5  -5   52.89    3.50
   5  -5  -5   55.79    4.10
   5  -5  -5   52.29    5.30
   5  -5  -5   57.09    4.20
  -5   5   4   33.20    2.90
  -5   5   4   28.30    2.80
  -5   5   4   38.80    3.70
  -5   5   4   38.40    3.10
   5  -5  -4   39.30    3.30
   5  -5  -4   29.30    2.80
   5  -5  -4   39.10    2.60
   5  -5  -4   37.30    3.60
  -5   5   3    8.90    2.70
  -5   5   3    8.30    1.50
  -5   5   3   12.90    2.10
  -5   5   3    9.20    1.70
   5  -5  -3    7.70    1.60
   5  -5  -3   10.10    2.00
   5  -5  -3    7.80    1.30
   5  -5  -3    9.70    2.00
  -5   5   2  141.49    7.70
  -5   5   2  129.09    7.10
  -5   5   2  128.89    7.00
  -5   5   2  149.49    7.20
   5  -5  -2  135.89    7.10
   5  -5  -2  138.59    7.10
   5  -5  -2  142.59    7.30
   5  -5  -2  128.79    7.00
  -5   5   1   54.09    4.00
  -5   5   1   52.69    3.60
  -5   5   1   50.49    2.80
  -5   5   1   53.59    3.10
  -5   5   1   58.69    3.30
   5  -5  -1   54.49    3.30
   5  -5  -1   51.49    3.20
   5  -5  -1   45.40    3.60
   5  -5  -1   55.79    3.20
  -5   5   0  154.08    8.60
  -5   5   0  155.48    8.20
  -5   5   0  173.68    8.30
   5  -5   0  152.58    8.90
   5  -5   0  162.28    8.30
   5  -5   0  163.88    8.30
   5  -5   0  161.98    8.30
  -5   5  -1  150.78    7.60
  -5   5  -1  130.49    7.40
  -5   5  -1  149.88    8.20
   5  -5   1  135.89    8.10
   5  -5   1  141.59    7.50
   5  -5   1  142.29    7.50
   5  -5   1  150.58    7.50
  -5   5  -2   23.40    2.50
  -5   5  -2   23.30    4.20
   5  -5   2   24.70    3.10
   5  -5   2   28.40    2.30
   5  -5   2   19.30    2.60
  -5   5  -3   34.50    5.40
  -5   5  -3   37.40    3.30
  -5   5  -3   31.70    2.90
   5  -5   3   30.60    4.80
   5  -5   3   35.20    3.50
   5  -5   3   28.20    2.20
   5  -5   3   35.60    3.40
  -5   5  -4   35.90    4.10
  -5   5  -4   48.30    6.30
  -5   5  -4   43.90    4.20
   5  -5   4   43.30    4.70
   5  -5   4   36.30    6.40
   5  -5   4   37.10    3.40
   5  -5   4   51.19    4.30
  -5   5  -5    2.90    3.40
  -5   5  -5   -0.70    5.70
  -5   5  -5    2.40    2.30
  -5   5  -5    2.10    3.70
   5  -5   5   -0.80    3.20
   5  -5   5    2.90    2.10
   5  -5   5    2.10    3.20
   5  -5   5    3.10    4.80
  -5   5  -6    3.10    3.70
  -5   5  -6    3.00    5.50
  -5   5  -6    6.80    3.60
  -5   5  -6    7.00    4.10
   5  -5   6    4.60    3.60
   5  -5   6    0.80    4.40
  -5   5  -8   12.00    6.80
  -5   5  -8    8.00    4.00
   5  -5   8   10.60    6.60
   5  -5   8    9.50    5.50
   5  -5   8   -6.80    9.70
  -4   5  10    7.80    4.10
  -4   5  10   17.80    8.30
  -4   5  10    0.90    4.90
  -4   5  10    1.80    7.60
   4  -5 -10    8.20    7.40
   4  -5 -10    0.90    8.10
   4  -5 -10    1.80    2.90
   4  -5 -10    7.90    5.80
  -4   5   9    4.40    4.60
   4  -5  -9    5.30    5.40
   4  -5  -9    4.70    4.80
  -4   5   8   13.90    4.40
  -4   5   8    9.80    5.80
  -4   5   8    5.50    4.10
  -4   5   8    3.60    4.10
   4  -5  -8    8.60    5.00
  -4   5   7   34.90    5.50
  -4   5   7   23.30    4.20
  -4   5   7   31.40    5.20
  -4   5   7   35.60    5.00
   4  -5  -7   32.50    5.40
   4  -5  -7   21.80    3.90
   4  -5  -7   32.00    4.10
   4  -5  -7   38.10    4.60
   4  -5  -7   32.30    3.00
  -4   5   6   27.60    3.60
  -4   5   6   24.20    4.00
  -4   5   6   32.30    4.00
  -4   5   6   29.30    4.50
   4  -5  -6   30.90    2.60
   4  -5  -6   27.00    4.60
   4  -5  -6   29.90    2.60
   4  -5  -6   27.80    3.70
   4  -5  -6   41.90    5.50
  -4   5   5   34.20    4.00
  -4   5   5   35.30    3.60
  -4   5   5   34.10    3.70
[truncated: 1,063,794 more chars]
