# Supplementary material for: Crystal structure and Hirshfeld surface analysis of 4-(4-chloro­phen­yl)-5-methyl-3-{4-[(2-methyl­phen­yl)meth­oxy]phen­yl}-1,2-oxazole
Source: Acta Crystallogr E Crystallogr Commun. 2021 Mar 5;77(Pt 4):346–50. doi: 10.1107/S2056989021002383 (PMC8025860; doi:10.1107/S2056989021002383)
Supplement: Supplementary file 2 [file e-77-00346-Isup2.hkl]

data_I                                                                          
_shelx_title ' EB-38 in P2(1)/c'                                                
_shelx_refln_list_code          4                                               
_shelx_F_calc_maximum      201.92                                               
_exptl_crystal_F_000       816.00                                               
_reflns_d_resolution_high  0.8256                                               
                                                                                
loop_                                                                           
 _space_group_symop_operation_xyz                                               
 'x, y, z'                                                                      
 '-x, y+1/2, -z+1/2'                                                            
 '-x, -y, -z'                                                                   
 'x, -y-1/2, z-1/2'                                                             
                                                                                
_cell_length_a    10.5733                                                       
_cell_length_b    22.8479                                                       
_cell_length_c     8.7151                                                       
_cell_angle_alpha  90.000                                                       
_cell_angle_beta  101.477                                                       
_cell_angle_gamma  90.000                                                       
                                                                                
_shelx_F_squared_multiplier     1.000                                           
                                                                                
loop_                                                                           
 _refln_index_h                                                                 
 _refln_index_k                                                                 
 _refln_index_l                                                                 
 _refln_F_squared_calc                                                          
 _refln_F_squared_meas                                                          
 _refln_F_squared_sigma                                                         
 _refln_observed_status                                                         
   2   0   0       9853.92       9083.92       157.46 o                         
   3   0   0        644.73        634.14        11.95 o                         
   4   0   0        914.14        906.42        15.87 o                         
   5   0   0       1651.47       1609.46        28.05 o                         
   6   0   0          1.02          6.93         1.51 o                         
   7   0   0        179.24        188.10         5.05 o                         
   8   0   0          3.58          2.83         3.76 o                         
   9   0   0         15.99         14.94         5.47 o                         
  10   0   0         85.48         83.47        14.01 o                         
  11   0   0          1.99         -3.89         8.39 o                         
  12   0   0         19.32         29.69        10.87 o                         
   2   1   0       8748.28       8607.27       108.39 o                         
   3   1   0          5.08         10.61         0.68 o                         
   4   1   0        698.11        667.13         8.64 o                         
   5   1   0        589.31        605.37         7.94 o                         
   6   1   0       1193.52       1134.33        15.71 o                         
   7   1   0         13.01         14.29         1.13 o                         
   8   1   0          0.97         -0.02         1.69 o                         
   9   1   0          4.77         -0.36         3.26 o                         
  10   1   0          0.11          0.39         3.04 o                         
  11   1   0          2.12          4.36         4.08 o                         
  12   1   0          7.28         -0.59         5.14 o                         
   2   2   0      16780.29      15272.57       252.08 o                         
   3   2   0       3858.97       3658.92        46.08 o                         
   4   2   0       1355.81       1353.67        18.51 o                         
   5   2   0        583.89        574.04         8.48 o                         
   6   2   0        401.17        427.87         6.59 o                         
   7   2   0          0.29          2.11         1.62 o                         
   8   2   0        103.29         93.65         4.06 o                         
   9   2   0         48.24         51.15         3.25 o                         
  10   2   0         14.03          9.85         3.63 o                         
  11   2   0          0.13         -3.03         4.38 o                         
  12   2   0          4.78         12.03         5.06 o                         
   1   3   0        416.24        404.77         5.52 o                         
   2   3   0       9456.91       8840.17       119.92 o                         
   3   3   0       2642.61       2484.89        32.52 o                         
   4   3   0        236.23        246.35         3.46 o                         
   5   3   0       2119.15       2185.54        29.79 o                         
   6   3   0        540.63        569.25         9.54 o                         
   7   3   0        638.39        650.51        10.33 o                         
   8   3   0        174.48        163.14         4.30 o                         
   9   3   0         78.35         81.56         4.29 o                         
  10   3   0          0.79         -0.26         2.90 o                         
  11   3   0          0.35         -4.70         4.28 o                         
  12   3   0          0.06          0.45         6.37 o                         
   0   4   0        395.88        487.54         9.96 o                         
   1   4   0       2779.23       2565.67        36.12 o                         
   2   4   0       9449.98       9232.91       112.79 o                         
   3   4   0        185.76        211.10         3.08 o                         
   4   4   0        819.30        818.77        10.26 o                         
   5   4   0         16.29         21.88         2.02 o                         
   6   4   0         12.46         22.22         1.92 o                         
   7   4   0         63.17         65.04         2.35 o                         
   8   4   0         16.39         26.15         2.41 o                         
   9   4   0          5.33          6.18         2.58 o                         
  10   4   0         25.24         18.11         2.64 o                         
  11   4   0          0.67          4.62         5.03 o                         
  12   4   0          0.79          4.71         4.62 o                         
   1   5   0       2792.63       2686.23        37.92 o                         
   2   5   0       9795.98       9578.14       117.12 o                         
   3   5   0       1989.78       1989.09        26.12 o                         
   4   5   0        792.99        815.12        11.37 o                         
   5   5   0        530.37        568.39         7.35 o                         
   6   5   0         67.15         81.53         2.27 o                         
   7   5   0         62.71         73.14         2.78 o                         
   8   5   0         81.64         74.88         3.22 o                         
   9   5   0        231.89        217.76         5.66 o                         
  10   5   0         40.05         47.67         3.72 o                         
  11   5   0          0.01          0.91         4.85 o                         
  12   5   0          1.40          2.02         4.39 o                         
   0   6   0        535.62        622.80        13.97 o                         
   1   6   0        369.54        357.78         5.33 o                         
   2   6   0      28040.66      25287.51       329.68 o                         
   3   6   0       1351.60       1374.57        16.97 o                         
   4   6   0        196.15        224.90         3.49 o                         
   5   6   0        126.05        124.00         2.52 o                         
   6   6   0          0.25          1.63         1.60 o                         
   7   6   0        336.35        322.79         5.88 o                         
   8   6   0        135.73        135.25         4.28 o                         
   9   6   0        115.24        117.06         4.72 o                         
  10   6   0         16.81         20.45         3.11 o                         
  11   6   0          6.01         12.25         3.81 o                         
  12   6   0          9.45         14.18         8.13 o                         
   1   7   0        194.69        187.41         3.09 o                         
   2   7   0        215.01        270.22         5.63 o                         
   3   7   0        499.57        574.02         7.89 o                         
   4   7   0       2179.73       2033.34        26.80 o                         
   5   7   0        123.57        132.27         2.55 o                         
   6   7   0        122.11         97.26         2.19 o                         
   7   7   0         57.14         65.56         2.20 o                         
   8   7   0         46.88         51.94         3.17 o                         
   9   7   0         18.05         25.37         3.35 o                         
  10   7   0         11.54          8.21         2.85 o                         
  11   7   0         21.79         22.30         4.61 o                         
  12   7   0          0.19         -0.79         4.40 o                         
   0   8   0       4490.52       4434.01        96.95 o                         
   1   8   0       1913.89       1778.53        25.34 o                         
   2   8   0        309.10        278.27         4.09 o                         
   3   8   0         10.30         13.23         1.26 o                         
   4   8   0       6157.43       5903.07        74.42 o                         
   5   8   0        220.70        172.22         3.14 o                         
   6   8   0        181.83        197.82         3.48 o                         
   7   8   0         20.30         20.72         2.11 o                         
   8   8   0         78.34         82.57         5.65 o                         
   9   8   0         85.15         86.04         5.03 o                         
  10   8   0         43.19         50.26         3.78 o                         
  11   8   0          0.06          5.40         3.61 o                         
  12   8   0          1.86          1.05         4.69 o                         
   1   9   0        204.38        189.83         3.32 o                         
   2   9   0        917.87        999.80        13.92 o                         
   3   9   0       1217.67       1202.35        16.67 o                         
   4   9   0       1084.66       1155.83        15.55 o                         
   5   9   0         52.49         40.40         1.85 o                         
   6   9   0         28.83         29.88         1.96 o                         
   7   9   0          2.42          3.94         1.59 o                         
   8   9   0         23.47         13.46         2.41 o                         
   9   9   0         19.71         11.23         3.44 o                         
  10   9   0         50.12         54.37         4.13 o                         
  11   9   0          0.05          2.41         4.19 o                         
   0  10   0       1504.87       1602.36        32.47 o                         
   1  10   0        980.73        923.42        14.08 o                         
   2  10   0        700.15        690.27         9.47 o                         
   3  10   0        456.55        415.13         6.23 o                         
   4  10   0          1.64         13.78         1.39 o                         
   5  10   0          5.95          6.60         1.75 o                         
   6  10   0        414.88        364.25         6.11 o                         
   7  10   0        124.51        122.28         2.89 o                         
   8  10   0          0.47         -3.18         2.77 o                         
   9  10   0         13.15         19.29         4.22 o                         
  10  10   0          0.77          4.00         4.12 o                         
  11  10   0          9.12          9.18         5.50 o                         
   1  11   0        164.38        197.77         3.83 o                         
   2  11   0          0.25          3.15         1.33 o                         
   3  11   0        663.05        664.42         9.99 o                         
   4  11   0        268.23        281.20         4.63 o                         
   5  11   0        209.06        185.93         3.89 o                         
   6  11   0         94.27         87.78         3.44 o                         
   7  11   0        199.41        207.03         4.18 o                         
   8  11   0          0.03         -3.41         1.71 o                         
   9  11   0          0.01          1.58         4.44 o                         
  10  11   0         15.11         12.23         4.78 o                         
  11  11   0          2.71         32.91        11.95 o                         
   0  12   0       2618.65       2645.80        53.35 o                         
   1  12   0        489.38        492.35         7.65 o                         
   2  12   0        101.12         85.04         2.14 o                         
   3  12   0         62.33         71.50         2.91 o                         
   4  12   0        179.19        152.59         3.48 o                         
   5  12   0        215.90        198.69         3.91 o                         
   6  12   0         34.31         32.06         2.57 o                         
   7  12   0         16.69         22.19         2.98 o                         
   8  12   0          0.00         -3.61         1.80 o                         
   9  12   0          7.24         21.28         3.51 o                         
  10  12   0         32.91         36.41         5.81 o                         
  11  12   0          1.48         12.65         8.36 o                         
   1  13   0        287.14        313.35         5.33 o                         
   2  13   0        331.98        371.77         5.62 o                         
   3  13   0         47.28         54.09         2.29 o                         
   4  13   0        195.35        174.19         3.56 o                         
   5  13   0        193.21        180.67         4.05 o                         
   6  13   0        212.66        164.06         4.22 o                         
   7  13   0         48.93         50.92         3.33 o                         
   8  13   0          2.73          2.49         2.68 o                         
   9  13   0         72.22         71.88         4.93 o                         
  10  13   0          5.01         20.16         6.94 o                         
  11  13   0          2.20         15.01         8.12 o                         
   0  14   0        189.33        161.60         5.40 o                         
   1  14   0       1085.08       1063.99        15.70 o                         
   2  14   0       1305.28       1308.45        18.38 o                         
   3  14   0        454.83        439.32         6.94 o                         
   4  14   0        140.67        128.03         3.75 o                         
   5  14   0         31.10         32.16         2.37 o                         
   6  14   0        181.73        135.95         4.16 o                         
   7  14   0        118.24        131.91         4.73 o                         
   8  14   0         25.48         24.71         3.25 o                         
   9  14   0          5.63         15.30         5.94 o                         
  10  14   0          0.01         47.77        25.33 o                         
   1  15   0        369.06        355.17         6.10 o                         
   2  15   0         53.02         69.20         2.78 o                         
   3  15   0        140.68        112.46         3.68 o                         
   4  15   0        248.51        219.89         4.94 o                         
   5  15   0        170.45        157.71         4.27 o                         
   6  15   0          4.02          2.58         2.72 o                         
   7  15   0         23.82         23.90         3.52 o                         
   8  15   0         12.43          7.52         3.75 o                         
   9  15   0          0.00         13.96         7.26 o                         
  10  15   0          6.82         13.36         5.04 o                         
   0  16   0       1143.92       1145.22        24.03 o                         
   1  16   0        746.55        712.87        11.60 o                         
   2  16   0         21.95         31.36         2.31 o                         
   3  16   0         38.36         44.81         3.29 o                         
   4  16   0          3.01          1.59         2.40 o                         
   5  16   0         76.65         79.50         3.69 o                         
   6  16   0          2.96          2.74         2.36 o                         
   7  16   0          5.82          5.62         3.09 o                         
   8  16   0         70.15         65.87         4.30 o                         
   9  16   0         11.31         15.08         3.73 o                         
  10  16   0          0.50         -2.85         4.24 o                         
   1  17   0          0.92          7.44         2.92 o                         
   2  17   0        532.63        537.73         8.53 o                         
   3  17   0        109.46         93.53         3.74 o                         
   4  17   0          0.61         -4.13         2.69 o                         
   5  17   0         20.40         33.24         2.95 o                         
   6  17   0         87.22         77.24         3.65 o                         
   7  17   0        148.96        118.25         6.97 o                         
   8  17   0          3.36         22.22        10.13 o                         
   9  17   0          6.23         43.46         8.80 o                         
   0  18   0         57.96         65.49         6.08 o                         
   1  18   0         12.08          9.58         3.60 o                         
   2  18   0          7.82         15.63         2.69 o                         
   3  18   0         48.30         54.86         3.38 o                         
   4  18   0         78.42         79.04         5.43 o                         
   5  18   0         47.88         57.07         3.78 o                         
   6  18   0         44.35         50.35         4.42 o                         
   7  18   0          0.67         18.22         3.83 o                         
   8  18   0         96.47         87.33         7.06 o                         
   9  18   0         18.59         11.30         4.35 o                         
   1  19   0          0.28         -2.02         3.67 o                         
   2  19   0         20.93          8.59         2.74 o                         
   3  19   0         57.61         51.63         3.55 o                         
   4  19   0        127.34        113.77         4.57 o                         
   5  19   0         50.33         63.96         4.02 o                         
   6  19   0        170.17        186.08         7.10 o                         
   7  19   0         16.42         31.72         5.13 o                         
   8  19   0         15.03         21.24         5.50 o                         
   9  19   0         12.79         15.08         6.66 o                         
   0  20   0         45.86         78.33         7.02 o                         
   1  20   0        257.32        197.24         5.40 o                         
   2  20   0        102.81        100.77         4.48 o                         
   3  20   0         35.05         46.04         3.63 o                         
   4  20   0         39.20         49.22         3.62 o                         
   5  20   0          0.00         48.46        14.91 o                         
   6  20   0         14.64         25.28         5.25 o                         
   7  20   0          0.00         11.73         4.09 o                         
   8  20   0         24.01         18.24         5.25 o                         
   1  21   0          9.21         16.09         4.11 o                         
   2  21   0        132.38        120.22         4.85 o                         
   3  21   0        174.74        157.04         5.19 o                         
   4  21   0         13.33         19.17         4.43 o                         
   5  21   0          1.71         14.71         4.28 o                         
   6  21   0         45.37         67.77         9.09 o                         
   7  21   0         12.70         18.98        11.78 o                         
   8  21   0          5.20          9.46         6.36 o                         
   0  22   0         71.16         95.92         7.12 o                         
   1  22   0        201.19        193.40         6.20 o                         
   2  22   0         21.90         48.00         3.90 o                         
   3  22   0        216.36        214.56         6.39 o                         
   4  22   0         22.87         40.06         4.41 o                         
   5  22   0          8.48         71.10        37.73 o                         
   6  22   0          6.38         -2.32         4.99 o                         
   7  22   0          8.03          9.33         4.87 o                         
   1  23   0         73.28         80.81         5.94 o                         
   2  23   0        144.32        134.44         5.53 o                         
   3  23   0          6.47         19.35         6.01 o                         
   4  23   0          0.12         10.50         4.76 o                         
   5  23   0         15.47         19.57         5.37 o                         
   6  23   0          7.07          9.05         5.11 o                         
   0  24   0        228.84        218.38        14.26 o                         
   1  24   0         15.52         18.36         5.11 o                         
   2  24   0          2.25         12.70         4.87 o                         
   3  24   0         38.45         53.13        12.07 o                         
   4  24   0         67.09         74.87         6.18 o                         
   5  24   0         29.75         36.11         7.27 o                         
   6  24   0          0.72          6.69         8.36 o                         
   1  25   0          3.21         15.81         7.66 o                         
   2  25   0         23.64         35.11         5.42 o                         
   3  25   0          8.62         22.53        12.16 o                         
   4  25   0         10.14          7.48         9.89 o                         
   5  25   0          3.94         -0.40         4.85 o                         
   0  26   0         33.67        145.44        12.50 o                         
   1  26   0          0.38         10.33         5.17 o                         
   2  26   0         16.93         25.87         4.94 o                         
   3  26   0         16.89         15.31         6.09 o                         
   4  26   0          6.18          4.21         5.76 o                         
   1  27   0          4.98          6.61         7.27 o                         
   2  27   0         37.58         28.93         4.81 o                         
 -12   1   1          0.24          3.90         4.75 o                         
 -11   1   1         47.02         38.96         5.23 o                         
 -10   1   1         17.23         14.68         3.34 o                         
  -9   1   1         10.43         18.64         4.85 o                         
  -8   1   1         80.99         87.54         3.15 o                         
  -7   1   1        215.78        191.30         4.08 o                         
  -6   1   1          0.21          0.75         1.14 o                         
  -5   1   1        160.21        186.79         3.08 o                         
  -4   1   1        320.66        294.46         4.47 o                         
  -3   1   1        160.23        187.46         2.58 o                         
  -2   1   1       2610.42       2653.30        35.87 o                         
  -1   1   1       3719.11       3665.49       181.72 o                         
   1   1   1       1141.34       1185.78        15.57 o                         
   2   1   1      15558.55      14501.34       166.96 o                         
   3   1   1       1076.23       1119.26        13.07 o                         
   4   1   1        260.20        257.26         3.47 o                         
   5   1   1        475.87        457.39         5.90 o                         
   6   1   1        563.15        547.33         7.22 o                         
   7   1   1        285.32        275.68         4.62 o                         
   8   1   1          0.94         -0.55         1.38 o                         
   9   1   1          5.73          5.96         2.19 o                         
  10   1   1          4.93         -0.60         2.18 o                         
  11   1   1          1.15         -2.52         3.53 o                         
  12   1   1         26.11         98.69        43.21 o                         
 -12   2   1          2.57          6.69         7.02 o                         
 -11   2   1          0.24          5.91         4.92 o                         
 -10   2   1        103.15         91.46         6.35 o                         
  -9   2   1        330.70        289.68         7.02 o                         
  -8   2   1        337.47        297.51         5.44 o                         
  -7   2   1         45.97         44.77         2.39 o                         
  -6   2   1        165.02        175.66         3.12 o                         
  -5   2   1        339.24        436.25         6.98 o                         
  -4   2   1       1013.45       1001.05        15.05 o                         
  -3   2   1        249.69        240.84         3.24 o                         
  -2   2   1       1080.06       1162.43        14.72 o                         
  -1   2   1        451.48        502.10        11.03 o                         
   0   2   1       2454.88       2244.50        41.57 o                         
   1   2   1         90.34         99.65         1.44 o                         
   2   2   1       6448.20       6226.27        76.13 o                         
   3   2   1       7747.57       7830.56        90.25 o                         
   4   2   1        484.86        544.86         7.03 o                         
   5   2   1        361.34        407.98         5.31 o                         
   6   2   1        435.04        508.85         6.36 o                         
   7   2   1        242.10        231.08         3.73 o                         
   8   2   1        162.82        133.91         4.15 o                         
   9   2   1          3.02          0.51         1.89 o                         
  10   2   1          2.48         -0.21         2.37 o                         
  11   2   1          5.12          5.27         4.68 o                         
  12   2   1          0.00         46.41        23.03 o                         
 -12   3   1         23.75         52.70         6.21 o                         
 -11   3   1          3.44          7.88         5.53 o                         
 -10   3   1          1.83          0.32         3.46 o                         
  -9   3   1          5.53          8.41         2.27 o                         
  -8   3   1         43.54         47.60         2.25 o                         
  -7   3   1        108.40         94.26         2.93 o                         
  -6   3   1         14.06         23.64         1.59 o                         
  -5   3   1        127.59        124.41         2.75 o                         
  -4   3   1         37.29         32.09         1.02 o                         
  -3   3   1       4294.60       4112.12        53.66 o                         
  -2   3   1          3.27          6.97         0.80 o                         
  -1   3   1       4613.37       4509.53        56.98 o                         
   0   3   1       1230.65       1216.86        16.61 o                         
   1   3   1      40770.14      34253.80       463.36 o                         
   2   3   1        619.48        654.85         8.78 o                         
   3   3   1       1923.02       2013.60        24.73 o                         
   4   3   1       1181.49       1201.19        15.44 o                         
   5   3   1        237.79        294.89         4.11 o                         
   6   3   1        244.75        288.20         4.15 o                         
   7   3   1         82.00         65.38         2.68 o                         
   8   3   1        180.24        149.23         3.87 o                         
   9   3   1         33.10         39.58         3.06 o                         
  10   3   1          7.21          3.15         2.72 o                         
  11   3   1          1.11          3.96         3.82 o                         
  12   3   1          6.47         14.26         5.67 o                         
 -12   4   1          0.48         24.36         7.02 o                         
 -11   4   1          5.79          8.41         4.45 o                         
 -10   4   1         19.76         16.89         2.24 o                         
  -9   4   1         35.52         40.65         2.31 o                         
  -8   4   1         41.10         44.78         2.95 o                         
  -7   4   1         63.91         64.94         2.35 o                         
  -6   4   1         38.48         45.19         1.93 o                         
  -5   4   1         11.32          2.76         1.50 o                         
  -4   4   1        651.20        761.59         9.53 o                         
  -3   4   1          6.15          7.02         0.67 o                         
  -2   4   1       1662.17       1678.85        20.58 o                         
  -1   4   1      10346.62       9906.21       125.19 o                         
   0   4   1      15089.41      13622.85       184.91 o                         
   1   4   1        844.97        835.21        10.36 o                         
   2   4   1       5286.94       5212.53        65.74 o                         
   3   4   1        593.96        620.66         8.44 o                         
   4   4   1          3.07         42.59         2.33 o                         
   5   4   1        249.27        263.05         4.03 o                         
   6   4   1          5.54          3.97         1.42 o                         
   7   4   1          4.96          8.73         1.82 o                         
   8   4   1         69.92         66.71         4.21 o                         
   9   4   1         58.97         57.31         5.10 o                         
  10   4   1          8.78          8.30         3.31 o                         
  11   4   1         14.90         18.68         4.31 o                         
  12   4   1          0.44         18.38         7.76 o                         
 -12   5   1          1.14          9.46         4.61 o                         
 -11   5   1         23.67         26.41         8.49 o                         
 -10   5   1         30.32         29.90         3.02 o                         
  -9   5   1        119.59        107.03         3.83 o                         
  -8   5   1         83.47         87.52         2.52 o                         
  -7   5   1          5.44          8.50         1.37 o                         
  -6   5   1          7.51          8.23         1.29 o                         
  -5   5   1        153.95        186.65         3.04 o                         
  -4   5   1        183.10        214.50         3.02 o                         
  -3   5   1         24.83         21.84         0.97 o                         
  -2   5   1        709.96        743.99         9.56 o                         
  -1   5   1        530.19        554.28         7.72 o                         
   0   5   1       1843.26       1866.09        25.42 o                         
   1   5   1        947.42        959.81        12.31 o                         
   2   5   1        310.04        315.15         4.46 o                         
   3   5   1        883.49        924.26        11.96 o                         
   4   5   1       5834.70       5851.57        73.76 o                         
   5   5   1        477.22        505.59         7.18 o                         
   6   5   1         70.30         83.88         2.20 o                         
   7   5   1        136.89        118.01         3.00 o                         
   8   5   1         13.75         24.53         2.50 o                         
   9   5   1        128.18         92.46         4.52 o                         
  10   5   1          9.42          7.74         3.28 o                         
  11   5   1          0.73         11.15         7.63 o                         
  12   5   1          8.67         39.76         9.44 o                         
 -12   6   1          1.58         10.49         6.09 o                         
 -11   6   1          7.85         14.50         3.28 o                         
 -10   6   1         11.83         16.46         3.18 o                         
  -9   6   1          3.74         -3.69         2.52 o                         
  -8   6   1        150.41        135.71         3.83 o                         
  -7   6   1         44.36         51.89         2.80 o                         
  -6   6   1        133.88        139.36         2.41 o                         
  -5   6   1       1602.82       1623.93        20.06 o                         
  -4   6   1        478.57        491.56         6.54 o                         
  -3   6   1         67.60         74.45         1.45 o                         
  -2   6   1        486.59        515.09         6.98 o                         
  -1   6   1        156.69        169.43         2.80 o                         
   0   6   1       2110.83       2165.70        32.07 o                         
   1   6   1         50.90         54.02         1.23 o                         
   2   6   1       2018.94       2071.26        27.23 o                         
   3   6   1         33.78         39.16         1.49 o                         
   4   6   1        632.94        680.56         9.78 o                         
   5   6   1          7.59         19.36         1.60 o                         
   6   6   1         93.10         96.96         2.60 o                         
   7   6   1        214.39        193.00         4.22 o                         
   8   6   1        116.59         88.27         3.88 o                         
   9   6   1          4.93         15.02         3.18 o                         
  10   6   1         31.60         30.96         3.26 o                         
  11   6   1         57.40         65.90         8.05 o                         
 -12   7   1         10.86         33.84         5.05 o                         
 -11   7   1         73.28         82.75         4.26 o                         
 -10   7   1          1.77          4.19         3.46 o                         
  -9   7   1          3.42          3.00         3.37 o                         
  -8   7   1          8.63          3.42         2.72 o                         
  -7   7   1         63.54         75.49         3.55 o                         
  -6   7   1        112.72        149.05         2.58 o                         
  -5   7   1        496.75        593.01         8.16 o                         
  -4   7   1        438.60        517.76         7.14 o                         
  -3   7   1        245.21        227.88         3.29 o                         
  -2   7   1        174.52        213.83         3.32 o                         
  -1   7   1       2071.55       2053.69        28.01 o                         
   0   7   1        717.18        691.15        10.10 o                         
   1   7   1          9.13          6.84         0.81 o                         
   2   7   1        406.63        413.00         5.79 o                         
   3   7   1        734.59        847.63        11.06 o                         
   4   7   1       2809.15       2790.36        34.29 o                         
   5   7   1        618.35        599.24         8.46 o                         
   6   7   1        418.67        424.86         6.59 o                         
   7   7   1         36.98         50.65         2.42 o                         
   8   7   1        167.38        168.72         4.77 o                         
   9   7   1         42.43         40.46         2.91 o                         
  10   7   1          0.01          5.64         3.45 o                         
  11   7   1          0.09          4.10         5.05 o                         
 -12   8   1          1.87          2.31         4.19 o                         
 -11   8   1         41.06         46.00         4.79 o                         
 -10   8   1          4.86         12.35         3.29 o                         
  -9   8   1          9.53          2.86         4.52 o                         
  -8   8   1          4.31         -2.56         2.80 o                         
  -7   8   1          1.60         -1.19         1.44 o                         
  -6   8   1        149.78        142.00         2.64 o                         
  -5   8   1         77.10         46.34         1.61 o                         
  -4   8   1       1240.17       1385.88        17.19 o                         
  -3   8   1        162.74        212.74         3.06 o                         
  -2   8   1         16.61         18.79         1.30 o                         
  -1   8   1        397.94        434.24         6.29 o                         
   0   8   1        256.05        277.86         4.41 o                         
   1   8   1          2.90          6.68         0.94 o                         
   2   8   1        236.74        275.82         4.18 o                         
   3   8   1         81.70         94.18         2.18 o                         
   4   8   1       1354.69       1269.45        16.38 o                         
   5   8   1        182.01        177.64         3.31 o                         
   6   8   1        510.80        531.32         7.81 o                         
   7   8   1         17.12         21.51         2.21 o                         
   8   8   1          3.20          5.07         2.85 o                         
   9   8   1          6.41         24.43         2.33 o                         
  10   8   1          4.23          5.67         3.68 o                         
  11   8   1          0.13          5.45         6.69 o                         
 -12   9   1          7.32          1.40         5.27 o                         
 -11   9   1         59.89         48.47         4.30 o                         
 -10   9   1          0.32          7.56         3.19 o                         
  -9   9   1          0.10         -6.88         3.46 o                         
  -8   9   1          0.73         -2.72         2.51 o                         
  -7   9   1          6.81          8.56         1.81 o                         
  -6   9   1         49.40         64.49         2.20 o                         
  -5   9   1        672.80        666.80         9.20 o                         
  -4   9   1         23.68         18.05         1.28 o                         
  -3   9   1        923.73        899.30        12.13 o                         
  -2   9   1        157.78        150.50         2.70 o                         
  -1   9   1          0.78         -0.04         1.25 o                         
   0   9   1        388.52        363.47         5.93 o                         
   1   9   1          0.36          3.73         1.32 o                         
   2   9   1        732.07        767.71        10.43 o                         
   3   9   1       1473.94       1673.13        22.25 o                         
   4   9   1        307.80        307.55         4.71 o                         
   5   9   1        101.29        102.60         2.36 o                         
   6   9   1        379.34        330.31         5.37 o                         
   7   9   1         34.33         42.23         2.69 o                         
   8   9   1         18.86         33.97         2.33 o                         
   9   9   1        204.14        171.07        11.80 o                         
  10   9   1          0.22          5.42         3.67 o                         
  11   9   1         10.47         26.65         5.74 o                         
 -11  10   1          0.71          4.65         3.99 o                         
 -10  10   1          0.75          4.66         3.35 o                         
  -9  10   1         16.13         17.34         3.08 o                         
  -8  10   1         96.32         75.89         4.09 o                         
  -7  10   1          0.52         -3.50         2.97 o                         
  -6  10   1          0.10         -0.90         1.67 o                         
  -5  10   1          4.79         13.76         1.38 o                         
  -4  10   1         33.53         34.30         1.83 o                         
  -3  10   1        136.03        122.59         2.56 o                         
  -2  10   1        123.36        114.70         2.73 o                         
  -1  10   1         61.11         52.21         1.97 o                         
   0  10   1         80.14         66.97         1.99 o                         
   1  10   1        182.28        176.91         3.31 o                         
   2  10   1        430.67        422.50         6.10 o                         
   3  10   1          1.80          1.12         1.40 o                         
   4  10   1        122.16        122.82         2.88 o                         
   5  10   1         36.89         56.60         2.56 o                         
   6  10   1        252.12        207.64         5.30 o                         
   7  10   1        175.29        175.80         5.09 o                         
   8  10   1        476.13        426.12         7.17 o                         
   9  10   1          1.22         11.92         3.51 o                         
  10  10   1         18.38         18.49         6.26 o                         
  11  10   1          1.93         18.38        12.68 o                         
 -11  11   1          4.71          8.56         6.07 o                         
 -10  11   1         25.75         32.17         4.43 o                         
  -9  11   1         93.39         82.95         4.55 o                         
  -8  11   1         12.10         14.38         2.40 o                         
  -7  11   1          8.02          6.02         1.79 o                         
  -6  11   1          1.26         -1.73         1.69 o                         
  -5  11   1         77.17        101.36         2.46 o                         
  -4  11   1        203.21        192.92         3.34 o                         
  -3  11   1        525.39        622.98         9.40 o                         
  -2  11   1        454.69        393.31         6.21 o                         
  -1  11   1        209.14        240.48         4.64 o                         
   0  11   1        682.34        784.14        11.66 o                         
   1  11   1         48.77         51.85         2.41 o                         
   2  11   1        148.66        125.15         2.54 o                         
   3  11   1          0.93          8.96         1.59 o                         
   4  11   1         47.11         42.08         1.88 o                         
   5  11   1         88.82         81.66         2.71 o                         
   6  11   1         55.08         80.48         3.82 o                         
   7  11   1          0.59          3.57         1.83 o                         
   8  11   1          0.08         11.97         2.40 o                         
   9  11   1         10.95         18.26         3.14 o                         
  10  11   1         17.45         42.30        14.00 o                         
  11  11   1          1.13          3.45         5.53 o                         
 -11  12   1         26.31         53.46        16.89 o                         
 -10  12   1          0.65          1.91         4.67 o                         
  -9  12   1        197.16        175.87         5.81 o                         
  -8  12   1          0.50         -3.67         1.83 o                         
  -7  12   1         87.96         64.93         3.62 o                         
  -6  12   1          1.37         -1.22         1.85 o                         
  -5  12   1          2.54         -2.10         1.43 o                         
  -4  12   1         71.02         55.33         1.98 o                         
  -3  12   1          2.76          3.86         2.04 o                         
  -2  12   1        456.31        448.92         7.05 o                         
  -1  12   1        374.62        443.39         7.01 o                         
   0  12   1        392.44        384.46         6.23 o                         
   1  12   1         38.64         46.82         2.09 o                         
   2  12   1        716.35        696.40         9.69 o                         
   3  12   1       1077.28       1280.01        17.91 o                         
   4  12   1        177.56        206.40         3.98 o                         
   5  12   1         48.58         57.09         3.30 o                         
   6  12   1        418.61        386.75         6.77 o                         
   7  12   1         10.48          0.24         2.68 o                         
   8  12   1          0.09          3.69         2.77 o                         
   9  12   1          0.20         -1.20         2.99 o                         
  10  12   1          1.44          7.13         4.42 o                         
  11  12   1          2.28         10.01         5.15 o                         
 -11  13   1          8.34          6.25         5.47 o                         
 -10  13   1          0.03          5.82        10.64 o                         
  -9  13   1         39.02         56.81         4.03 o                         
  -8  13   1          1.10          3.89         2.00 o                         
  -7  13   1         23.84          8.80         2.80 o                         
  -6  13   1        147.08        142.72         4.03 o                         
  -5  13   1        132.76        147.34         3.71 o                         
  -4  13   1          0.07          5.03         1.59 o                         
  -3  13   1         20.26         30.06         2.02 o                         
  -2  13   1        148.13        124.69         2.96 o                         
  -1  13   1         34.34         47.84         2.43 o                         
   0  13   1         44.34         45.38         2.29 o                         
   1  13   1       1165.01       1330.83        18.62 o                         
   2  13   1        595.51        641.41         9.40 o                         
   3  13   1         46.69         42.21         2.37 o                         
   4  13   1          1.23         -2.43         2.07 o                         
   5  13   1         71.33         70.89         2.79 o                         
   6  13   1        123.30        111.57         3.52 o                         
   7  13   1         29.22         25.66         3.28 o                         
   8  13   1         13.62         15.76         3.51 o                         
   9  13   1         19.20         12.25         3.11 o                         
  10  13   1          0.01         11.91         7.15 o                         
 -11  14   1          4.73         16.98        16.16 o                         
 -10  14   1          0.17         47.74        11.26 o                         
  -9  14   1          0.07          0.79         4.02 o                         
  -8  14   1         22.35         26.61         2.97 o                         
  -7  14   1          4.54         -0.44         2.95 o                         
  -6  14   1         40.44         50.46         2.85 o                         
  -5  14   1          0.86          3.95         1.87 o                         
  -4  14   1          7.23         -2.15         1.82 o                         
  -3  14   1          0.76         -0.08         1.89 o                         
  -2  14   1          0.84         -1.80         2.00 o                         
  -1  14   1          5.11          0.65         2.06 o                         
   0  14   1        213.62        194.28         3.91 o                         
   1  14   1       1218.63       1230.50        17.34 o                         
   2  14   1        154.32        131.05         3.00 o                         
   3  14   1         52.88         62.61         4.00 o                         
   4  14   1        248.00        235.95         4.69 o                         
   5  14   1          5.89          0.86         2.82 o                         
   6  14   1         90.82         60.69         3.78 o                         
   7  14   1         97.85         80.57         4.33 o                         
   8  14   1         68.02         52.82         4.03 o                         
   9  14   1          0.14         16.05         9.45 o                         
  10  14   1          0.10         15.82         6.20 o                         
 -10  15   1          6.64          0.67         5.35 o                         
  -9  15   1          5.13         34.14         8.29 o                         
  -8  15   1         10.00          8.24         3.61 o                         
  -7  15   1         31.63         60.14         3.74 o                         
  -6  15   1          2.96         -5.50         3.00 o                         
  -5  15   1        240.57        231.18         5.44 o                         
  -4  15   1         85.44         87.92         2.81 o                         
  -3  15   1        106.20        103.50         3.31 o                         
  -2  15   1         19.00         28.07         2.27 o                         
  -1  15   1        297.59        314.83         5.91 o                         
   0  15   1         43.00         52.43         2.85 o                         
   1  15   1         82.96         91.54         3.09 o                         
   2  15   1         60.12         63.73         3.89 o                         
   3  15   1          3.60          4.10         2.58 o                         
   4  15   1        139.18        145.71         3.96 o                         
   5  15   1        244.53        221.35         5.18 o                         
   6  15   1         22.11         37.60         3.37 o                         
   7  15   1         31.08         45.81         3.42 o                         
   8  15   1         44.53         37.94         4.38 o                         
   9  15   1          1.78          3.55         3.46 o                         
  10  15   1         30.02         26.15         4.51 o                         
 -10  16   1          0.38         13.29         4.87 o                         
  -9  16   1          7.58          6.58         3.43 o                         
  -8  16   1          6.08         19.78         3.71 o                         
  -7  16   1        134.46        124.26         4.66 o                         
  -6  16   1         15.38         13.85         3.02 o                         
  -5  16   1          0.04         -5.54         2.77 o                         
  -4  16   1         11.84         15.96         2.54 o                         
  -3  16   1        130.31        124.13         3.51 o                         
  -2  16   1         76.95         58.62         3.30 o                         
  -1  16   1        145.31        146.33         4.03 o                         
   0  16   1        142.33        100.92         3.26 o                         
   1  16   1          8.85         -2.01         2.60 o                         
   2  16   1         28.39         29.73         2.26 o                         
   3  16   1          0.03          2.25         2.99 o                         
   4  16   1          5.99         17.27         2.97 o                         
   5  16   1        344.57        319.68         7.06 o                         
   6  16   1        320.23        314.64         8.49 o                         
   7  16   1         48.55         65.79         4.41 o                         
   8  16   1         12.99         31.37         9.61 o                         
   9  16   1          2.89         25.98         5.48 o                         
 -10  17   1          1.71          6.65         4.01 o                         
  -9  17   1          0.23         14.81         4.82 o                         
  -8  17   1          2.25          9.87         3.44 o                         
  -7  17   1         18.03         38.90         3.38 o                         
  -6  17   1         31.49         36.31         3.11 o                         
  -5  17   1         35.65         30.50         3.02 o                         
  -4  17   1          7.72          6.16         2.56 o                         
  -3  17   1          6.84          6.46         2.56 o                         
  -2  17   1         77.76         71.34         3.30 o                         
  -1  17   1        116.75        133.02         4.27 o                         
   0  17   1         10.31         21.92         3.09 o                         
   1  17   1         15.56         17.49         3.53 o                         
   2  17   1         31.11         31.29         2.55 o                         
   3  17   1         34.91         33.56         2.86 o                         
   4  17   1          2.32          9.43         2.92 o                         
   5  17   1        129.06        134.11         7.11 o                         
   6  17   1        107.06        117.78         5.32 o                         
   7  17   1         25.52         57.48         5.95 o                         
   8  17   1         83.82         82.89         4.68 o                         
   9  17   1          1.18         -1.04         6.32 o                         
  -9  18   1          6.69          9.56         3.78 o                         
  -8  18   1          3.04          9.18         3.98 o                         
  -7  18   1         62.38         59.46         4.12 o                         
  -6  18   1         87.47        100.61         4.83 o                         
  -5  18   1         16.10         16.08         4.31 o                         
  -4  18   1         36.64         34.21         3.12 o                         
  -3  18   1          9.48          4.65         2.48 o                         
  -2  18   1        116.27         94.42         4.09 o                         
  -1  18   1          0.03         -5.28         2.93 o                         
   0  18   1        151.25        123.85         4.39 o                         
   1  18   1         61.05         64.21         3.81 o                         
   2  18   1         79.99         82.13         3.19 o                         
   3  18   1        161.05        131.05         4.00 o                         
   4  18   1        424.55        425.75        12.30 o                         
   5  18   1          2.36         19.07         4.94 o                         
   6  18   1          0.19         11.20         5.43 o                         
   7  18   1          9.79         35.47        14.79 o                         
   8  18   1          1.45         22.56         7.58 o                         
   9  18   1          4.11         10.41         4.79 o                         
  -9  19   1          7.16          7.79         3.90 o                         
  -8  19   1         86.13         95.71         8.52 o                         
  -7  19   1          4.45         28.01        10.68 o                         
  -6  19   1          0.21          8.05         3.46 o                         
  -5  19   1          9.25         13.06         3.92 o                         
  -4  19   1        233.00        194.02         5.44 o                         
  -3  19   1         62.17         48.73         3.28 o                         
  -2  19   1        304.23        284.49         5.95 o                         
  -1  19   1         57.69         79.82         4.09 o                         
   0  19   1         86.86         83.56         4.25 o                         
   1  19   1         67.03         70.28         3.71 o                         
   2  19   1          0.81         -4.91         2.45 o                         
   3  19   1        229.85        185.67         4.86 o                         
   4  19   1         46.43         51.19         3.56 o                         
   5  19   1          9.04         13.76         3.49 o                         
   6  19   1         67.49         91.35         5.97 o                         
   7  19   1          1.85          6.39         6.70 o                         
   8  19   1         11.79          4.74         4.07 o                         
  -8  20   1         10.30         12.89         4.13 o                         
  -7  20   1         44.38         55.10         4.92 o                         
  -6  20   1         15.06         18.90         3.94 o                         
  -5  20   1         25.58         45.08         5.71 o                         
  -4  20   1         12.31         14.76         3.53 o                         
  -3  20   1         15.07         46.27         4.74 o                         
  -2  20   1        188.32        166.32         4.94 o                         
  -1  20   1        923.59        809.76        12.98 o                         
   0  20   1        251.63        215.92         5.69 o                         
   1  20   1         69.83         59.35         3.84 o                         
   2  20   1        107.17         97.75         4.04 o                         
   3  20   1         45.18         45.10         3.59 o                         
   4  20   1          0.48         -1.34         4.17 o                         
   5  20   1          1.95          4.23         3.43 o                         
   6  20   1          6.53          4.68         3.51 o                         
   7  20   1          4.30          2.83         7.65 o                         
   8  20   1          8.04         15.09        11.00 o                         
  -8  21   1          3.02          2.83         6.79 o                         
  -7  21   1         68.90         94.33         8.36 o                         
  -6  21   1         20.68         34.68         5.47 o                         
  -5  21   1         46.42         53.77         4.22 o                         
  -4  21   1         62.73         75.47         4.27 o                         
  -3  21   1        204.10        185.65         5.80 o                         
  -2  21   1        342.21        353.75         6.82 o                         
  -1  21   1          0.02         18.18         3.65 o                         
   0  21   1          2.31         14.85         3.73 o                         
   1  21   1         31.91         23.43         4.01 o                         
   2  21   1          6.77         16.95         3.27 o                         
   3  21   1         42.79         60.31         5.40 o                         
   4  21   1          4.16         18.24         5.38 o                         
   5  21   1         47.53         46.50         4.66 o                         
   6  21   1          3.36         28.34        12.64 o                         
   7  21   1          0.67         -5.46         5.25 o                         
  -7  22   1          0.36          6.45         5.41 o                         
  -6  22   1          6.74         16.87         5.04 o                         
  -5  22   1         19.99         34.41         4.79 o                         
  -4  22   1         41.34         43.32         5.32 o                         
  -3  22   1        358.72        304.61         7.38 o                         
  -2  22   1         30.25         41.62         4.56 o                         
  -1  22   1         30.02         38.91         4.30 o                         
   0  22   1          7.62         10.06         3.83 o                         
   1  22   1          0.09          4.67         5.07 o                         
   2  22   1         27.80         37.63         4.04 o                         
   3  22   1        118.49        118.53         6.78 o                         
   4  22   1         73.05         68.88         6.44 o                         
   5  22   1          2.42          4.70         3.85 o                         
   6  22   1          0.49         -5.67         3.59 o                         
   7  22   1          1.96         23.26        11.12 o                         
  -7  23   1         19.21         43.05         5.70 o                         
  -6  23   1         10.69          9.37         4.60 o                         
  -5  23   1         85.27        118.09         5.79 o                         
  -4  23   1         39.85         51.43         5.23 o                         
  -3  23   1          5.64         14.53         4.70 o                         
  -2  23   1         85.22         84.62         5.61 o                         
  -1  23   1          3.16          9.09         4.06 o                         
   0  23   1          0.02          2.80         4.37 o                         
   1  23   1         63.40         67.98         5.12 o                         
   2  23   1          0.23         12.67         4.29 o                         
   3  23   1         14.93         20.83         8.12 o                         
   4  23   1          4.39          5.39         4.19 o                         
   5  23   1          4.63         37.70         8.13 o                         
   6  23   1         12.11         15.72         4.86 o                         
  -6  24   1          3.23          8.44         4.60 o                         
  -5  24   1          4.42          3.50         4.94 o                         
  -4  24   1         46.64         43.87         5.25 o                         
  -3  24   1          1.20          9.18         5.23 o                         
  -2  24   1         39.90         38.06         5.42 o                         
  -1  24   1         41.17         26.76         5.42 o                         
   0  24   1         55.21        129.17        31.16 o                         
   1  24   1        170.97        197.92        16.09 o                         
   2  24   1         54.57         80.26        19.64 o                         
   3  24   1          0.15         54.15        23.81 o                         
   4  24   1         10.33          7.13         4.67 o                         
   5  24   1         23.22         19.73         5.07 o                         
  -5  25   1          0.07         -7.82         6.08 o                         
  -4  25   1          0.65         17.27        11.17 o                         
  -3  25   1          0.97          7.63         4.62 o                         
  -2  25   1          1.74         18.67        23.38 o                         
  -1  25   1         40.15         39.32         8.32 o                         
   0  25   1          0.19          8.81         5.64 o                         
   1  25   1         49.61         88.39         7.41 o                         
   2  25   1         67.45         67.69         3.97 o                         
   3  25   1          6.31         11.17         4.63 o                         
   4  25   1         29.45         31.45         5.09 o                         
   5  25   1          0.18          6.33         5.15 o                         
  -4  26   1          2.21         -0.30         4.83 o                         
  -3  26   1          5.92          4.91         4.71 o                         
  -2  26   1          1.33          5.27         5.67 o                         
  -1  26   1          1.19         26.70         6.01 o                         
   0  26   1         54.77        123.04        19.60 o                         
   1  26   1         63.41        154.42        37.39 o                         
   2  26   1        132.22        133.95         6.37 o                         
   3  26   1         61.79         47.89         5.13 o                         
  -2  27   1          0.69         43.64        25.13 o                         
  -1  27   1          0.33         20.92         6.38 o                         
   0  27   1         52.81         58.65         6.76 o                         
   1  27   1         96.40         62.74         6.92 o                         
   2  27   1          1.90         10.07         5.21 o                         
 -12   0   2        134.38        128.58        12.52 o                         
 -11   0   2         11.90         17.98         6.82 o                         
 -10   0   2         69.50         83.16         8.08 o                         
  -9   0   2          9.92         60.94        10.98 o                         
  -8   0   2         26.59         59.55         6.84 o                         
  -7   0   2         51.87         54.94         3.89 o                         
  -6   0   2        126.85        134.13         3.24 o                         
  -5   0   2         73.50        103.80         2.90 o                         
  -4   0   2        111.75        127.18         3.34 o                         
  -3   0   2          6.50         12.21         1.32 o                         
  -2   0   2       6213.14       6116.92       105.61 o                         
  -1   0   2       1220.58       1440.96        25.08 o                         
   0   0   2       6471.39       6616.09       114.52 o                         
   1   0   2       6270.27       6106.55        99.42 o                         
   2   0   2       1627.31       1818.72        31.75 o                         
   3   0   2       1662.94       1572.32        27.59 o                         
   4   0   2        739.72        655.08        11.27 o                         
   5   0   2          7.58         22.14         2.43 o                         
   6   0   2        172.12        144.11         3.57 o                         
   7   0   2         50.11         55.64         3.06 o                         
   8   0   2          6.43          5.58         2.60 o                         
   9   0   2        119.52         97.05         6.47 o                         
  10   0   2         14.53         10.14         2.93 o                         
 -12   1   2          4.26         20.51         6.78 o                         
 -11   1   2          1.29         13.34         4.55 o                         
 -10   1   2        137.19        145.81         5.86 o                         
  -9   1   2        254.20        239.69         7.69 o                         
  -8   1   2        456.59        488.67         9.13 o                         
  -7   1   2         68.21         61.89         1.59 o                         
  -6   1   2          9.58         12.73         0.87 o                         
  -5   1   2       1630.59       1696.59        22.38 o                         
  -4   1   2        493.37        466.61         6.44 o                         
  -3   1   2        775.84        715.53         9.94 o                         
  -2   1   2         27.03         22.24         0.79 o                         
  -1   1   2       1532.87       1685.81        20.12 o                         
   0   1   2        100.39         90.61         1.46 o                         
   1   1   2       1444.61       1553.53        18.09 o                         
   2   1   2         57.62         75.99         1.68 o                         
   3   1   2        812.13        916.69        11.58 o                         
   4   1   2        909.96        920.04        11.30 o                         
   5   1   2        276.38        271.42         3.77 o                         
   6   1   2          0.07         -2.67         1.39 o                         
   7   1   2         31.71         37.36         2.06 o                         
   8   1   2         14.31         16.22         2.07 o                         
   9   1   2          4.31          4.25         2.13 o                         
  10   1   2          1.09          1.06         2.42 o                         
  11   1   2          0.36         23.28        12.96 o                         
 -12   2   2         42.58         94.96        17.17 o                         
 -11   2   2          1.14         13.99         5.42 o                         
 -10   2   2        111.20        119.81         5.31 o                         
  -9   2   2          2.67          4.92         2.24 o                         
  -8   2   2        185.97        174.67         3.87 o                         
  -7   2   2        261.80        243.07         4.70 o                         
  -6   2   2         57.74         47.58         1.68 o                         
  -5   2   2        116.73         88.87         2.13 o                         
  -4   2   2         87.33        107.78         1.97 o                         
  -3   2   2       1684.82       1813.56        23.84 o                         
  -2   2   2       2105.51       2174.61        27.53 o                         
  -1   2   2        781.92        872.50        10.85 o                         
   0   2   2          9.40         13.04         0.77 o                         
   1   2   2      13158.70      13083.53       160.23 o                         
   2   2   2       2233.51       2242.07        27.59 o                         
   3   2   2       2191.14       2224.12        27.42 o                         
   4   2   2        613.15        635.90         8.00 o                         
   5   2   2         91.86         78.58         2.06 o                         
   6   2   2         60.88         48.18         2.07 o                         
   7   2   2        141.71        160.28         3.26 o                         
   8   2   2         79.86         88.63         3.17 o                         
   9   2   2          9.62          1.86         2.09 o                         
  10   2   2          3.70          2.13         1.84 o                         
  11   2   2          7.18         31.73         8.79 o                         
 -12   3   2          8.64         18.80         7.83 o                         
 -11   3   2         53.04         60.73         5.06 o                         
 -10   3   2         28.44         60.39         5.41 o                         
  -9   3   2          5.70          6.87         2.00 o                         
  -8   3   2          6.13         16.12         2.17 o                         
  -7   3   2        288.54        261.26         5.16 o                         
  -6   3   2        208.23        202.56         3.56 o                         
  -5   3   2        970.33        952.65        12.31 o                         
  -4   3   2        569.13        633.07         8.30 o                         
  -3   3   2       1697.24       1815.45        23.08 o                         
  -2   3   2       2528.44       2428.19        30.74 o                         
  -1   3   2        313.75        307.86         3.82 o                         
   0   3   2       2808.51       2712.24        33.24 o                         
   1   3   2       1493.52       1735.96        21.41 o                         
   2   3   2       7243.63       6991.29        85.32 o                         
   3   3   2         23.51         14.10         1.21 o                         
   4   3   2        107.17        128.73         3.39 o                         
   5   3   2         14.64         14.89         2.39 o                         
   6   3   2          4.24          3.81         1.55 o                         
   7   3   2         42.52         41.50         2.05 o                         
   8   3   2         22.50         20.61         2.32 o                         
   9   3   2          0.38         -3.31         2.33 o                         
  10   3   2          3.23          3.81         4.15 o                         
  11   3   2          1.73         15.61        21.99 o                         
 -12   4   2          5.01         10.05         6.05 o                         
 -11   4   2         12.20         24.24         3.90 o                         
 -10   4   2        393.66        347.68         9.80 o                         
  -9   4   2          1.45          2.72         2.03 o                         
  -8   4   2        169.94        159.61         3.85 o                         
  -7   4   2        151.30        158.27         3.66 o                         
  -6   4   2        142.97        136.16         2.52 o                         
  -5   4   2       1459.36       1562.16        20.66 o                         
  -4   4   2        400.87        436.53         6.33 o                         
  -3   4   2       2808.42       2790.67        34.17 o                         
  -2   4   2       6232.52       6253.23        78.82 o                         
  -1   4   2      13088.82      12983.91       159.04 o                         
   0   4   2      10194.71      10070.87       123.45 o                         
   1   4   2         92.40         85.35         1.67 o                         
   2   4   2        602.31        681.65         9.31 o                         
   3   4   2       1346.72       1319.04        16.45 o                         
   4   4   2        848.04        899.71        11.82 o                         
   5   4   2       2035.66       2070.54        26.50 o                         
   6   4   2        213.36        230.87         3.82 o                         
   7   4   2         12.35          5.09         1.84 o                         
   8   4   2         95.94         78.86         3.64 o                         
   9   4   2         24.77         26.11         2.29 o                         
  10   4   2         50.18         47.23         4.18 o                         
  11   4   2          7.63         16.10         5.74 o                         
 -12   5   2          2.12          7.33         5.27 o                         
 -11   5   2         44.07         44.13         3.48 o                         
 -10   5   2         23.09         54.57         2.88 o                         
  -9   5   2         99.41        107.41         3.51 o                         
  -8   5   2          0.50          0.10         1.96 o                         
  -7   5   2         45.03         48.96         2.76 o                         
  -6   5   2        405.65        410.71         5.90 o                         
  -5   5   2        559.50        489.12         6.58 o                         
  -4   5   2        627.78        698.32         9.80 o                         
  -3   5   2        414.52        450.08         5.85 o                         
  -2   5   2       4135.75       4104.93        51.81 o                         
  -1   5   2       2534.14       2514.68        30.87 o                         
   0   5   2       1146.15       1271.99        15.79 o                         
   1   5   2        100.39        141.55         2.37 o                         
   2   5   2        506.71        463.64         6.32 o                         
   3   5   2        221.80        254.56         3.88 o                         
   4   5   2        901.56        966.62        12.25 o                         
   5   5   2         47.19         71.49         4.54 o                         
   6   5   2          1.63          0.21         1.88 o                         
   7   5   2         14.54         21.54         1.96 o                         
   8   5   2         17.71         11.67         2.52 o                         
   9   5   2          5.43          1.84         2.06 o                         
  10   5   2          9.45          3.44         4.15 o                         
  11   5   2         80.02         68.08         5.87 o                         
 -12   6   2          7.78         15.46         5.35 o                         
 -11   6   2         25.55         18.25         3.20 o                         
 -10   6   2        175.15        176.24         6.59 o                         
  -9   6   2         31.30         42.27         2.36 o                         
  -8   6   2         43.85         49.31         2.24 o                         
  -7   6   2         49.05         54.56         2.66 o                         
  -6   6   2        147.71        156.23         2.57 o                         
  -5   6   2         29.59         33.48         1.47 o                         
  -4   6   2        708.50        632.49         8.36 o                         
  -3   6   2        141.78        184.24         2.98 o                         
  -2   6   2         23.73         39.76         1.46 o                         
  -1   6   2         13.39         23.75         1.08 o                         
   0   6   2       4940.74       4828.88        60.97 o                         
   1   6   2       2308.74       2222.27        28.25 o                         
   2   6   2       1752.03       1694.47        21.01 o                         
   3   6   2         82.33         75.82         2.16 o                         
   4   6   2          0.96          2.98         1.20 o                         
   5   6   2         31.53         41.70         2.20 o                         
   6   6   2         54.60         54.26         3.84 o                         
   7   6   2         52.92         47.38         3.92 o                         
   8   6   2         23.77         28.58         2.81 o                         
   9   6   2          6.69         -0.79         2.05 o                         
  10   6   2          1.87          2.85         3.31 o                         
  11   6   2          5.70          6.13         7.41 o                         
 -12   7   2          0.07         -2.45         5.53 o                         
 -11   7   2         16.50         22.72         4.26 o                         
 -10   7   2          0.63         12.06         3.70 o                         
  -9   7   2         10.56         23.55         2.44 o                         
  -8   7   2         87.29        107.74         3.13 o                         
  -7   7   2        208.56        185.73         3.54 o                         
  -6   7   2         92.49         85.22         2.11 o                         
  -5   7   2        476.13        572.56         7.70 o                         
  -4   7   2        321.98        295.37         4.28 o                         
  -3   7   2        212.24        269.67         3.91 o                         
  -2   7   2       2620.14       2552.76        32.40 o                         
  -1   7   2       2012.22       1937.64        24.69 o                         
   0   7   2       3218.93       3216.20        43.76 o                         
   1   7   2       1253.71       1215.92        16.28 o                         
   2   7   2        143.75        159.58         2.72 o                         
   3   7   2          2.03          1.10         1.24 o                         
   4   7   2        149.03        149.46         2.71 o                         
   5   7   2         24.65         27.09         1.70 o                         
   6   7   2        386.48        353.73         5.57 o                         
   7   7   2         70.60         72.17         5.10 o                         
   8   7   2         81.78         63.20         5.02 o                         
   9   7   2         80.04         70.73         5.18 o                         
  10   7   2         15.64         29.22        15.32 o                         
  11   7   2         17.03         28.30         6.03 o                         
 -12   8   2          0.03          4.92         3.73 o                         
 -11   8   2          0.10         -1.71         3.93 o                         
 -10   8   2         12.24         13.32         3.46 o                         
  -9   8   2        218.04        201.03         5.25 o                         
  -8   8   2        417.58        375.59         6.65 o                         
  -7   8   2          0.48          0.94         1.80 o                         
  -6   8   2         43.86         54.06         1.91 o                         
  -5   8   2         46.81         47.25         1.72 o                         
  -4   8   2         29.35         21.11         1.40 o                         
  -3   8   2         78.19         84.95         2.33 o                         
  -2   8   2        347.93        399.18         5.70 o                         
  -1   8   2         20.55         32.99         1.63 o                         
   0   8   2         27.36         37.55         2.16 o                         
   1   8   2          5.29         14.36         1.30 o                         
   2   8   2       1283.45       1334.43        17.22 o                         
   3   8   2        789.23        808.79        10.76 o                         
   4   8   2        638.30        610.63         8.04 o                         
   5   8   2       1115.30       1177.20        14.96 o                         
   6   8   2        103.28        101.65         3.75 o                         
   7   8   2         23.86         42.15         3.17 o                         
   8   8   2        100.46         81.97         6.11 o                         
   9   8   2         41.10         37.20         2.83 o                         
  10   8   2         26.84         27.23        10.28 o                         
  11   8   2         31.18         86.70        19.42 o                         
 -12   9   2          3.72         21.00         8.55 o                         
 -11   9   2          8.40          6.80         3.71 o                         
 -10   9   2         21.53         12.98         3.16 o                         
  -9   9   2        442.77        408.89         7.80 o                         
  -8   9   2        334.83        322.99         7.54 o                         
  -7   9   2         94.83         78.49         3.50 o                         
  -6   9   2        203.13        214.61         3.61 o                         
  -5   9   2        892.12        889.53        11.36 o                         
  -4   9   2       1093.78       1173.65        14.29 o                         
  -3   9   2        173.94        156.47         2.70 o                         
  -2   9   2        147.84        138.95         2.97 o                         
  -1   9   2         28.21         41.62         2.06 o                         
   0   9   2       2736.13       2781.09        38.00 o                         
   1   9   2       1348.56       1307.81        18.88 o                         
   2   9   2        152.51        158.17         2.90 o                         
   3   9   2        221.15        242.49         3.91 o                         
   4   9   2          0.13          1.47         1.54 o                         
   5   9   2         16.10         22.34         1.63 o                         
   6   9   2         10.66          7.90         2.35 o                         
   7   9   2        198.80        188.39         6.11 o                         
   8   9   2        123.45        111.33         3.79 o                         
   9   9   2          6.15         24.53         5.67 o                         
  10   9   2         18.02         17.11         4.16 o                         
  11   9   2          6.55         44.90        21.69 o                         
 -11  10   2          0.88          4.67         4.31 o                         
 -10  10   2          1.02          1.98         3.27 o                         
  -9  10   2        178.01        165.85         4.96 o                         
  -8  10   2        124.05        157.07         4.68 o                         
  -7  10   2         24.61         18.85         2.35 o                         
  -6  10   2        206.11        208.72         3.98 o                         
  -5  10   2          0.02          2.65         1.49 o                         
  -4  10   2         72.30         87.57         2.20 o                         
  -3  10   2       1459.00       1507.30        20.11 o                         
  -2  10   2          0.60         -2.98         1.49 o                         
  -1  10   2       1327.36       1431.19        19.86 o                         
   0  10   2       2505.80       2556.05        36.46 o                         
   1  10   2       3309.06       3332.37        45.46 o                         
   2  10   2       1141.26       1155.08        15.06 o                         
   3  10   2       1150.89       1127.48        15.27 o                         
   4  10   2          1.65         -0.35         1.51 o                         
   5  10   2        151.93        129.01         2.74 o                         
   6  10   2        132.17        137.96         3.48 o                         
   7  10   2       1028.40        926.35        16.23 o                         
   8  10   2         92.20        109.15         5.14 o                         
   9  10   2        136.56        135.91         5.41 o                         
  10  10   2          0.04          4.99         4.36 o                         
 -11  11   2          6.78          5.73         4.17 o                         
 -10  11   2          1.36         -0.50         3.38 o                         
  -9  11   2          8.06          8.15         4.70 o                         
  -8  11   2         92.89         90.34         3.71 o                         
  -7  11   2        333.39        292.46         6.70 o                         
  -6  11   2          9.13          9.29         2.10 o                         
  -5  11   2         86.64         77.21         2.19 o                         
  -4  11   2        100.31         94.16         2.33 o                         
  -3  11   2       1470.30       1566.24        21.72 o                         
  -2  11   2        485.15        473.29         7.14 o                         
  -1  11   2        518.40        563.12         8.33 o                         
   0  11   2         20.86         35.83         2.06 o                         
   1  11   2         79.85         95.36         2.41 o                         
   2  11   2        174.11        203.85         3.49 o                         
   3  11   2        272.60        256.29         4.31 o                         
   4  11   2         41.70         51.33         2.28 o                         
   5  11   2          0.26          5.84         1.79 o                         
   6  11   2        182.82        203.42         6.56 o                         
   7  11   2        130.47        153.36         5.37 o                         
   8  11   2         24.91         31.40         3.35 o                         
   9  11   2        134.22         91.77         4.90 o                         
  10  11   2          0.16         13.96         5.17 o                         
 -11  12   2          0.27          0.74         8.48 o                         
 -10  12   2          9.22          9.04         4.79 o                         
  -9  12   2          0.50         -0.74         2.64 o                         
  -8  12   2          3.16         20.87         2.03 o                         
  -7  12   2        245.11        276.79         5.08 o                         
  -6  12   2        153.88        161.75         3.69 o                         
  -5  12   2          0.16         -1.76         1.62 o                         
  -4  12   2         67.66         60.23         3.03 o                         
  -3  12   2         28.43         36.08         2.20 o                         
  -2  12   2        763.22        700.49        10.17 o                         
  -1  12   2        566.94        546.59         8.16 o                         
   0  12   2        574.33        548.62         8.53 o                         
   1  12   2        317.05        258.89         4.23 o                         
   2  12   2        545.92        481.65         7.03 o                         
   3  12   2        396.42        320.11         5.25 o                         
   4  12   2        765.46        718.09        10.33 o                         
   5  12   2        379.86        335.71         5.76 o                         
   6  12   2        185.29        171.24         4.37 o                         
   7  12   2         31.31         53.29         3.52 o                         
   8  12   2         34.22         39.87         2.85 o                         
   9  12   2          0.31         30.81         6.30 o                         
  10  12   2         74.29         59.55         5.06 o                         
 -11  13   2          1.52         -5.82         6.69 o                         
 -10  13   2         13.39         15.38         5.19 o                         
  -9  13   2          1.18          0.81         4.59 o                         
  -8  13   2         52.78         47.32         2.84 o                         
  -7  13   2        326.70        321.38         5.46 o                         
  -6  13   2        657.69        588.76         8.07 o                         
  -5  13   2         20.60         20.50         2.13 o                         
  -4  13   2         28.65         30.69         2.17 o                         
  -3  13   2          7.45         12.37         2.02 o                         
  -2  13   2         46.91         60.78         2.74 o                         
  -1  13   2          9.75          4.72         2.06 o                         
   0  13   2          4.10         -1.29         2.04 o                         
   1  13   2         13.61         13.02         1.66 o                         
   2  13   2        240.16        254.33         4.36 o                         
   3  13   2         56.04         72.36         2.74 o                         
   4  13   2          4.13         13.22         2.44 o                         
   5  13   2        473.12        420.53         6.95 o                         
   6  13   2        181.33        162.53         4.40 o                         
   7  13   2        185.24        153.76         4.98 o                         
   8  13   2          3.44         17.72         5.87 o                         
   9  13   2        139.64        103.48         4.66 o                         
  10  13   2          5.03         26.33        11.58 o                         
 -11  14   2          0.24          1.24         5.80 o                         
 -10  14   2         13.73         23.72         5.66 o                         
  -9  14   2          1.81         10.48         6.21 o                         
  -8  14   2          8.12         16.35         2.71 o                         
  -7  14   2        293.13        234.83         5.65 o                         
  -6  14   2         16.99         39.19         2.73 o                         
  -5  14   2          3.68          3.44         2.07 o                         
  -4  14   2        135.78        122.24         3.18 o                         
  -3  14   2          1.67          1.40         2.00 o                         
  -2  14   2         23.93         26.77         2.41 o                         
  -1  14   2          7.05          4.15         2.15 o                         
   0  14   2        223.97        195.29         4.02 o                         
   1  14   2         84.46         87.45         2.60 o                         
   2  14   2        275.39        282.20         4.98 o                         
   3  14   2        195.70        175.81         4.57 o                         
   4  14   2        701.03        650.06        10.00 o                         
   5  14   2          0.86          5.72         2.43 o                         
   6  14   2          0.01          1.28         2.75 o                         
   7  14   2        287.69        253.73         6.26 o                         
   8  14   2          0.04         11.33         4.98 o                         
   9  14   2          0.65         98.60        30.62 o                         
  10  14   2          1.86         41.50        11.20 o                         
 -10  15   2          0.55          2.26         3.70 o                         
  -9  15   2         54.59         47.35         3.60 o                         
  -8  15   2         88.86         80.23         4.97 o                         
  -7  15   2        306.73        290.16         6.04 o                         
  -6  15   2          0.27         18.10         2.81 o                         
  -5  15   2         60.99         74.90         3.32 o                         
  -4  15   2        163.04        168.11         4.70 o                         
  -3  15   2        116.91        115.87         3.66 o                         
  -2  15   2        540.54        576.23         8.88 o                         
  -1  15   2         56.52         60.69         3.03 o                         
   0  15   2          0.03         -4.15         2.12 o                         
   1  15   2          8.37         10.92         2.51 o                         
   2  15   2          0.70         -0.40         1.77 o                         
   3  15   2          1.23         13.30         2.95 o                         
   4  15   2        104.85         97.17         3.46 o                         
   5  15   2        101.45         81.83         4.39 o                         
   6  15   2         32.57         39.72         3.34 o                         
   7  15   2         90.91         79.19         4.62 o                         
   8  15   2          8.35         11.89         4.22 o                         
   9  15   2          8.10         15.98         7.17 o                         
 -10  16   2          0.04          3.67         5.05 o                         
  -9  16   2          0.54         -1.06         3.29 o                         
  -8  16   2         35.10         55.89        12.50 o                         
  -7  16   2          5.69          8.49         3.03 o                         
  -6  16   2         15.45         32.31         2.80 o                         
  -5  16   2        210.98        178.93         5.79 o                         
  -4  16   2          5.22          4.05         2.60 o                         
  -3  16   2        639.08        577.88         9.11 o                         
  -2  16   2        428.47        429.79         7.51 o                         
  -1  16   2        768.99        771.40        11.58 o                         
   0  16   2         59.46         71.28         3.62 o                         
   1  16   2        316.09        306.40         5.86 o                         
   2  16   2         14.36         20.61         2.09 o                         
   3  16   2         37.01         33.71         2.70 o                         
   4  16   2         25.38         22.27         2.71 o                         
   5  16   2         52.56         49.19         3.47 o                         
   6  16   2          1.12          7.68         4.53 o                         
   7  16   2         27.73         20.26         3.36 o                         
   8  16   2         19.53         15.90         4.42 o                         
   9  16   2         41.63         39.65         6.29 o                         
 -10  17   2         13.39         15.24         6.04 o                         
  -9  17   2         20.89         20.66         4.21 o                         
  -8  17   2          5.66         10.41         3.18 o                         
  -7  17   2          0.18          2.99         3.11 o                         
  -6  17   2          5.63          6.77         2.98 o                         
  -5  17   2       1127.57       1027.36        14.00 o                         
  -4  17   2         91.25         91.37         3.56 o                         
  -3  17   2        292.76        268.89         6.77 o                         
  -2  17   2         13.45         26.47         3.36 o                         
  -1  17   2         38.35         52.87         3.53 o                         
   0  17   2         56.11         66.60         3.94 o                         
   1  17   2          0.59         -1.02         2.14 o                         
   2  17   2          3.70         -3.29         2.08 o                         
   3  17   2          0.42         -4.21         2.79 o                         
   4  17   2          2.01         -2.19         2.83 o                         
   5  17   2         61.48         53.86         3.84 o                         
   6  17   2          5.23          9.64         3.41 o                         
   7  17   2         47.61         47.56        10.94 o                         
   8  17   2          0.84          8.36         5.85 o                         
   9  17   2          1.23          7.72         4.60 o                         
  -9  18   2          0.11          3.02         4.04 o                         
  -8  18   2         26.58         30.81         4.03 o                         
  -7  18   2          0.02          9.54         4.46 o                         
  -6  18   2         57.48         65.43         4.54 o                         
  -5  18   2         43.38         78.95         4.22 o                         
  -4  18   2        380.56        381.68         7.38 o                         
  -3  18   2        663.72        616.62         9.45 o                         
  -2  18   2        178.14        150.02         4.29 o                         
  -1  18   2        502.30        482.03         9.48 o                         
   0  18   2         12.10         12.05         3.34 o                         
   1  18   2        203.46        174.19         4.23 o                         
   2  18   2         19.86         18.57         2.24 o                         
   3  18   2        192.60        150.32         4.36 o                         
   4  18   2         18.10          9.21         3.08 o                         
   5  18   2         93.61         74.52         4.17 o                         
   6  18   2          1.58         10.51         4.92 o                         
   7  18   2          1.06         -2.56         4.09 o                         
   8  18   2          7.63          6.26         8.38 o                         
  -9  19   2          7.61          8.40         5.26 o                         
  -8  19   2         25.65         30.78         5.78 o                         
  -7  19   2          0.96         16.45         6.57 o                         
  -6  19   2         16.73         20.74         3.48 o                         
  -5  19   2         40.64         41.74         3.32 o                         
  -4  19   2          5.57         15.48         3.66 o                         
  -3  19   2         99.77        118.86         4.33 o                         
  -2  19   2        135.98        134.44         4.29 o                         
  -1  19   2         33.61         39.47         3.55 o                         
   0  19   2          4.29         -1.28         3.86 o                         
   1  19   2         62.70         66.74         3.27 o                         
   2  19   2          2.34          0.01         2.24 o                         
   3  19   2         29.72         30.69         3.00 o                         
   4  19   2          7.46          9.50         3.15 o                         
   5  19   2         88.98         63.67         4.28 o                         
   6  19   2         17.71         46.81        11.19 o                         
   7  19   2          1.07          4.20         3.72 o                         
   8  19   2          0.83         -0.09         5.54 o                         
  -8  20   2          0.96          5.58         3.57 o                         
  -7  20   2          0.50          6.35         4.50 o                         
  -6  20   2          0.33          1.90         4.79 o                         
  -5  20   2        100.97         84.85         4.26 o                         
  -4  20   2         32.37         47.93         3.42 o                         
  -3  20   2         23.36         30.41         4.03 o                         
  -2  20   2        100.76        109.19         4.86 o                         
  -1  20   2          9.58          6.32         4.21 o                         
   0  20   2        115.92        109.61         5.51 o                         
   1  20   2        146.92        149.03         4.35 o                         
   2  20   2        205.71        156.11         4.37 o                         
   3  20   2         18.66         15.51         3.28 o                         
   4  20   2          6.20         10.82         4.39 o                         
   5  20   2          1.83         44.64        15.06 o                         
   6  20   2         92.43         74.86         5.31 o                         
   7  20   2          0.19         -3.65         4.54 o                         
  -8  21   2          0.74          7.69         4.83 o                         
  -7  21   2          1.00         11.52         7.49 o                         
  -6  21   2         48.56         69.72         5.65 o                         
  -5  21   2          5.63         16.79         3.86 o                         
  -4  21   2          0.05          1.90         4.01 o                         
  -3  21   2        191.09        168.14         5.38 o                         
  -2  21   2         64.76         82.12         5.11 o                         
  -1  21   2         35.89         43.89         4.48 o                         
   0  21   2          0.37          0.35         3.49 o                         
   1  21   2         41.83         41.89         3.24 o                         
   2  21   2         39.45         44.28         7.08 o                         
   3  21   2         24.93         24.99         4.13 o                         
   4  21   2          6.20         32.67         7.29 o                         
   5  21   2         17.94         10.24         4.48 o                         
   6  21   2         39.58         34.83         4.05 o                         
   7  21   2          5.64         36.54         8.82 o                         
  -7  22   2          0.00          5.71         4.62 o                         
  -6  22   2          0.00          1.67         4.31 o                         
  -5  22   2          9.19         10.32         4.09 o                         
  -4  22   2         27.69         27.52         4.41 o                         
  -3  22   2          1.47          0.16         3.95 o                         
  -2  22   2         25.16         24.33         4.72 o                         
  -1  22   2          0.23         -5.45         3.85 o                         
   0  22   2        172.63        155.37         5.57 o                         
   1  22   2          1.43         -2.65         4.13 o                         
   2  22   2         32.02         38.71         3.21 o                         
   3  22   2         16.69         28.62         6.58 o                         
   4  22   2        108.02        100.20         5.35 o                         
   5  22   2         14.84         13.91         5.27 o                         
   6  22   2          0.65         -0.82         4.65 o                         
  -7  23   2         51.62         66.02         5.17 o                         
  -6  23   2          4.28          7.47         5.30 o                         
  -5  23   2          0.96          2.57         4.41 o                         
  -4  23   2          0.39          1.18         5.25 o                         
  -3  23   2         79.42         98.51         6.20 o                         
  -2  23   2         17.06         27.36         7.05 o                         
  -1  23   2          0.11         -1.07         4.23 o                         
   0  23   2         32.88         47.30         5.14 o                         
   1  23   2          1.09          3.95         4.64 o                         
   2  23   2          7.14         42.14        13.97 o                         
   3  23   2         29.02        101.92        29.21 o                         
   4  23   2         34.31         38.25         4.37 o                         
   5  23   2          0.54         -4.80         4.82 o                         
   6  23   2          9.86         14.81         4.29 o                         
  -6  24   2          1.03          8.80         5.93 o                         
  -5  24   2          0.12         28.23        13.07 o                         
  -4  24   2          5.27          3.24         4.57 o                         
  -3  24   2         12.10         15.62         5.53 o                         
  -2  24   2          2.89         19.89         6.31 o                         
  -1  24   2         17.89         18.66         6.45 o                         
   0  24   2          0.75          2.73         4.19 o                         
   1  24   2         14.61         22.75         3.92 o                         
   2  24   2         16.95         34.87         8.94 o                         
   3  24   2         40.48         41.21         6.15 o                         
   4  24   2          0.25          0.85        13.70 o                         
   5  24   2         27.70         28.29         7.39 o                         
  -5  25   2         18.31         22.84         4.66 o                         
  -4  25   2          6.39          4.68         4.26 o                         
  -3  25   2          1.58          5.14         4.95 o                         
  -2  25   2          4.11         22.47         7.79 o                         
  -1  25   2         83.13        100.93         6.47 o                         
   0  25   2         17.23         24.73         4.00 o                         
   1  25   2          8.94         20.94         9.01 o                         
   2  25   2          1.62         21.85         9.03 o                         
   3  25   2          1.06          6.47         5.93 o                         
   4  25   2          7.40         13.24         6.67 o                         
  -4  26   2          0.12          0.91         4.74 o                         
  -3  26   2          5.11         15.18         7.26 o                         
  -2  26   2         37.59         42.83         6.88 o                         
  -1  26   2          0.36         43.92        20.22 o                         
   0  26   2         32.64         30.76         5.72 o                         
   1  26   2         48.17         88.65         9.30 o                         
   2  26   2          0.08         -0.08         5.36 o                         
   3  26   2         10.21         25.19         7.95 o                         
  -1  27   2          5.66         17.36         8.16 o                         
   0  27   2         24.65         23.85         7.49 o                         
 -12   1   3         64.31         75.28         6.68 o                         
 -11   1   3         53.23         64.56         5.63 o                         
 -10   1   3          2.54         10.55         4.73 o                         
  -9   1   3         73.63         67.90         4.33 o                         
  -8   1   3         40.74         46.42         3.47 o                         
  -7   1   3         14.34         18.35         1.48 o                         
  -6   1   3        874.31        918.58        12.05 o                         
  -5   1   3        544.52        585.56         8.50 o                         
  -4   1   3       1334.61       1547.83        20.54 o                         
  -3   1   3         25.47         23.83         1.17 o                         
  -2   1   3        638.79        649.62         8.55 o                         
  -1   1   3       1408.02       1503.79        18.10 o                         
   0   1   3        970.85       1112.79        13.54 o                         
   1   1   3       1323.58       1395.59        16.41 o                         
   2   1   3        704.83        814.73        10.14 o                         
   3   1   3        249.70        275.36         3.88 o                         
   4   1   3        110.11         91.09         2.31 o                         
   5   1   3         47.07         47.69         2.31 o                         
   6   1   3         11.28          5.82         2.04 o                         
   7   1   3         17.45         20.87         2.23 o                         
   8   1   3          5.01         10.88         3.09 o                         
   9   1   3         46.52         50.62         3.43 o                         
  10   1   3          3.28          1.41         4.38 o                         
  11   1   3          5.02         16.91        13.09 o                         
 -12   2   3          3.90         32.99         9.06 o                         
 -11   2   3          0.00          3.87         4.84 o                         
 -10   2   3        477.52        433.66        12.05 o                         
  -9   2   3         73.84         64.64         3.73 o                         
  -8   2   3        485.36        432.72         6.88 o                         
  -7   2   3          8.90         14.29         1.29 o                         
  -6   2   3          5.56         10.82         1.53 o                         
  -5   2   3          1.19         -0.49         1.52 o                         
  -4   2   3        118.20        112.02         2.40 o                         
  -3   2   3        205.61        260.00         3.94 o                         
  -2   2   3        453.94        478.20         5.85 o                         
  -1   2   3         24.75         38.02         1.64 o                         
   0   2   3          5.38          5.92         1.39 o                         
   1   2   3       1301.83       1341.73        15.81 o                         
   2   2   3        130.56        139.56         2.59 o                         
   3   2   3          0.09          0.02         1.43 o                         
   4   2   3          0.84         -3.71         1.86 o                         
   5   2   3          9.50         15.79         1.95 o                         
   6   2   3         32.31         29.77         2.24 o                         
   7   2   3         19.35         22.09         2.29 o                         
   8   2   3         12.21         11.49         2.86 o                         
   9   2   3          9.71         11.60         2.55 o                         
  10   2   3         14.71         10.55         4.93 o                         
  11   2   3          3.61         -0.69         4.27 o                         
 -12   3   3          7.32         27.15         6.92 o                         
 -11   3   3         23.10         19.40         3.73 o                         
 -10   3   3         98.10         94.09         5.27 o                         
  -9   3   3          0.71         -0.52         2.33 o                         
  -8   3   3         36.31         42.00         3.13 o                         
  -7   3   3         47.91         65.75         2.27 o                         
  -6   3   3       1365.23       1445.51        20.84 o                         
  -5   3   3        827.93        883.17        12.01 o                         
  -4   3   3        467.13        547.56         7.97 o                         
  -3   3   3        150.92        199.38         3.00 o                         
  -2   3   3        196.25        206.80         3.05 o                         
  -1   3   3         47.88         55.42         2.19 o                         
   0   3   3         87.96        112.67         2.04 o                         
   1   3   3       1145.97       1190.39        14.51 o                         
   2   3   3       1255.61       1453.18        17.64 o                         
   3   3   3        264.18        244.32         3.77 o                         
   4   3   3         13.70         14.76         1.89 o                         
   5   3   3        150.30        155.56         3.19 o                         
   6   3   3         33.79         31.97         3.41 o                         
   7   3   3         19.22         24.98         2.56 o                         
   8   3   3         53.67         54.81         3.37 o                         
   9   3   3         15.31         17.88         3.11 o                         
  10   3   3          9.09         22.50         9.17 o                         
  11   3   3          0.10          4.51         4.72 o                         
 -12   4   3         28.07         41.27         7.88 o                         
 -11   4   3          2.66         17.48         6.07 o                         
 -10   4   3         63.45         78.96         6.44 o                         
  -9   4   3         12.00         11.33         2.78 o                         
  -8   4   3         29.35         46.87         2.69 o                         
  -7   4   3          4.73          4.62         1.16 o                         
  -6   4   3         14.60         20.39         1.48 o                         
  -5   4   3        177.04        181.44         3.37 o                         
  -4   4   3       3296.52       3676.38        46.56 o                         
  -3   4   3        137.33        137.45         2.33 o                         
  -2   4   3        929.33       1018.72        12.77 o                         
  -1   4   3       1079.80       1080.85        13.17 o                         
   0   4   3       1196.16       1137.20        13.46 o                         
   1   4   3          0.53          0.03         1.57 o                         
   2   4   3        307.64        310.32         4.34 o                         
   3   4   3         21.21         31.86         1.91 o                         
   4   4   3        233.82        252.09         4.01 o                         
   5   4   3         18.44         23.03         1.81 o                         
   6   4   3          5.20          0.28         2.07 o                         
   7   4   3         75.65         69.63         3.08 o                         
   8   4   3         44.04         41.86         2.83 o                         
   9   4   3         10.60         13.30         5.91 o                         
  10   4   3         40.98         57.07         7.15 o                         
  11   4   3          0.08          2.44         5.12 o                         
 -12   5   3         15.01         19.82         5.05 o                         
 -11   5   3          1.56          1.26         2.79 o                         
 -10   5   3          0.17          6.48         4.22 o                         
  -9   5   3          4.84          7.36         2.65 o                         
  -8   5   3        558.67        566.41         9.39 o                         
  -7   5   3        242.94        209.05         3.75 o                         
  -6   5   3         11.74          9.18         1.46 o                         
  -5   5   3         27.50         32.46         1.58 o                         
  -4   5   3        125.89        127.51         2.54 o                         
  -3   5   3         86.73        102.16         2.53 o                         
  -2   5   3          4.29         16.81         1.24 o                         
  -1   5   3       2309.40       2512.45        29.18 o                         
   0   5   3         73.17         96.79         2.21 o                         
   1   5   3         20.36         32.66         1.66 o                         
   2   5   3         56.80         50.18         2.07 o                         
   3   5   3        206.43        197.21         3.45 o                         
   4   5   3         41.12         42.04         3.22 o                         
   5   5   3        124.17        119.42         2.88 o                         
   6   5   3         59.19         52.66         4.64 o                         
   7   5   3         28.13         30.95         2.58 o                         
   8   5   3          0.69         -5.53         2.77 o                         
   9   5   3         38.87         38.44         3.59 o                         
  10   5   3          0.29          2.06         3.80 o                         
  11   5   3          0.58         49.49        17.19 o                         
 -12   6   3          0.83          3.91         6.08 o                         
 -11   6   3         12.79         18.93         3.14 o                         
 -10   6   3         43.42         52.15         3.74 o                         
  -9   6   3         12.79         20.63         3.68 o                         
  -8   6   3        283.39        309.13         6.72 o                         
  -7   6   3        232.99        240.82         4.04 o                         
  -6   6   3         91.04         83.16         2.63 o                         
  -5   6   3         14.19          4.23         1.33 o                         
  -4   6   3       1000.69       1137.94        14.32 o                         
  -3   6   3         90.10        101.25         2.32 o                         
  -2   6   3       2577.37       2768.37        33.06 o                         
  -1   6   3       1057.44       1238.81        14.64 o                         
   0   6   3       1253.67       1469.23        18.36 o                         
   1   6   3          6.88          3.90         1.60 o                         
   2   6   3       1009.50       1013.66        13.33 o                         
   3   6   3       1308.50       1436.96        18.66 o                         
   4   6   3         71.33         72.59         2.58 o                         
   5   6   3          4.12          1.85         1.69 o                         
   6   6   3          0.74          3.16         2.42 o                         
   7   6   3          1.00         -4.02         2.63 o                         
   8   6   3         42.56         37.00         2.72 o                         
   9   6   3         13.49         15.71         3.39 o                         
  10   6   3          6.10          7.85         3.22 o                         
 -12   7   3         18.47         12.19         4.64 o                         
 -11   7   3          2.11          9.95         3.20 o                         
 -10   7   3          0.34         -3.78         2.69 o                         
  -9   7   3          3.42         -0.32         3.25 o                         
  -8   7   3        320.15        287.09         6.19 o                         
  -7   7   3        130.02        147.11         3.72 o                         
  -6   7   3          0.19         -0.66         1.51 o                         
  -5   7   3          0.14         -1.58         1.37 o                         
  -4   7   3          5.12         -0.10         1.31 o                         
  -3   7   3        327.75        379.90         5.25 o                         
  -2   7   3        344.99        394.59         5.45 o                         
  -1   7   3        907.42        985.29        12.90 o                         
   0   7   3        101.88        126.93         2.40 o                         
   1   7   3        571.61        615.77         8.11 o                         
   2   7   3       1390.22       1381.36        17.97 o                         
   3   7   3         78.66         89.33         2.80 o                         
   4   7   3          9.01         12.31         2.01 o                         
   5   7   3        139.82        139.11         3.36 o                         
   6   7   3         14.64         15.66         2.39 o                         
   7   7   3          3.93         -1.37         2.07 o                         
   8   7   3         34.42         31.51         3.35 o                         
   9   7   3          8.02         17.94         5.56 o                         
  10   7   3          7.94         20.06         6.05 o                         
 -12   8   3          3.14          7.19         4.69 o                         
 -11   8   3          5.13          8.02         7.42 o                         
 -10   8   3         18.05          7.67         3.38 o                         
  -9   8   3          8.98         -0.04         2.72 o                         
  -8   8   3          7.68          3.48         2.18 o                         
  -7   8   3          2.75          6.05         2.01 o                         
  -6   8   3         22.12         38.85         2.32 o                         
  -5   8   3         53.25         50.03         1.95 o                         
  -4   8   3        324.65        316.66         4.72 o                         
  -3   8   3       1481.26       1678.15        21.59 o                         
  -2   8   3        423.28        573.70         7.59 o                         
  -1   8   3       1856.83       1879.76        24.11 o                         
   0   8   3        445.97        467.04         6.60 o                         
   1   8   3       1084.14       1150.72        14.60 o                         
   2   8   3          0.62          0.54         1.82 o                         
   3   8   3        887.03        895.79        12.41 o                         
   4   8   3        115.44         90.42         2.85 o                         
   5   8   3          7.04         16.26         2.41 o                         
   6   8   3          1.36          8.78         2.47 o                         
   7   8   3          1.31         -4.69         2.35 o                         
   8   8   3          3.58          2.17         3.03 o                         
   9   8   3          1.88          1.54         3.19 o                         
  10   8   3          0.46         13.85         6.16 o                         
 -12   9   3          2.76          1.93         5.06 o                         
 -11   9   3          0.33         -2.20         5.34 o                         
 -10   9   3          8.03         16.26         4.48 o                         
  -9   9   3          8.20         -0.50         3.24 o                         
  -8   9   3         62.17         59.68         3.89 o                         
  -7   9   3         67.87         82.92         4.64 o                         
  -6   9   3        249.84        269.50         4.34 o                         
  -5   9   3         85.04         93.42         2.53 o                         
  -4   9   3          1.75          5.88         1.65 o                         
  -3   9   3       2040.02       2208.88        28.27 o                         
  -2   9   3        527.99        458.75         6.47 o                         
  -1   9   3       1256.38       1265.66        17.08 o                         
   0   9   3        515.48        561.34         8.04 o                         
   1   9   3          3.66          4.27         1.87 o                         
   2   9   3          0.49         -0.34         1.62 o                         
   3   9   3          5.79         10.41         2.09 o                         
   4   9   3        120.69         96.62         2.98 o                         
   5   9   3        561.85        529.62         8.03 o                         
   6   9   3        246.34        215.22         5.27 o                         
   7   9   3         46.97         38.85         3.00 o                         
   8   9   3         34.73         32.32         3.35 o                         
   9   9   3          3.42          5.83         4.21 o                         
  10   9   3          2.45          7.12         4.83 o                         
 -11  10   3          0.54          3.62         5.33 o                         
 -10  10   3         16.01         19.91         3.68 o                         
  -9  10   3          3.16         -1.78         3.04 o                         
  -8  10   3          3.88         -1.08         1.66 o                         
  -7  10   3        126.53        123.02         4.93 o                         
  -6  10   3       1089.20       1094.16        14.48 o                         
  -5  10   3        128.76        128.00         2.96 o                         
  -4  10   3        385.43        398.74         5.79 o                         
  -3  10   3          1.84          3.93         2.26 o                         
  -2  10   3        223.05        265.62         4.23 o                         
  -1  10   3       2007.28       2083.75        27.71 o                         
   0  10   3        156.54        175.77         3.36 o                         
   1  10   3        715.98        741.34        10.39 o                         
   2  10   3          0.52         -4.18         2.09 o                         
   3  10   3         27.75         31.14         2.65 o                         
   4  10   3          7.67         18.72         2.19 o                         
   5  10   3         33.88         55.76         3.98 o                         
   6  10   3          2.09         13.69         2.27 o                         
   7  10   3         16.07         29.03         2.96 o                         
   8  10   3          1.18          7.17         3.13 o                         
   9  10   3          2.58         29.77        11.66 o                         
  10  10   3          2.07          7.94         4.00 o                         
 -11  11   3          0.00         -2.31         5.37 o                         
 -10  11   3          2.13          5.80         4.77 o                         
  -9  11   3          6.56          7.10         3.43 o                         
  -8  11   3         18.82         10.65         1.87 o                         
  -7  11   3          0.96          1.12         2.46 o                         
  -6  11   3        477.77        485.05         7.13 o                         
  -5  11   3         78.74         98.38         2.84 o                         
  -4  11   3         35.60         43.28         2.38 o                         
  -3  11   3         53.87         48.89         2.91 o                         
  -2  11   3        315.38        284.83         4.89 o                         
  -1  11   3       1579.38       1584.75        21.29 o                         
   0  11   3        138.58        113.73         2.81 o                         
   1  11   3        138.12        118.81         3.21 o                         
   2  11   3        162.06        140.29         3.17 o                         
   3  11   3        373.73        384.50         6.32 o                         
   4  11   3        131.77        116.62         3.53 o                         
   5  11   3          1.36          3.16         2.96 o                         
   6  11   3        213.40        208.24         4.36 o                         
   7  11   3         32.47         36.15         2.85 o                         
   8  11   3         15.18         30.33         5.34 o                         
   9  11   3         19.72         15.66         4.03 o                         
  10  11   3          5.42         35.17        14.30 o                         
 -11  12   3          0.27         12.41         8.58 o                         
 -10  12   3          2.83          8.55         5.01 o                         
  -9  12   3         51.03         52.08         3.33 o                         
  -8  12   3         59.01         58.53         2.84 o                         
  -7  12   3         93.84         86.62         3.68 o                         
  -6  12   3        671.46        644.96         9.04 o                         
  -5  12   3         52.12         90.99         2.81 o                         
  -4  12   3        197.93        207.76         3.95 o                         
  -3  12   3        307.41        281.43         5.14 o                         
  -2  12   3        899.09        857.23        12.42 o                         
  -1  12   3        754.35        762.93        11.17 o                         
   0  12   3         93.94         97.59         2.90 o                         
   1  12   3          2.57          4.57         2.43 o                         
   2  12   3         34.48         42.02         2.71 o                         
   3  12   3        141.87        105.14         5.33 o                         
   4  12   3        396.42        417.12         7.50 o                         
   5  12   3        386.11        365.04         6.01 o                         
   6  12   3        373.41        350.10         5.95 o                         
   7  12   3         29.00         17.98         2.67 o                         
   8  12   3         69.24         56.77         4.23 o                         
   9  12   3         27.18         34.55        10.30 o                         
  10  12   3         11.21         26.12         6.71 o                         
 -11  13   3          2.24          4.91         6.34 o                         
 -10  13   3         17.23         29.73         8.75 o                         
  -9  13   3          3.05          3.35         3.17 o                         
  -8  13   3          0.57          3.62         2.93 o                         
  -7  13   3        200.14        158.81         3.93 o                         
  -6  13   3          4.75          4.19         2.18 o                         
  -5  13   3          5.23          9.25         2.32 o                         
  -4  13   3        214.71        212.48         4.47 o                         
  -3  13   3         59.44         70.97         3.27 o                         
  -2  13   3        502.95        438.91         7.03 o                         
  -1  13   3          4.65         17.41         2.68 o                         
   0  13   3        636.32        594.44         9.08 o                         
   1  13   3          0.18          1.40         2.40 o                         
   2  13   3          2.71         -0.21         2.55 o                         
   3  13   3         18.41         18.13         3.58 o                         
   4  13   3          4.29          1.60         1.88 o                         
   5  13   3          2.99          4.35         2.16 o                         
   6  13   3        154.99        129.18         3.51 o                         
   7  13   3         15.59         25.35         4.28 o                         
   8  13   3         97.93        104.13         4.60 o                         
   9  13   3          1.52         20.25         3.76 o                         
 -10  14   3         20.41         18.73         3.56 o                         
  -9  14   3         24.92         26.75         2.60 o                         
  -8  14   3          6.43          7.02         2.68 o                         
  -7  14   3          0.40          3.60         2.72 o                         
  -6  14   3         17.69         17.76         2.21 o                         
  -5  14   3         13.31         19.32         2.76 o                         
  -4  14   3       1521.32       1498.29        20.37 o                         
  -3  14   3          0.40          1.64         3.06 o                         
  -2  14   3         22.23         26.95         2.70 o                         
  -1  14   3        579.88        540.85         8.18 o                         
   0  14   3         37.35         51.21         3.06 o                         
   1  14   3        132.89        121.61         3.94 o                         
   2  14   3        101.84        105.05         4.04 o                         
   3  14   3         22.23         29.42         3.51 o                         
   4  14   3          8.63         23.58         2.46 o                         
   5  14   3         71.55         89.60         3.95 o                         
   6  14   3         10.64         26.00         2.82 o                         
   7  14   3        148.73        156.32         5.72 o                         
   8  14   3        115.81        112.06         6.26 o                         
   9  14   3         68.56         72.50         4.74 o                         
 -10  15   3          8.12         10.09         4.86 o                         
  -9  15   3         14.81         10.95         3.01 o                         
  -8  15   3         52.80         70.85         4.29 o                         
  -7  15   3          0.56         -1.72         2.58 o                         
  -6  15   3          0.87         -1.34         2.72 o                         
  -5  15   3        610.20        512.29         7.99 o                         
  -4  15   3          5.29         18.90         3.08 o                         
  -3  15   3        408.32        409.58         7.36 o                         
  -2  15   3        265.98        237.07         4.88 o                         
  -1  15   3        194.95        172.56         4.34 o                         
   0  15   3        172.36        156.12         4.50 o                         
   1  15   3         60.98         75.31         3.53 o                         
   2  15   3        110.32        105.21         3.76 o                         
   3  15   3         18.54         21.17         3.14 o                         
   4  15   3         14.15         13.96         2.39 o                         
   5  15   3          8.84          7.33         2.88 o                         
   6  15   3         25.45         24.88         2.45 o                         
   7  15   3         12.33         17.90         4.11 o                         
   8  15   3          0.10         15.89         4.04 o                         
   9  15   3         36.07         31.52         4.58 o                         
 -10  16   3          0.60         -3.52         3.50 o                         
  -9  16   3          5.08         -3.61         3.72 o                         
  -8  16   3         38.04         40.29         3.89 o                         
  -7  16   3          2.00          1.04         2.90 o                         
  -6  16   3         36.38         36.54         3.41 o                         
  -5  16   3         70.80         76.35         3.31 o                         
  -4  16   3        264.90        248.18         5.36 o                         
  -3  16   3         80.57         88.97         3.71 o                         
  -2  16   3         65.97         84.21         3.83 o                         
  -1  16   3        191.80        174.60         4.36 o                         
   0  16   3          6.01          9.36         3.15 o                         
   1  16   3        361.70        336.65         9.26 o                         
   2  16   3         14.35         31.17         3.07 o                         
   3  16   3        334.46        304.36         6.31 o                         
   4  16   3          0.04          0.92         4.78 o                         
   5  16   3         24.39         40.89         3.82 o                         
   6  16   3          5.78         11.61         5.88 o                         
   7  16   3         30.23         60.40        14.43 o                         
   8  16   3          0.13          0.71         6.53 o                         
  -9  17   3          0.32          5.01         4.46 o                         
  -8  17   3          1.00         -1.01         4.18 o                         
  -7  17   3          4.10         20.91         7.24 o                         
  -6  17   3         15.34         18.53         3.67 o                         
  -5  17   3         26.36         28.20         3.23 o                         
  -4  17   3        500.97        482.60         8.47 o                         
  -3  17   3        525.44        480.54         8.38 o                         
  -2  17   3          4.51          8.04         3.08 o                         
  -1  17   3         84.95         84.84         3.89 o                         
   0  17   3         53.49         59.05         3.87 o                         
   1  17   3        687.98        651.73        10.33 o                         
   2  17   3        139.47        117.81         4.17 o                         
   3  17   3         17.44         27.62         4.86 o                         
   4  17   3         29.22         26.85         2.56 o                         
   5  17   3         52.90         39.46         3.70 o                         
   6  17   3         66.45         63.65         4.78 o                         
   7  17   3          0.05          9.27         4.79 o                         
   8  17   3         16.21         -0.61         5.53 o                         
  -9  18   3          1.65         -8.06         7.51 o                         
  -8  18   3          0.00          1.87         4.57 o                         
  -7  18   3          7.41         11.45         5.74 o                         
  -6  18   3          0.58         19.50         6.35 o                         
  -5  18   3          0.37          2.92         3.53 o                         
  -4  18   3         21.50         33.44         3.95 o                         
  -3  18   3          3.33         16.97         3.30 o                         
  -2  18   3        422.26        398.49         7.01 o                         
  -1  18   3          0.36         -3.16         3.34 o                         
   0  18   3          4.97          3.96         3.29 o                         
   1  18   3          0.30         -3.49         2.90 o                         
   2  18   3         57.25         49.95         3.82 o                         
   3  18   3        112.64         95.90         5.09 o                         
   4  18   3          2.13          9.50         8.24 o                         
   5  18   3          3.29          2.64         3.06 o                         
   6  18   3          1.17         -0.10         4.09 o                         
   7  18   3          8.90         14.78         7.10 o                         
   8  18   3         16.72         18.27         5.43 o                         
  -9  19   3         20.51         30.07         5.03 o                         
  -8  19   3          0.26         -2.45         4.15 o                         
  -7  19   3          4.98         -0.28         4.31 o                         
  -6  19   3         30.94         45.05         4.03 o                         
  -5  19   3         89.43        102.15         4.36 o                         
  -4  19   3         16.93         33.15         3.67 o                         
  -3  19   3        260.89        240.85         5.97 o                         
  -2  19   3          6.34          4.76         4.42 o                         
  -1  19   3         96.53         98.38         4.65 o                         
   0  19   3         12.66          6.90         3.58 o                         
   1  19   3         60.36         62.04         4.42 o                         
   2  19   3         50.75         57.83         3.81 o                         
   3  19   3         80.58         77.55         4.73 o                         
   4  19   3         22.35         22.50         4.43 o                         
   5  19   3         37.85         35.28         4.06 o                         
   6  19   3         13.13         12.77         4.29 o                         
   7  19   3          1.26          4.24         9.12 o                         
  -8  20   3          0.08          1.51         6.34 o                         
  -7  20   3         28.76         31.78         4.28 o                         
  -6  20   3          1.25          6.64         5.33 o                         
  -5  20   3         53.33         45.99         3.97 o                         
  -4  20   3        233.15        193.97         5.64 o                         
  -3  20   3        106.67        103.06         5.02 o                         
  -2  20   3        122.34        125.21         5.37 o                         
  -1  20   3          6.26          2.87         3.59 o                         
   0  20   3         87.53         87.30         4.50 o                         
   1  20   3          3.52          0.55         3.58 o                         
   2  20   3         17.87         20.95         4.09 o                         
   3  20   3          9.03         -3.35         5.23 o                         
   4  20   3         25.82         22.45         5.66 o                         
   5  20   3          6.86         23.34        13.12 o                         
   6  20   3          9.93          4.36         4.89 o                         
   7  20   3          5.78         11.78         5.08 o                         
  -8  21   3          0.01         -2.64         4.76 o                         
  -7  21   3         21.58         18.45         4.68 o                         
  -6  21   3         21.81         43.78        11.14 o                         
  -5  21   3          1.87          5.58         4.99 o                         
  -4  21   3         13.51         24.98         4.59 o                         
  -3  21   3        127.38        125.27         5.48 o                         
  -2  21   3         29.06         49.71         4.95 o                         
  -1  21   3          2.59          1.53         4.01 o                         
   0  21   3         34.26         32.76         4.11 o                         
   1  21   3         11.99         14.14         4.56 o                         
   2  21   3          0.05         -2.93         4.76 o                         
   3  21   3          2.02         10.85         6.50 o                         
   4  21   3          4.33         28.45        21.18 o                         
   5  21   3         17.38         27.75         6.84 o                         
   6  21   3          3.41         13.55        11.03 o                         
  -7  22   3          1.38          6.94         4.70 o                         
  -6  22   3          2.24         -0.86         3.82 o                         
  -5  22   3         15.69         28.36         5.30 o                         
  -4  22   3          8.08         10.25         5.11 o                         
  -3  22   3          2.32         25.33         7.19 o                         
  -2  22   3         87.17         98.86         6.01 o                         
  -1  22   3         79.94         89.52         5.14 o                         
   0  22   3          0.18         -1.35         4.12 o                         
   1  22   3         51.34         72.17         6.78 o                         
   2  22   3          3.84         20.04         5.70 o                         
   3  22   3         41.17         58.57         6.96 o                         
   4  22   3          1.48          5.20         5.48 o                         
   5  22   3         23.86         22.37         6.48 o                         
   6  22   3          0.00          3.78         6.18 o                         
  -6  23   3         11.81         17.46         4.86 o                         
  -5  23   3         60.08         98.45        14.73 o                         
  -4  23   3         59.37         64.40         5.07 o                         
  -3  23   3          3.56         10.03         5.65 o                         
  -2  23   3         61.76         66.43         5.77 o                         
  -1  23   3        212.68        199.15         6.91 o                         
   0  23   3         13.73         99.66        21.88 o                         
   1  23   3          1.18         23.11         9.66 o                         
   2  23   3          1.75         10.12         7.00 o                         
   3  23   3          1.56         14.89         6.58 o                         
   4  23   3          7.31         37.19        15.39 o                         
   5  23   3          5.72         33.76        15.12 o                         
  -5  24   3         10.77         13.55         4.58 o                         
  -4  24   3          0.56         16.18         7.52 o                         
  -3  24   3          0.27         51.69        21.07 o                         
  -2  24   3          0.02         11.84         4.93 o                         
  -1  24   3          0.88         21.65         6.25 o                         
   0  24   3         43.24         57.07         5.50 o                         
   1  24   3         13.99         44.25        13.24 o                         
   2  24   3          6.60          8.15         7.79 o                         
   3  24   3         16.87         26.40         7.30 o                         
   4  24   3          3.67         17.31         5.86 o                         
  -4  25   3          8.08         13.26         5.21 o                         
  -3  25   3         83.36         74.97         5.55 o                         
  -2  25   3         55.14         46.73         6.03 o                         
  -1  25   3          5.42         36.10        12.78 o                         
   0  25   3         55.38         41.89         6.02 o                         
   1  25   3         33.55         49.02         9.27 o                         
   2  25   3         11.93         17.66         5.24 o                         
   3  25   3          0.18         13.78         8.51 o                         
  -3  26   3          0.59          4.98         6.40 o                         
  -2  26   3          0.05         16.85         7.76 o                         
  -1  26   3         17.35         40.01        12.77 o                         
   0  26   3          1.19         83.50        23.69 o                         
   1  26   3          4.70         27.27         8.73 o                         
 -12   0   4          0.00         22.93        15.75 o                         
 -11   0   4          0.48          6.05         7.13 o                         
 -10   0   4         12.41         16.61         4.40 o                         
  -9   0   4        136.10        111.15         3.53 o                         
  -8   0   4        200.25        208.11         6.50 o                         
  -7   0   4        241.76        233.98         5.84 o                         
  -6   0   4          4.14          3.81         1.67 o                         
  -5   0   4       1683.10       1792.03        31.50 o                         
  -4   0   4        981.23        979.30        17.56 o                         
  -3   0   4        192.75        180.68         3.97 o                         
  -2   0   4        398.46        412.61         8.01 o                         
  -1   0   4         82.95         71.88         2.91 o                         
   0   0   4        813.42        883.65        15.17 o                         
   1   0   4         37.90         65.83         3.97 o                         
   2   0   4       2837.31       3020.19        52.80 o                         
   3   0   4        387.06        413.18         7.92 o                         
   4   0   4        249.21        247.25         5.70 o                         
   5   0   4          0.72          2.27         3.16 o                         
   6   0   4        483.78        454.18         9.17 o                         
   7   0   4         29.86         28.02         4.38 o                         
   8   0   4        176.17        170.72         9.92 o                         
   9   0   4        235.79        201.56        10.87 o                         
  10   0   4         11.82         39.59        10.91 o                         
 -12   1   4          0.01          4.69         6.18 o                         
 -11   1   4          1.52          7.75         5.30 o                         
 -10   1   4          0.22         -1.03         2.11 o                         
  -9   1   4          4.50          3.39         1.52 o                         
  -8   1   4         47.42         47.71         2.36 o                         
  -7   1   4        292.12        287.27         4.60 o                         
  -6   1   4        720.55        711.99         9.26 o                         
  -5   1   4         64.43         53.18         2.14 o                         
  -4   1   4        866.42        900.40        11.48 o                         
  -3   1   4         18.99          7.18         1.32 o                         
  -2   1   4       1154.47       1161.99        14.19 o                         
  -1   1   4        217.50        180.95         3.46 o                         
   0   1   4       1910.91       1977.77        23.86 o                         
   1   1   4        417.46        341.87         4.78 o                         
   2   1   4        308.01        322.46         4.75 o                         
   3   1   4        263.54        279.78         4.31 o                         
   4   1   4        294.93        303.93         4.90 o                         
   5   1   4         80.01         97.36         4.54 o                         
   6   1   4          1.25         12.91         2.78 o                         
   7   1   4        104.77        110.08         4.09 o                         
   8   1   4         32.93         41.83         4.26 o                         
   9   1   4         11.04        153.10        22.87 o                         
  10   1   4          3.11          6.65         5.38 o                         
 -12   2   4          3.04         14.23        10.20 o                         
 -11   2   4          4.92          6.84         3.63 o                         
 -10   2   4         79.98         58.56         3.06 o                         
  -9   2   4         76.42         75.75         4.51 o                         
  -8   2   4          0.14         -1.62         1.76 o                         
  -7   2   4         74.52         66.19         4.58 o                         
  -6   2   4         39.28         58.68         2.09 o                         
  -5   2   4        216.28        229.38         3.81 o                         
  -4   2   4          0.24         -0.15         1.43 o                         
  -3   2   4        188.35        198.96         3.17 o                         
  -2   2   4        106.17        118.62         2.73 o                         
  -1   2   4        372.46        378.81         5.43 o                         
   0   2   4        897.43        968.06        12.02 o                         
   1   2   4         67.09         80.64         2.95 o                         
   2   2   4         37.99         76.05         2.93 o                         
   3   2   4        725.16        719.45         9.27 o                         
   4   2   4         77.48         70.25         2.76 o                         
   5   2   4        261.96        236.25         5.42 o                         
   6   2   4          1.73         -4.85         2.89 o                         
   7   2   4        241.55        249.40         5.50 o                         
   8   2   4          4.43         23.47         3.46 o                         
   9   2   4         15.82         36.96        10.30 o                         
  10   2   4          9.55         22.22         4.59 o                         
 -12   3   4         27.51         26.92         7.33 o                         
 -11   3   4         26.01         28.75         6.45 o                         
 -10   3   4         37.05         37.03         3.43 o                         
  -9   3   4         10.13          7.17         3.20 o                         
  -8   3   4         34.62         43.31         2.33 o                         
  -7   3   4          4.85         -1.72         2.15 o                         
  -6   3   4        115.48        134.02         3.08 o                         
  -5   3   4        724.88        719.70         9.68 o                         
  -4   3   4        254.86        243.71         3.77 o                         
  -3   3   4       1312.30       1386.90        17.39 o                         
  -2   3   4        990.42       1107.42        13.19 o                         
  -1   3   4        404.08        417.25         5.58 o                         
   0   3   4          0.37          1.11         1.64 o                         
   1   3   4       4954.62       5045.07        58.34 o                         
   2   3   4       1409.78       1550.21        18.92 o                         
   3   3   4       1307.84       1302.82        16.09 o                         
   4   3   4        461.57        460.35         6.55 o                         
   5   3   4          4.27         14.59         3.64 o                         
   6   3   4          8.99         11.34         2.82 o                         
   7   3   4        171.75        140.73         4.41 o                         
   8   3   4         51.51         67.59         3.67 o                         
   9   3   4         10.59         24.23         6.39 o                         
  10   3   4          7.71         37.66        16.55 o                         
 -12   4   4          0.24          9.13         4.42 o                         
 -11   4   4          7.42          9.58         3.23 o                         
 -10   4   4         28.58         46.37         3.85 o                         
  -9   4   4          8.81         10.44         2.90 o                         
  -8   4   4         40.67         28.99         1.95 o                         
  -7   4   4          8.54          7.26         1.91 o                         
  -6   4   4         27.14         17.70         1.88 o                         
  -5   4   4        173.39        167.03         3.23 o                         
  -4   4   4        301.16        323.79         4.66 o                         
  -3   4   4        130.84        108.64         2.40 o                         
  -2   4   4         90.81         65.23         1.93 o                         
  -1   4   4         33.50         46.54         1.92 o                         
   0   4   4        106.83        129.86         3.37 o                         
   1   4   4       5439.02       5586.43        66.42 o                         
   2   4   4        472.64        427.47         5.72 o                         
   3   4   4       1434.04       1356.24        16.74 o                         
   4   4   4        332.06        360.44         5.52 o                         
   5   4   4        362.70        326.79         5.83 o                         
   6   4   4          2.38         -1.15         3.10 o                         
   7   4   4          0.12          1.87         3.13 o                         
   8   4   4         23.42         19.34         3.17 o                         
   9   4   4         42.72         67.57         4.13 o                         
  10   4   4          1.20         10.27         7.86 o                         
 -12   5   4         11.90         15.93         5.03 o                         
 -11   5   4          0.35          7.43         3.13 o                         
 -10   5   4         15.03         20.24         3.87 o                         
  -9   5   4        232.04        216.74         5.42 o                         
  -8   5   4         22.59         15.58         1.80 o                         
  -7   5   4        301.10        274.02         4.81 o                         
  -6   5   4        139.37        143.57         3.18 o                         
  -5   5   4        128.91        126.64         3.07 o                         
  -4   5   4         60.08         53.91         2.24 o                         
  -3   5   4        388.03        358.99         5.11 o                         
  -2   5   4        507.07        644.70         8.76 o                         
  -1   5   4       5066.47       5171.04        61.50 o                         
   0   5   4       1314.90       1309.80        16.55 o                         
   1   5   4        153.45        136.42         2.94 o                         
   2   5   4          7.78         11.52         1.98 o                         
   3   5   4        130.69        147.63         3.29 o                         
   4   5   4          5.71         21.28         2.78 o                         
   5   5   4        118.69        137.40         3.87 o                         
   6   5   4         22.49         34.99         3.34 o                         
   7   5   4         25.19         32.65         3.25 o                         
   8   5   4          7.24          3.38         3.25 o                         
   9   5   4          1.01         12.13         4.95 o                         
  10   5   4          0.54         -0.12         4.65 o                         
 -12   6   4          1.95          6.31         3.68 o                         
 -11   6   4         29.76         33.36         4.46 o                         
 -10   6   4         77.53         85.47         4.33 o                         
  -9   6   4         57.31         63.39         3.27 o                         
  -8   6   4         34.77         54.25         3.26 o                         
  -7   6   4         65.03         64.03         2.80 o                         
  -6   6   4         12.20         23.86         2.19 o                         
  -5   6   4         99.09         95.76         2.47 o                         
  -4   6   4         42.02         47.93         1.91 o                         
  -3   6   4        445.96        474.47         6.53 o                         
  -2   6   4        456.85        498.66         6.60 o                         
  -1   6   4       2273.39       2445.79        28.57 o                         
   0   6   4        249.45        279.84         4.50 o                         
   1   6   4        932.44        992.56        12.77 o                         
   2   6   4         46.03         54.76         2.61 o                         
   3   6   4        620.14        656.96         9.24 o                         
   4   6   4       1472.25       1450.42        19.13 o                         
   5   6   4          0.61          1.63         2.65 o                         
   6   6   4        507.81        464.21        10.02 o                         
   7   6   4         96.73         93.36         6.16 o                         
   8   6   4         15.91         11.47         3.72 o                         
   9   6   4          1.03         20.88         9.15 o                         
  10   6   4         16.31          8.99         5.30 o                         
 -12   7   4          0.00          4.39         4.49 o                         
 -11   7   4         15.32         47.81        13.28 o                         
 -10   7   4         28.15         37.58         3.61 o                         
  -9   7   4          2.46         -1.26         2.33 o                         
  -8   7   4         83.22         67.95         3.02 o                         
  -7   7   4          4.82          7.09         2.34 o                         
  -6   7   4        223.11        189.15         3.73 o                         
  -5   7   4        254.71        237.34         3.91 o                         
  -4   7   4        732.41        732.90         9.59 o                         
  -3   7   4       2634.33       2695.35        33.31 o                         
  -2   7   4       1935.04       1993.61        24.06 o                         
  -1   7   4        177.47        233.52         3.57 o                         
   0   7   4          0.24          6.86         1.89 o                         
   1   7   4         86.77         84.06         2.47 o                         
   2   7   4       2753.27       2649.31        32.91 o                         
   3   7   4         78.32        105.45         3.14 o                         
   4   7   4        242.04        278.13         5.97 o                         
   5   7   4         68.81         85.98         3.61 o                         
   6   7   4         39.62         43.98         3.45 o                         
   7   7   4          0.28          2.72         3.08 o                         
   8   7   4          0.07          2.03         7.54 o                         
   9   7   4          9.60         32.47         9.17 o                         
  10   7   4          4.63         11.22         5.14 o                         
 -12   8   4          0.02          6.42         5.29 o                         
 -11   8   4          8.30          7.93         3.93 o                         
 -10   8   4          5.72          9.31         3.57 o                         
  -9   8   4         94.71         69.27         6.87 o                         
  -8   8   4         20.71         30.01         2.23 o                         
  -7   8   4        119.99        113.73         3.22 o                         
  -6   8   4         18.22         46.91         2.44 o                         
  -5   8   4          3.72          0.61         1.54 o                         
  -4   8   4        286.51        327.94         4.93 o                         
  -3   8   4        430.53        430.38         6.03 o                         
  -2   8   4        501.35        520.46         6.89 o                         
  -1   8   4        221.85        202.21         3.44 o                         
   0   8   4       1847.53       1927.13        23.35 o                         
   1   8   4        151.52        172.50         4.05 o                         
   2   8   4       1312.38       1260.60        16.15 o                         
   3   8   4        469.71        472.70         7.19 o                         
   4   8   4        509.85        486.82         7.60 o                         
   5   8   4        968.75        862.10        12.05 o                         
   6   8   4         59.40         64.04         3.31 o                         
   7   8   4         50.83         32.43         3.59 o                         
   8   8   4         39.96         42.42         5.03 o                         
   9   8   4          1.35         -0.89         4.20 o                         
  10   8   4         21.15         41.75         6.57 o                         
 -11   9   4          0.32          9.18         6.95 o                         
 -10   9   4          0.16          5.08         3.40 o                         
  -9   9   4         31.95         48.95         3.19 o                         
  -8   9   4         82.57         66.82         2.77 o                         
  -7   9   4         19.08         22.67         2.56 o                         
  -6   9   4        221.30        213.99         4.18 o                         
  -5   9   4         72.04         67.62         2.65 o                         
  -4   9   4        167.02        185.83         3.76 o                         
  -3   9   4        329.63        317.30         4.67 o                         
  -2   9   4        607.08        547.25         7.22 o                         
  -1   9   4       2510.43       2551.63        31.65 o                         
   0   9   4        442.18        420.83         6.07 o                         
   1   9   4          4.50         12.55         2.49 o                         
   2   9   4          0.05          6.64         2.54 o                         
   3   9   4        140.62        134.94         4.14 o                         
   4   9   4          3.77         21.80         2.98 o                         
   5   9   4        300.62        278.08         5.78 o                         
   6   9   4          3.79          2.97         3.20 o                         
   7   9   4         25.36         17.45         4.86 o                         
   8   9   4          3.39          9.48         4.09 o                         
   9   9   4          0.99         -5.99         4.04 o                         
 -11  10   4          3.70          3.42         4.68 o                         
 -10  10   4          0.41          2.11         3.83 o                         
  -9  10   4          7.66         15.73         2.73 o                         
  -8  10   4          0.15         -1.29         2.49 o                         
  -7  10   4         19.23         25.51         2.85 o                         
  -6  10   4         61.54         48.12         2.52 o                         
  -5  10   4         18.03         11.99         2.02 o                         
  -4  10   4          4.00         13.27         2.15 o                         
  -3  10   4        448.39        459.00         6.51 o                         
  -2  10   4        393.43        433.09         6.18 o                         
  -1  10   4        793.87        814.06        11.07 o                         
   0  10   4         77.67         78.88         2.65 o                         
   1  10   4        293.03        317.59         5.06 o                         
   2  10   4         22.49         34.19         2.71 o                         
   3  10   4        614.58        539.57        12.73 o                         
   4  10   4         77.51         86.12         3.64 o                         
   5  10   4          2.42         -1.78         2.97 o                         
   6  10   4          7.67          6.83         3.06 o                         
   7  10   4         12.39         54.77        13.48 o                         
   8  10   4         38.55         56.70         4.75 o                         
   9  10   4          2.28          8.50         4.35 o                         
 -11  11   4          0.60          0.94         7.98 o                         
 -10  11   4         10.65          6.47         4.42 o                         
  -9  11   4         79.97         57.38         4.28 o                         
  -8  11   4        158.20        143.63         4.24 o                         
  -7  11   4         14.64          5.40         2.59 o                         
  -6  11   4         33.55         39.72         2.53 o                         
  -5  11   4        123.73        101.99         3.47 o                         
  -4  11   4        126.63        112.79         3.19 o                         
  -3  11   4       1980.26       2033.98        25.47 o                         
  -2  11   4        568.80        564.09         8.00 o                         
  -1  11   4        500.86        488.70         7.17 o                         
   0  11   4        187.94        186.20         3.86 o                         
   1  11   4        742.82        751.84        10.21 o                         
   2  11   4        368.89        347.14         6.31 o                         
   3  11   4        434.66        386.12         6.69 o                         
   4  11   4          0.34         -2.90         2.90 o                         
   5  11   4          6.22         -2.33         3.09 o                         
   6  11   4         82.95         99.24         4.26 o                         
   7  11   4          0.93         -1.66         4.37 o                         
   8  11   4         13.97         10.49         4.06 o                         
   9  11   4         22.22         30.09         7.71 o                         
 -11  12   4          4.84         11.08         8.04 o                         
 -10  12   4          0.26          9.11         4.39 o                         
  -9  12   4         13.65          9.61         2.63 o                         
  -8  12   4          0.41          2.97         2.44 o                         
  -7  12   4          5.34         -0.08         2.77 o                         
  -6  12   4          1.11         10.10         2.34 o                         
  -5  12   4         22.26         21.24         2.52 o                         
  -4  12   4         67.40         68.85         3.11 o                         
  -3  12   4         95.70        114.38         5.03 o                         
  -2  12   4         93.58         90.28         3.22 o                         
  -1  12   4         65.26         67.70         3.01 o                         
   0  12   4          7.16         17.71         2.69 o                         
   1  12   4        795.86        785.48        10.68 o                         
   2  12   4         66.49         79.30         3.61 o                         
   3  12   4          6.37          2.29         3.09 o                         
   4  12   4         43.18         39.92         3.35 o                         
   5  12   4          9.30          7.27         3.30 o                         
   6  12   4         21.38         24.62         4.49 o                         
   7  12   4          0.03          4.60         5.09 o                         
   8  12   4          2.65          2.80         4.32 o                         
   9  12   4          1.47         34.95        10.41 o                         
 -10  13   4         13.38          1.43         5.27 o                         
  -9  13   4          4.34          4.70         2.91 o                         
  -8  13   4         18.17         10.07         2.81 o                         
  -7  13   4         54.33         48.55         2.75 o                         
  -6  13   4        111.22        115.26         3.26 o                         
  -5  13   4        928.51        888.10        12.16 o                         
  -4  13   4        388.22        377.50         6.39 o                         
  -3  13   4         33.53         33.69         3.13 o                         
  -2  13   4         64.65         82.24         3.34 o                         
  -1  13   4        569.33        544.28         8.70 o                         
   0  13   4       1678.75       1577.66        21.47 o                         
   1  13   4          3.94         16.69         2.82 o                         
   2  13   4         16.37         26.59         2.86 o                         
   3  13   4        221.69        181.36         4.54 o                         
   4  13   4          0.00         -6.24         3.12 o                         
   5  13   4         18.58         28.18         3.99 o                         
   6  13   4          0.17         12.36         4.36 o                         
   7  13   4         16.66         19.37         4.79 o                         
   8  13   4         54.25         56.59         6.41 o                         
   9  13   4          1.58          3.74         4.92 o                         
 -10  14   4          2.20          2.40         5.67 o                         
  -9  14   4          2.38          5.42         3.28 o                         
  -8  14   4          2.46          1.36         2.82 o                         
  -7  14   4         49.81         59.96         3.18 o                         
  -6  14   4        127.54        138.59         4.00 o                         
  -5  14   4        124.54        131.13         3.58 o                         
  -4  14   4         15.24          6.53         3.12 o                         
  -3  14   4        250.57        225.19         5.18 o                         
  -2  14   4        143.02        118.20         4.18 o                         
  -1  14   4         78.58         82.78         4.31 o                         
   0  14   4        237.93        257.18         5.30 o                         
   1  14   4         94.87         96.80         4.14 o                         
   2  14   4        583.26        540.89         8.24 o                         
   3  14   4         94.35         88.45         4.11 o                         
   4  14   4          0.64         10.36         4.99 o                         
   5  14   4        103.79        104.70         5.54 o                         
   6  14   4         41.00         67.84         7.25 o                         
   7  14   4        171.27        127.51        10.71 o                         
   8  14   4          7.12         70.03        16.59 o                         
 -10  15   4          1.29          2.80         5.69 o                         
  -9  15   4          2.24          2.93         2.94 o                         
  -8  15   4          0.24          3.39         3.71 o                         
  -7  15   4          0.01          2.08         2.78 o                         
  -6  15   4         32.47         45.96         3.25 o                         
  -5  15   4          0.07         -0.43         3.02 o                         
  -4  15   4         81.19         88.68         3.90 o                         
  -3  15   4         15.80          9.69         3.11 o                         
  -2  15   4         15.68         25.78         3.57 o                         
  -1  15   4        147.70        132.48         4.58 o                         
   0  15   4         20.25         31.21         3.47 o                         
   1  15   4        365.66        333.04         6.24 o                         
   2  15   4         63.54         67.05         3.37 o                         
   3  15   4          1.52         -1.47         3.38 o                         
   4  15   4         30.87         32.04         3.92 o                         
   5  15   4        211.08        193.30         5.01 o                         
   6  15   4         39.12         57.13         5.82 o                         
   7  15   4          7.79         57.12        11.30 o                         
   8  15   4          0.35         14.37         6.92 o                         
 -10  16   4          0.99         -6.13         5.07 o                         
  -9  16   4          0.10         -1.96         3.32 o                         
  -8  16   4          3.56         -3.94         3.22 o                         
  -7  16   4         21.60         10.29         3.59 o                         
  -6  16   4         16.31         22.96         3.37 o                         
  -5  16   4         66.56         66.15         3.85 o                         
  -4  16   4        152.24        116.23         4.22 o                         
  -3  16   4         45.73         47.67         3.80 o                         
  -2  16   4         26.68         10.19         3.35 o                         
  -1  16   4        103.57        105.01         4.19 o                         
   0  16   4        343.55        328.55         7.38 o                         
   1  16   4        562.91        492.03         8.46 o                         
   2  16   4         66.14         68.11         3.66 o                         
   3  16   4         30.93         29.59         4.00 o                         
   4  16   4         56.34         60.98         4.38 o                         
   5  16   4         47.93         63.76         5.71 o                         
   6  16   4          9.00         18.01         4.07 o                         
   7  16   4         59.55         82.71         6.52 o                         
   8  16   4          3.51          1.31         5.06 o                         
  -9  17   4          0.68         -7.61         4.03 o                         
  -8  17   4          9.42          2.57         3.89 o                         
  -7  17   4          0.11          2.41         4.41 o                         
  -6  17   4         14.67         30.26         7.75 o                         
  -5  17   4         35.88         58.20         4.08 o                         
  -4  17   4         76.40         72.32         4.42 o                         
  -3  17   4         91.49        108.87         4.26 o                         
  -2  17   4         32.46         35.67         3.56 o                         
  -1  17   4        482.77        459.19         7.82 o                         
   0  17   4        140.22        136.73         4.97 o                         
   1  17   4         61.49         49.78         4.38 o                         
   2  17   4          0.49         -5.55         3.08 o                         
   3  17   4          1.35         -2.08         4.04 o                         
   4  17   4         13.03          7.18         4.52 o                         
   5  17   4         31.68         34.69         5.81 o                         
   6  17   4          9.62         15.52         4.00 o                         
   7  17   4         24.50         26.20         5.44 o                         
  -9  18   4          0.00          0.69         3.82 o                         
  -8  18   4          2.16          7.96         4.58 o                         
  -7  18   4          0.25         -0.42         4.29 o                         
  -6  18   4          2.00          7.25         4.42 o                         
  -5  18   4          7.83         10.08         4.04 o                         
  -4  18   4         53.08         65.72         4.48 o                         
  -3  18   4        117.56        105.87         4.71 o                         
  -2  18   4         39.78         52.10         4.15 o                         
  -1  18   4        278.50        284.51        10.69 o                         
   0  18   4         20.52         26.11         4.18 o                         
   1  18   4         51.76         53.23         4.70 o                         
   2  18   4        171.95        155.05         5.22 o                         
   3  18   4        108.31        121.18         5.87 o                         
   4  18   4         11.87         15.89         4.10 o                         
   5  18   4          0.01         56.69        13.11 o                         
   6  18   4          0.43          1.78         4.16 o                         
   7  18   4          6.40         20.73         6.16 o                         
  -8  19   4          9.57         27.89         8.06 o                         
  -7  19   4         19.89         14.34         3.88 o                         
  -6  19   4          0.20         23.96        11.30 o                         
  -5  19   4          4.03         12.10         4.20 o                         
  -4  19   4         62.82         82.50         4.74 o                         
  -3  19   4        269.06        250.08         6.04 o                         
  -2  19   4        272.94        277.63         7.11 o                         
  -1  19   4        208.73        170.23         5.25 o                         
   0  19   4          0.80          5.53         3.56 o                         
   1  19   4         16.14         21.18         4.59 o                         
   2  19   4         56.99         63.98         4.80 o                         
   3  19   4         10.12         11.91         4.84 o                         
   4  19   4          2.50          0.94         8.35 o                         
   5  19   4          6.05          3.68         4.74 o                         
   6  19   4          0.94         -2.25         4.40 o                         
  -8  20   4          6.74          9.63         4.67 o                         
  -7  20   4          8.95         13.73         4.32 o                         
  -6  20   4          0.50         16.50         6.13 o                         
  -5  20   4          0.08          4.09         5.32 o                         
  -4  20   4          1.86          8.55         4.04 o                         
  -3  20   4        122.98        114.64         5.68 o                         
  -2  20   4          3.85         18.33         4.37 o                         
  -1  20   4         37.82         31.48         4.93 o                         
   0  20   4         93.44        101.81         5.16 o                         
   1  20   4          0.40         -7.96         4.18 o                         
   2  20   4          7.64          3.34         4.40 o                         
   3  20   4         13.69         69.70        18.49 o                         
   4  20   4         76.45         64.22         5.57 o                         
   5  20   4         19.63         14.94         5.45 o                         
   6  20   4          5.17         10.63         5.73 o                         
  -7  21   4         38.66         43.42         5.23 o                         
  -6  21   4         49.93         53.30         4.54 o                         
  -5  21   4         48.35         50.70         4.27 o                         
  -4  21   4         26.46         37.60         5.10 o                         
  -3  21   4          9.78         22.94         5.30 o                         
  -2  21   4          8.80         21.56         4.92 o                         
  -1  21   4         97.44        112.97         5.53 o                         
   0  21   4         26.02         31.78         5.21 o                         
   1  21   4          3.04         44.73        18.18 o                         
   2  21   4          0.04          0.32         4.52 o                         
   3  21   4         15.26         22.32         5.30 o                         
   4  21   4          7.09         31.87        10.12 o                         
   5  21   4          0.14         -9.18         5.08 o                         
  -6  22   4          7.13         15.86         6.56 o                         
  -5  22   4         23.10         30.18         4.63 o                         
  -4  22   4         21.51         24.33         5.60 o                         
  -3  22   4          8.39         19.39         5.43 o                         
  -2  22   4        106.53        120.90         6.34 o                         
  -1  22   4        173.98        166.23         7.44 o                         
   0  22   4          3.48          9.52         5.76 o                         
   1  22   4         12.01         30.55        14.46 o                         
   2  22   4         59.75         78.10         6.62 o                         
   3  22   4         48.45         77.97        16.04 o                         
   4  22   4          0.86          2.75         7.04 o                         
  -6  23   4          8.00          8.34         4.31 o                         
  -5  23   4          1.07          9.72         5.21 o                         
  -4  23   4         32.48         64.79        10.83 o                         
  -3  23   4        219.95        208.65        11.07 o                         
  -2  23   4          3.39         20.58         4.90 o                         
  -1  23   4          0.01         16.60         7.23 o                         
   0  23   4          0.37         23.25         7.72 o                         
   1  23   4          7.92         36.65        10.86 o                         
   2  23   4          0.71          3.50         7.82 o                         
   3  23   4         23.32         13.30         5.82 o                         
   4  23   4          3.25         20.25         9.76 o                         
  -5  24   4         52.83         49.40         4.85 o                         
  -4  24   4          0.97         31.26         6.04 o                         
  -3  24   4         92.66         95.48         6.69 o                         
  -2  24   4          2.95         20.23         8.00 o                         
  -1  24   4          8.59         13.63         7.91 o                         
   0  24   4        127.59        105.06         7.27 o                         
   1  24   4        137.78        129.60         6.69 o                         
   2  24   4          7.60         20.48         9.08 o                         
   3  24   4         17.77         28.19         6.19 o                         
  -3  25   4          0.21         30.29         8.87 o                         
  -2  25   4         47.71         53.36         6.03 o                         
  -1  25   4         29.38        135.63        21.87 o                         
   0  25   4         22.70         80.37        21.14 o                         
   1  25   4          4.56         11.47         6.03 o                         
 -12   1   5         13.46          7.64         7.22 o                         
 -11   1   5          0.10         18.99        10.81 o                         
 -10   1   5         29.22         28.60         3.04 o                         
  -9   1   5         93.43         70.22         3.72 o                         
  -8   1   5         78.15         76.11         5.33 o                         
  -7   1   5         66.63         58.65         3.44 o                         
  -6   1   5         45.67         57.88         2.49 o                         
  -5   1   5         47.86         48.82         2.58 o                         
  -4   1   5          1.32         -2.75         1.69 o                         
  -3   1   5          9.86          7.50         1.84 o                         
  -2   1   5        186.24        181.80         3.22 o                         
  -1   1   5         26.74         30.49         1.92 o                         
   0   1   5        138.65        126.19         2.68 o                         
   1   1   5          4.09         -2.22         2.12 o                         
   2   1   5         15.40         16.64         2.31 o                         
   3   1   5        493.52        475.82         7.13 o                         
   4   1   5        166.95        130.70         3.81 o                         
   5   1   5         35.71         34.30         3.22 o                         
   6   1   5        263.02        244.89         5.64 o                         
   7   1   5          7.77         16.67         3.92 o                         
   8   1   5         14.55         70.85         9.87 o                         
   9   1   5        222.64        176.24        11.93 o                         
 -12   2   5          2.27          9.67         3.61 o                         
 -11   2   5          0.16          2.21         3.78 o                         
 -10   2   5          0.12          0.28         2.32 o                         
  -9   2   5          0.16         -2.37         2.29 o                         
  -8   2   5         11.05         13.37         2.02 o                         
  -7   2   5         24.71         38.97         2.22 o                         
  -6   2   5         17.01         19.06         2.01 o                         
  -5   2   5         99.86         90.24         2.89 o                         
  -4   2   5         33.04         38.50         1.81 o                         
  -3   2   5         75.09         73.58         2.25 o                         
  -2   2   5         44.96         35.06         2.15 o                         
  -1   2   5        266.20        273.16         4.40 o                         
   0   2   5        482.34        445.05         5.96 o                         
   1   2   5        108.53        117.97         3.32 o                         
   2   2   5          0.28         -1.87         2.27 o                         
   3   2   5         56.90         62.30         2.86 o                         
   4   2   5        243.61        245.87         5.12 o                         
   5   2   5        114.19        111.63         4.34 o                         
   6   2   5        248.14        228.17         5.77 o                         
   7   2   5        144.33        144.28         5.27 o                         
   8   2   5         91.46        103.15         5.02 o                         
   9   2   5          0.03         63.45        17.31 o                         
 -12   3   5         11.23         25.39         6.75 o                         
 -11   3   5         25.39         21.70         3.24 o                         
 -10   3   5          4.49          5.41         2.78 o                         
  -9   3   5          5.71          2.81         2.14 o                         
  -8   3   5          7.53          0.73         2.51 o                         
  -7   3   5         30.09         38.56         2.63 o                         
  -6   3   5        458.30        446.80         7.15 o                         
  -5   3   5        235.01        236.20         4.37 o                         
  -4   3   5        161.94        175.71         3.28 o                         
  -3   3   5         77.66         84.97         2.69 o                         
  -2   3   5         28.26         30.84         2.11 o                         
  -1   3   5        290.11        270.33         4.32 o                         
   0   3   5        332.39        328.33         4.72 o                         
   1   3   5        304.00        316.28         4.65 o                         
   2   3   5         19.25         31.93         2.50 o                         
   3   3   5        269.76        265.18         5.21 o                         
   4   3   5          8.07         14.32         2.93 o                         
   5   3   5        270.04        264.69         5.12 o                         
   6   3   5         63.25         89.91         5.09 o                         
   7   3   5        115.03        108.44         5.81 o                         
   8   3   5         25.75         63.46         7.72 o                         
   9   3   5          0.01         49.62        15.17 o                         
 -12   4   5          0.78          7.05         5.78 o                         
 -11   4   5          0.98          5.90         3.90 o                         
 -10   4   5          3.25          4.63         2.87 o                         
  -9   4   5          0.20         -3.55         2.05 o                         
  -8   4   5          0.78         -1.52         2.17 o                         
  -7   4   5         15.76         17.37         2.55 o                         
  -6   4   5        269.49        269.39         4.73 o                         
  -5   4   5        272.86        274.67         4.51 o                         
  -4   4   5         23.68         20.19         2.15 o                         
  -3   4   5          2.95          3.46         1.94 o                         
  -2   4   5       1269.30       1395.03        16.62 o                         
  -1   4   5         32.17         45.38         2.33 o                         
   0   4   5        158.46        191.35         3.37 o                         
   1   4   5         90.70         85.65         2.51 o                         
   2   4   5          1.68          5.89         2.11 o                         
   3   4   5        475.28        472.37         7.66 o                         
   4   4   5          5.63         25.37         2.93 o                         
   5   4   5         19.56         28.55         3.10 o                         
   6   4   5        161.53        152.06         4.82 o                         
   7   4   5         75.96         94.59         4.85 o                         
   8   4   5        153.87        144.00         5.86 o                         
   9   4   5          0.02        100.14        26.39 o                         
 -12   5   5         22.41         68.04        20.28 o                         
 -11   5   5          7.73         17.56         5.61 o                         
 -10   5   5         22.54         30.75         3.45 o                         
  -9   5   5         18.99         11.84         2.86 o                         
  -8   5   5          5.46          7.87         2.28 o                         
  -7   5   5        111.93        111.47         3.46 o                         
  -6   5   5         67.68         66.28         2.73 o                         
  -5   5   5        202.49        200.10         4.17 o                         
  -4   5   5        124.26        120.13         2.94 o                         
  -3   5   5         53.08         63.12         2.54 o                         
  -2   5   5        285.77        253.20         4.84 o                         
  -1   5   5        260.55        263.70         4.28 o                         
   0   5   5        275.81        267.09         4.25 o                         
   1   5   5         16.24         33.88         2.52 o                         
   2   5   5        689.25        711.47         9.18 o                         
   3   5   5        412.19        394.86         8.23 o                         
   4   5   5       1030.12        954.79        13.18 o                         
   5   5   5          6.50          9.24         2.87 o                         
   6   5   5         27.68         39.91         4.28 o                         
   7   5   5        267.72        246.32         6.44 o                         
   8   5   5         54.70         51.03         5.80 o                         
   9   5   5         10.68         15.37         6.34 o                         
 -11   6   5         53.71         63.37         5.22 o                         
 -10   6   5         68.25         61.61         4.16 o                         
  -9   6   5          6.46         11.26         2.48 o                         
  -8   6   5          0.12         -0.08         2.35 o                         
  -7   6   5        223.25        190.87         3.99 o                         
  -6   6   5          0.89          0.12         1.88 o                         
  -5   6   5         66.70         80.60         2.91 o                         
  -4   6   5          0.50          4.94         1.94 o                         
  -3   6   5        127.13        132.84         3.16 o                         
  -2   6   5          2.24         -2.09         1.81 o                         
  -1   6   5        261.04        282.53         4.56 o                         
   0   6   5          2.04         -4.71         2.35 o                         
   1   6   5        336.53        311.33         5.05 o                         
   2   6   5        225.35        221.84         4.37 o                         
   3   6   5        550.25        504.51         7.63 o                         
   4   6   5        485.16        483.97         7.37 o                         
   5   6   5        137.18        139.28         4.25 o                         
   6   6   5        143.84        151.83         4.69 o                         
   7   6   5         19.24         30.92         4.41 o                         
   8   6   5         21.27         25.56         5.16 o                         
   9   6   5          3.91         37.07         8.96 o                         
 -11   7   5          1.98          5.69         5.32 o                         
 -10   7   5          0.58          5.17         3.02 o                         
  -9   7   5          2.26          5.08         2.70 o                         
  -8   7   5         69.70         83.42         3.47 o                         
  -7   7   5          8.45          1.35         2.40 o                         
  -6   7   5         25.14         29.69         2.44 o                         
  -5   7   5         48.96         47.29         2.82 o                         
  -4   7   5         34.12         55.48         2.59 o                         
  -3   7   5         12.07         25.72         2.18 o                         
  -2   7   5         90.60         89.65         2.65 o                         
  -1   7   5        290.52        268.56         4.55 o                         
   0   7   5          1.69          1.61         2.25 o                         
   1   7   5        106.56        113.31         3.22 o                         
   2   7   5        234.00        219.86         4.50 o                         
   3   7   5        198.32        222.02         5.30 o                         
   4   7   5        101.55        104.43         4.01 o                         
   5   7   5        892.87        830.72        11.48 o                         
   6   7   5         19.37         38.54         6.15 o                         
   7   7   5         13.06         17.64         4.63 o                         
   8   7   5         26.31         32.21         4.81 o                         
   9   7   5         40.72         23.35         4.72 o                         
 -11   8   5         15.58         31.37         7.11 o                         
 -10   8   5          1.59          8.66         3.75 o                         
  -9   8   5         27.87         34.65         2.89 o                         
  -8   8   5          3.98         10.59         2.81 o                         
  -7   8   5         76.65         81.41         3.51 o                         
  -6   8   5          0.01         -4.56         2.28 o                         
  -5   8   5          6.28          3.75         2.25 o                         
  -4   8   5         53.97         43.99         2.68 o                         
  -3   8   5       1316.58       1241.57        15.93 o                         
  -2   8   5         79.16         65.52         2.46 o                         
  -1   8   5        475.94        469.99         6.54 o                         
   0   8   5        186.43        200.74         3.95 o                         
   1   8   5         50.53         74.32         3.12 o                         
   2   8   5         17.50         17.53         3.16 o                         
   3   8   5         65.50         69.92         3.52 o                         
   4   8   5         25.63         50.85         3.34 o                         
   5   8   5        458.87        464.37         8.66 o                         
   6   8   5         81.07         90.05         4.22 o                         
   7   8   5         22.86         22.86         4.20 o                         
   8   8   5          3.38          5.17         4.87 o                         
   9   8   5         17.26         24.10         6.31 o                         
 -11   9   5          0.44          6.89         5.21 o                         
 -10   9   5          0.33         12.73         4.16 o                         
  -9   9   5         12.16         17.45         2.96 o                         
  -8   9   5        110.85         86.35         4.22 o                         
  -7   9   5          0.10          0.05         2.55 o                         
  -6   9   5         11.55          4.77         2.39 o                         
  -5   9   5         45.60         64.57         2.71 o                         
  -4   9   5         88.14         96.63         3.42 o                         
  -3   9   5         72.38         82.68         3.11 o                         
  -2   9   5        281.09        285.59         4.80 o                         
  -1   9   5         27.86         37.07         2.17 o                         
   0   9   5        133.25        130.35         3.26 o                         
   1   9   5        302.15        278.29         5.63 o                         
   2   9   5         60.63         59.85         3.26 o                         
   3   9   5        502.62        470.69         7.29 o                         
   4   9   5        125.17        130.44         4.14 o                         
   5   9   5        309.41        288.27         5.67 o                         
   6   9   5         13.93         22.35         4.14 o                         
   7   9   5          4.93         14.57         6.87 o                         
   8   9   5         14.38         30.54         6.16 o                         
   9   9   5          7.62         51.64        18.93 o                         
 -11  10   5         16.49         24.55         9.62 o                         
 -10  10   5        101.05         87.31         6.06 o                         
  -9  10   5         39.02         52.64         3.20 o                         
  -8  10   5          0.56         -0.81         3.37 o                         
  -7  10   5          7.30         -1.65         2.58 o                         
  -6  10   5         53.71         54.49         3.00 o                         
  -5  10   5        217.83        208.49         3.97 o                         
  -4  10   5         71.35         82.17         3.49 o                         
  -3  10   5          2.81          4.12         2.13 o                         
  -2  10   5         26.85         40.12         2.61 o                         
  -1  10   5        101.97         99.77         3.02 o                         
   0  10   5        607.56        566.61         8.21 o                         
   1  10   5          1.27          0.44         3.03 o                         
   2  10   5         20.69         30.68         3.08 o                         
   3  10   5       1473.56       1307.48        17.65 o                         
   4  10   5          4.15         19.10         2.93 o                         
   5  10   5         54.35         55.73         4.07 o                         
   6  10   5         55.38         74.30         5.48 o                         
   7  10   5          0.09         -5.18         5.88 o                         
   8  10   5         25.81         58.50        10.12 o                         
 -11  11   5          0.01          0.93         4.73 o                         
 -10  11   5         11.63         51.47        21.19 o                         
  -9  11   5         27.13         64.75         9.29 o                         
  -8  11   5          5.32          0.83         3.16 o                         
  -7  11   5         12.07          6.14         2.74 o                         
  -6  11   5         16.22          8.89         2.19 o                         
  -5  11   5        123.37         91.07         3.15 o                         
  -4  11   5        319.38        262.32         4.89 o                         
  -3  11   5        759.08        701.34         9.45 o                         
  -2  11   5         62.50         54.57         2.74 o                         
  -1  11   5          0.36          0.80         3.03 o                         
   0  11   5        128.08        117.52         4.07 o                         
   1  11   5        151.58        133.40         4.32 o                         
   2  11   5        151.75        146.26         4.43 o                         
   3  11   5        229.47        227.50         5.15 o                         
   4  11   5         46.03         66.28         4.05 o                         
   5  11   5         25.33         23.89         3.92 o                         
   6  11   5         12.00         18.45         4.31 o                         
   7  11   5          4.30          7.04         4.45 o                         
   8  11   5          0.36         -6.90         4.03 o                         
 -10  12   5          4.04          6.33         4.43 o                         
  -9  12   5         10.52          6.58         6.21 o                         
  -8  12   5          3.75          4.06         3.05 o                         
  -7  12   5          4.32         -0.96         2.82 o                         
  -6  12   5        234.56        218.21         4.47 o                         
  -5  12   5         82.82         80.29         3.54 o                         
  -4  12   5          4.47          8.86         2.64 o                         
  -3  12   5        100.04         99.84         3.54 o                         
  -2  12   5         95.21        107.05         3.30 o                         
  -1  12   5        384.84        374.49         6.86 o                         
   0  12   5         37.92         60.61         3.59 o                         
   1  12   5        119.47        121.06         4.38 o                         
   2  12   5          0.25          4.36         3.02 o                         
   3  12   5        322.71        283.89         5.95 o                         
   4  12   5         49.64         66.99         3.94 o                         
   5  12   5          0.19         -7.69         3.84 o                         
   6  12   5          8.32         18.29        10.03 o                         
   7  12   5          0.03         36.24        12.97 o                         
   8  12   5          7.40         -1.23         5.07 o                         
 -10  13   5          6.39         19.64         4.30 o                         
  -9  13   5          0.03          3.67         4.84 o                         
  -8  13   5          0.03          0.47         3.33 o                         
  -7  13   5          5.40          6.16         2.40 o                         
  -6  13   5         53.95         44.02         2.87 o                         
  -5  13   5        185.98        173.13         4.49 o                         
  -4  13   5       1029.50        871.12        11.87 o                         
  -3  13   5        320.19        256.98         5.28 o                         
  -2  13   5        312.21        275.28         5.68 o                         
  -1  13   5        103.57         95.67         4.17 o                         
   0  13   5         13.84          9.70         3.29 o                         
   1  13   5         87.81         93.93         3.86 o                         
   2  13   5         88.22         92.80         3.84 o                         
   3  13   5        569.77        565.68        11.06 o                         
   4  13   5         27.76         28.90         4.31 o                         
   5  13   5         26.34         21.48         4.38 o                         
   6  13   5          9.45         13.31         5.22 o                         
   7  13   5         26.76         38.21         5.02 o                         
   8  13   5          5.13         19.47         7.32 o                         
 -10  14   5         10.09         11.09         3.82 o                         
  -9  14   5          9.06          9.59         4.08 o                         
  -8  14   5          0.07          0.89         3.55 o                         
  -7  14   5          0.07         -2.44         2.72 o                         
  -6  14   5         11.23          8.82         2.82 o                         
  -5  14   5          0.03          3.00         3.27 o                         
  -4  14   5         42.19         80.30         3.91 o                         
  -3  14   5          8.25         16.16         3.30 o                         
  -2  14   5         74.69         90.54         3.88 o                         
  -1  14   5         84.46         84.21         3.99 o                         
   0  14   5         12.88         23.62         3.66 o                         
   1  14   5        367.20        318.71         6.12 o                         
   2  14   5         88.52        114.92         4.53 o                         
   3  14   5        197.58        188.89         5.24 o                         
   4  14   5         37.98         29.90         4.44 o                         
   5  14   5         10.97         15.55         4.69 o                         
   6  14   5          9.85         14.83         5.16 o                         
   7  14   5          1.86         14.43         4.55 o                         
  -9  15   5          0.77         -0.76         3.31 o                         
  -8  15   5          0.12         -0.16         3.14 o                         
  -7  15   5          4.96         11.47         3.43 o                         
  -6  15   5         71.02         60.46         3.90 o                         
  -5  15   5         19.86         19.29         3.95 o                         
  -4  15   5         76.06         98.58         5.11 o                         
  -3  15   5          5.20          5.43         3.27 o                         
  -2  15   5         46.79         50.14         3.80 o                         
  -1  15   5        474.09        371.14         6.69 o                         
   0  15   5         34.88         45.88         3.92 o                         
   1  15   5       1026.17        927.20        14.63 o                         
   2  15   5        114.56        123.11         4.73 o                         
   3  15   5         17.98         34.88         4.64 o                         
   4  15   5         42.02         59.97         5.54 o                         
   5  15   5          2.79        104.64        26.84 o                         
   6  15   5          7.88         20.22         4.20 o                         
   7  15   5         11.08         11.01         5.15 o                         
  -9  16   5          2.18          1.87         3.61 o                         
  -8  16   5          8.69         16.64         3.86 o                         
  -7  16   5         42.93         87.23        14.72 o                         
  -6  16   5         12.30         16.64         3.74 o                         
  -5  16   5          2.48         -0.19         3.71 o                         
  -4  16   5          0.11         -3.60         3.66 o                         
  -3  16   5        346.44        329.43         6.99 o                         
  -2  16   5        222.84        155.88         5.19 o                         
  -1  16   5         75.30         89.99         4.33 o                         
   0  16   5        114.57        113.38         5.42 o                         
   1  16   5        227.14        208.59         5.45 o                         
   2  16   5         56.77         82.08         4.96 o                         
   3  16   5         25.67         26.03         4.41 o                         
   4  16   5         21.78         37.07         5.27 o                         
   5  16   5         51.30         76.05         6.26 o                         
   6  16   5          5.00         21.76         5.14 o                         
   7  16   5         45.11         33.82         4.92 o                         
  -9  17   5         21.17         20.89         4.45 o                         
  -8  17   5          2.46          1.46         4.17 o                         
  -7  17   5          1.51          6.77         4.72 o                         
  -6  17   5          3.02         19.41         4.39 o                         
  -5  17   5          9.01          9.27         3.87 o                         
  -4  17   5          2.04          2.93         4.20 o                         
  -3  17   5         72.71         87.46         5.10 o                         
  -2  17   5          9.08          3.74         4.02 o                         
  -1  17   5        183.16        176.10         5.89 o                         
   0  17   5          9.24         21.88         3.62 o                         
   1  17   5         91.70        100.31         5.02 o                         
   2  17   5        174.37        173.59         5.56 o                         
   3  17   5         42.05         52.52         5.21 o                         
   4  17   5         10.20         93.51        30.29 o                         
   5  17   5          4.19          8.16         4.07 o                         
   6  17   5          1.97          4.60         4.31 o                         
  -8  18   5         26.77         20.22         4.87 o                         
  -7  18   5         63.21         81.82         5.36 o                         
  -6  18   5         86.23         84.75         5.20 o                         
  -5  18   5         20.67         23.68         4.95 o                         
  -4  18   5         63.31         82.37         5.25 o                         
  -3  18   5          0.65         -4.69         4.56 o                         
  -2  18   5          1.80         11.60         5.36 o                         
  -1  18   5         33.45         35.34         4.29 o                         
   0  18   5         49.03         46.79         4.79 o                         
   1  18   5         93.78        101.24         5.05 o                         
   2  18   5         37.77         42.26         5.98 o                         
   3  18   5          2.81         35.88         8.36 o                         
   4  18   5         16.80         28.14         5.81 o                         
   5  18   5          0.16         11.77         4.99 o                         
   6  18   5         69.35         84.11         5.84 o                         
  -8  19   5          8.39         12.09         4.69 o                         
  -7  19   5         20.72         31.47         6.15 o                         
  -6  19   5         40.55         54.78         4.59 o                         
  -5  19   5         21.93         24.20         4.56 o                         
  -4  19   5          0.79          7.14         4.94 o                         
  -3  19   5          6.92          7.87         5.19 o                         
  -2  19   5         79.75         78.90         5.51 o                         
  -1  19   5          9.04          8.38         4.35 o                         
   0  19   5        239.75        245.39         8.49 o                         
   1  19   5         56.06         61.11         5.31 o                         
   2  19   5          2.15         18.82         7.56 o                         
   3  19   5         18.83         29.40         7.49 o                         
   4  19   5         66.50         86.17         7.72 o                         
   5  19   5        151.08        173.21         7.12 o                         
  -7  20   5         14.23         19.40         6.64 o                         
  -6  20   5          0.02          3.84         4.44 o                         
  -5  20   5          3.29         15.27         5.84 o                         
  -4  20   5         50.81         65.57         6.14 o                         
  -3  20   5         16.19         12.64         5.17 o                         
  -2  20   5         79.95        102.44         6.21 o                         
  -1  20   5        138.34        130.11         6.43 o                         
   0  20   5         45.94        100.67        16.58 o                         
   1  20   5         24.32         26.26         4.84 o                         
   2  20   5          1.13          6.79         5.27 o                         
   3  20   5          3.46          7.13         7.57 o                         
   4  20   5          0.31          5.49         5.73 o                         
   5  20   5         26.45         50.81         7.89 o                         
  -6  21   5         12.65         13.88         4.78 o                         
  -5  21   5          2.81          9.98         8.32 o                         
  -4  21   5         10.89         23.80         6.54 o                         
  -3  21   5          7.34          1.71         4.98 o                         
  -2  21   5         29.24         55.69        15.17 o                         
  -1  21   5        123.29        163.63         7.38 o                         
   0  21   5          9.35         16.14         5.73 o                         
   1  21   5         73.96         80.72         5.58 o                         
   2  21   5         94.43         80.54         6.39 o                         
   3  21   5         54.66         72.37         5.81 o                         
   4  21   5          2.39         18.90         8.48 o                         
  -5  22   5         20.33         33.08         6.39 o                         
  -4  22   5         16.09         32.05        14.18 o                         
  -3  22   5         31.42         27.43         5.40 o                         
  -2  22   5          1.89         24.72         6.65 o                         
  -1  22   5          0.76         22.41         7.28 o                         
   0  22   5        119.82        111.59         7.34 o                         
   1  22   5         19.95         17.28         5.38 o                         
   2  22   5          7.59          6.44         4.93 o                         
   3  22   5         40.62         46.74         6.88 o                         
  -4  23   5          0.12          3.88         5.93 o                         
  -3  23   5         45.77         68.30        16.42 o                         
  -2  23   5          0.40          4.80         5.19 o                         
  -1  23   5          9.29         18.52         6.56 o                         
   0  23   5         94.39         83.04         6.77 o                         
   1  23   5         53.76         64.82         9.66 o                         
   2  23   5         43.05         48.47         5.34 o                         
  -3  24   5          0.50          4.37         5.91 o                         
  -2  24   5         50.36         55.17         7.40 o                         
  -1  24   5         25.74         32.98         7.41 o                         
   0  24   5          9.16         15.23         5.39 o                         
 -11   0   6         15.17         22.70         5.60 o                         
 -10   0   6         39.27         34.79         4.61 o                         
  -9   0   6         90.68         78.66         5.20 o                         
  -8   0   6         82.45         79.62         5.99 o                         
  -7   0   6         33.32         13.91         4.29 o                         
  -6   0   6        170.77        143.67         5.69 o                         
  -5   0   6         89.78        106.66         6.90 o                         
  -4   0   6          0.05          1.89         2.82 o                         
  -3   0   6        279.19        296.84         6.69 o                         
  -2   0   6        410.85        437.57         8.78 o                         
  -1   0   6         68.43         84.52         4.09 o                         
   0   0   6        193.31        197.51         5.66 o                         
   1   0   6        264.03        234.35         6.32 o                         
   2   0   6         54.40         57.60         5.37 o                         
   3   0   6         73.89         91.75         5.86 o                         
   4   0   6         17.87         19.20         4.57 o                         
   5   0   6         21.33         32.99         5.59 o                         
   6   0   6        168.65        172.11        11.41 o                         
   7   0   6          0.00         19.08        12.64 o                         
   8   0   6          6.93         20.18         6.34 o                         
 -11   1   6          1.73          5.92         3.94 o                         
 -10   1   6          0.11          3.66         2.98 o                         
  -9   1   6         22.26         28.95         2.95 o                         
  -8   1   6         11.31         22.81         2.63 o                         
  -7   1   6         13.96         20.98         3.30 o                         
  -6   1   6          6.56          3.51         2.41 o                         
  -5   1   6          1.78         13.15         2.50 o                         
  -4   1   6        140.96        136.53         3.99 o                         
  -3   1   6        176.54        161.34         3.64 o                         
  -2   1   6        849.01        888.27        11.13 o                         
  -1   1   6       1782.94       1754.61        20.95 o                         
   0   1   6        516.69        484.09         6.76 o                         
   1   1   6        493.08        478.27         6.89 o                         
   2   1   6        291.67        263.77         6.00 o                         
   3   1   6        180.48        173.75         5.40 o                         
   4   1   6        246.73        239.54         5.45 o                         
   5   1   6        132.07        142.07         4.63 o                         
   6   1   6          5.37          6.31         4.62 o                         
   7   1   6          1.03         24.20         9.20 o                         
   8   1   6          0.09          4.44         4.28 o                         
 -11   2   6         12.48          8.77         3.04 o                         
 -10   2   6         10.74         12.50         4.41 o                         
  -9   2   6         75.01         83.20         3.65 o                         
  -8   2   6        200.40        161.47         4.50 o                         
  -7   2   6        209.31        230.09         4.84 o                         
  -6   2   6        160.20        155.51         4.08 o                         
  -5   2   6        142.79        158.06         3.94 o                         
  -4   2   6        237.94        233.53         5.00 o                         
  -3   2   6         13.00         12.24         2.33 o                         
  -2   2   6          6.74         -2.88         2.34 o                         
  -1   2   6         37.15         28.29         2.64 o                         
   0   2   6         16.46         18.42         2.66 o                         
   1   2   6         11.16         13.76         3.02 o                         
   2   2   6          5.74         12.31         3.61 o                         
   3   2   6         25.30         31.57         3.44 o                         
   4   2   6        255.88        213.87         4.88 o                         
   5   2   6         56.61         58.35         4.12 o                         
   6   2   6         33.32         29.99         4.33 o                         
   7   2   6         10.31         23.43         5.16 o                         
   8   2   6          2.49         12.56         4.66 o                         
 -11   3   6         44.47         41.30         4.69 o                         
 -10   3   6          6.10         14.42         3.37 o                         
  -9   3   6         52.66         67.74         3.14 o                         
  -8   3   6         45.92         41.16         2.56 o                         
  -7   3   6          9.38         11.77         2.66 o                         
  -6   3   6         45.07         39.32         3.24 o                         
  -5   3   6        149.78        152.36         4.24 o                         
  -4   3   6         63.31         63.75         3.10 o                         
  -3   3   6        485.74        466.92         6.49 o                         
  -2   3   6         59.12         47.37         2.81 o                         
  -1   3   6        204.34        186.01         4.22 o                         
   0   3   6          0.41         -5.36         2.68 o                         
   1   3   6        605.00        559.65         8.58 o                         
   2   3   6        312.10        287.60         6.05 o                         
   3   3   6        190.13        178.42         4.75 o                         
   4   3   6        167.84        181.21         4.77 o                         
   5   3   6         15.16         29.58         3.50 o                         
   6   3   6          0.07          5.12         4.28 o                         
   7   3   6         22.59         61.42         7.44 o                         
   8   3   6          9.02         10.67         4.97 o                         
 -11   4   6          8.66         18.55         4.97 o                         
 -10   4   6         78.20         70.10         4.06 o                         
  -9   4   6         44.79         61.48         3.22 o                         
  -8   4   6         60.56         64.15         3.14 o                         
  -7   4   6         55.48         81.06         3.44 o                         
  -6   4   6        191.83        194.65         4.38 o                         
  -5   4   6         69.32         78.57         3.57 o                         
  -4   4   6         37.30         44.13         2.75 o                         
  -3   4   6        164.51        161.41         3.96 o                         
  -2   4   6          2.03         -4.56         2.58 o                         
  -1   4   6          5.70         -5.33         2.67 o                         
   0   4   6         22.69         27.53         2.97 o                         
   1   4   6         24.40         21.92         3.28 o                         
   2   4   6        122.78        114.93         4.03 o                         
   3   4   6         30.01         32.30         3.36 o                         
   4   4   6        181.78        153.92         4.46 o                         
   5   4   6         75.14         87.36         4.54 o                         
   6   4   6         46.16         51.16         4.71 o                         
   7   4   6        206.84        179.58         9.20 o                         
   8   4   6          0.61         11.12         4.71 o                         
 -11   5   6          7.50         15.01         4.86 o                         
 -10   5   6          2.59          4.07         2.90 o                         
  -9   5   6         10.63         11.45         2.85 o                         
  -8   5   6        115.47        103.72         4.24 o                         
  -7   5   6         15.88         21.42         3.04 o                         
  -6   5   6        205.37        165.79         4.40 o                         
  -5   5   6         76.40         90.02         3.50 o                         
  -4   5   6        121.86        106.29         3.56 o                         
  -3   5   6         50.39         48.29         3.01 o                         
  -2   5   6        208.93        205.08         4.45 o                         
  -1   5   6        166.96        136.68         3.70 o                         
   0   5   6        293.30        277.64         5.80 o                         
   1   5   6         69.09         83.44         3.68 o                         
   2   5   6        223.69        202.54         5.01 o                         
   3   5   6         30.44         50.53         3.49 o                         
   4   5   6          9.60         16.19         3.40 o                         
   5   5   6         16.11         21.00         4.17 o                         
   6   5   6         21.45         32.61         4.41 o                         
   7   5   6          1.76         30.07         7.62 o                         
   8   5   6         42.87         62.58         5.31 o                         
 -11   6   6          0.09          4.37         4.69 o                         
 -10   6   6          9.31          5.64         3.04 o                         
  -9   6   6          2.56          7.56         3.04 o                         
  -8   6   6        247.46        231.60         6.53 o                         
  -7   6   6         97.59         88.93         4.51 o                         
  -6   6   6          7.90         12.85         2.68 o                         
  -5   6   6         34.83         41.91         2.99 o                         
  -4   6   6        138.74        148.01         4.00 o                         
  -3   6   6         12.15         16.90         2.94 o                         
  -2   6   6         28.04         32.12         3.20 o                         
  -1   6   6        110.28        111.56         3.76 o                         
   0   6   6          1.60          1.10         3.23 o                         
   1   6   6          5.25          5.19         3.21 o                         
   2   6   6        451.03        399.19         6.34 o                         
   3   6   6         43.33         33.84         3.14 o                         
   4   6   6        166.93        153.60         5.03 o                         
   5   6   6          0.09          3.33         4.26 o                         
   6   6   6          0.31          7.19         4.13 o                         
   7   6   6          5.88         17.41         5.04 o                         
   8   6   6        143.87        139.75         8.12 o                         
 -11   7   6         23.77         32.51         4.91 o                         
 -10   7   6          1.98          1.95         3.10 o                         
  -9   7   6         50.26         49.81         3.19 o                         
  -8   7   6          1.52          8.09         2.83 o                         
  -7   7   6          9.30         16.46         3.14 o                         
  -6   7   6         76.24         70.04         3.50 o                         
  -5   7   6        739.05        723.23        10.44 o                         
  -4   7   6        805.72        746.37        10.42 o                         
  -3   7   6        110.47        130.71         3.95 o                         
  -2   7   6        708.83        655.13         8.96 o                         
  -1   7   6         32.13         49.29         2.97 o                         
   0   7   6        495.52        467.13         7.60 o                         
   1   7   6        185.73        187.35         5.06 o                         
   2   7   6          8.64         14.82         3.10 o                         
   3   7   6          0.18         -5.93         3.16 o                         
   4   7   6         49.29         50.18         4.05 o                         
   5   7   6          0.35          0.43         4.52 o                         
   6   7   6         50.23         80.64         7.50 o                         
   7   7   6         21.36         40.16         4.90 o                         
   8   7   6          6.54         24.45         5.70 o                         
 -11   8   6          4.89         24.29         6.13 o                         
 -10   8   6          0.93         11.01         3.42 o                         
  -9   8   6         50.31         54.31         3.35 o                         
  -8   8   6         65.19         66.63         7.16 o                         
  -7   8   6        171.41        175.63         4.74 o                         
  -6   8   6        736.97        680.65         9.99 o                         
  -5   8   6         60.19         82.89         4.02 o                         
  -4   8   6         38.65         42.63         2.97 o                         
  -3   8   6         66.93         76.88         3.39 o                         
  -2   8   6         39.07         53.81         3.10 o                         
  -1   8   6         87.87         94.72         3.67 o                         
   0   8   6        262.49        265.21         5.50 o                         
   1   8   6         16.10         20.37         3.46 o                         
   2   8   6         20.94         16.54         3.34 o                         
   3   8   6         55.20         67.99         3.89 o                         
   4   8   6         11.32         11.29         3.92 o                         
   5   8   6         80.23         86.69         4.82 o                         
   6   8   6         86.99        140.41        16.85 o                         
   7   8   6         24.99         36.35         5.04 o                         
   8   8   6         22.42         24.60         5.19 o                         
 -10   9   6         76.61         70.09         4.64 o                         
  -9   9   6          9.43         22.12         3.39 o                         
  -8   9   6         23.73         32.98         3.19 o                         
  -7   9   6        101.02         95.39         5.63 o                         
  -6   9   6         28.87         46.70         3.74 o                         
  -5   9   6        514.88        478.45         7.30 o                         
  -4   9   6        199.40        156.43         4.07 o                         
  -3   9   6        224.62        233.07         4.93 o                         
  -2   9   6         61.27         60.63         3.00 o                         
  -1   9   6        380.80        331.18         5.99 o                         
   0   9   6        112.82         97.70         3.83 o                         
   1   9   6         50.26         45.03         3.58 o                         
   2   9   6         17.25         17.99         3.17 o                         
   3   9   6        291.68        285.05         7.10 o                         
   4   9   6          1.58         16.22         6.57 o                         
   5   9   6        279.86        243.56         6.77 o                         
   6   9   6         67.54         73.73        10.31 o                         
   7   9   6          3.14         86.25        16.56 o                         
   8   9   6          0.85          9.54         5.84 o                         
 -10  10   6          5.34         19.15         3.74 o                         
  -9  10   6         66.49         77.13         4.39 o                         
  -8  10   6         67.00         85.86         4.27 o                         
  -7  10   6          8.77          7.29         3.54 o                         
  -6  10   6        133.80        106.48         4.44 o                         
  -5  10   6         10.94          5.87         2.70 o                         
  -4  10   6        132.12        102.83         3.83 o                         
  -3  10   6          1.22          0.72         2.85 o                         
  -2  10   6          4.73          0.83         2.50 o                         
  -1  10   6        107.28         91.08         3.31 o                         
   0  10   6         40.59         51.65         2.81 o                         
   1  10   6         32.73         37.65         3.39 o                         
   2  10   6        209.19        201.57         4.91 o                         
   3  10   6         80.29         82.18         4.61 o                         
   4  10   6         16.36         18.94         3.92 o                         
   5  10   6        129.32        136.80         6.63 o                         
   6  10   6         41.54         44.10         5.35 o                         
   7  10   6          3.29          5.51         5.91 o                         
 -10  11   6         20.35         25.31         3.84 o                         
  -9  11   6         26.76         34.43         3.45 o                         
  -8  11   6         61.37         57.09         4.00 o                         
  -7  11   6          7.25          0.64         3.59 o                         
  -6  11   6         76.68         66.52         3.57 o                         
  -5  11   6          2.31         -4.44         3.13 o                         
  -4  11   6          2.81         -5.64         2.94 o                         
  -3  11   6          0.77         -5.67         2.83 o                         
  -2  11   6          9.70          6.71         2.44 o                         
  -1  11   6        245.57        215.91         4.60 o                         
   0  11   6        338.54        290.97         5.75 o                         
   1  11   6        725.73        631.59         9.63 o                         
   2  11   6        228.31        228.64         5.77 o                         
   3  11   6        107.44        104.03         4.59 o                         
   4  11   6          3.27          3.44         4.37 o                         
   5  11   6          0.96         28.76         7.24 o                         
   6  11   6         39.90         40.53         5.04 o                         
   7  11   6          0.17          0.43         4.92 o                         
 -10  12   6          9.79         24.51         4.34 o                         
  -9  12   6          0.01          9.26         3.71 o                         
  -8  12   6          2.23         11.15         3.80 o                         
  -7  12   6          1.54          4.74         3.96 o                         
  -6  12   6         35.56         33.19         3.08 o                         
  -5  12   6         19.71         15.23         3.47 o                         
  -4  12   6          0.08         -4.88         3.73 o                         
  -3  12   6          0.33         -3.66         2.90 o                         
  -2  12   6          9.78         19.63         2.73 o                         
  -1  12   6        102.14        100.06         4.47 o                         
   0  12   6        424.42        379.80         6.76 o                         
   1  12   6         19.41         29.13         3.90 o                         
   2  12   6         12.19         21.93         3.76 o                         
   3  12   6        182.96        132.74         5.84 o                         
   4  12   6          0.08         13.48         4.59 o                         
   5  12   6         41.07         34.78         4.88 o                         
   6  12   6         31.40         29.72         4.80 o                         
   7  12   6          1.35         21.44        15.16 o                         
  -9  13   6         52.89         88.04         6.18 o                         
  -8  13   6         11.01         14.88         3.75 o                         
  -7  13   6          5.08          6.98         3.57 o                         
  -6  13   6          1.43          0.38         2.64 o                         
  -5  13   6          2.48         -5.15         3.20 o                         
  -4  13   6        248.39        183.73         6.31 o                         
  -3  13   6        374.05        311.69         5.90 o                         
  -2  13   6        728.99        649.73         9.95 o                         
  -1  13   6         26.08         45.00         3.96 o                         
   0  13   6         21.82         28.74         3.86 o                         
   1  13   6        138.49        116.47         4.89 o                         
   2  13   6         90.36        103.35         4.87 o                         
   3  13   6          4.11          9.88         4.44 o                         
   4  13   6        332.51        322.14        12.89 o                         
   5  13   6          0.17          3.49         4.63 o                         
   6  13   6          5.52         16.30         7.28 o                         
   7  13   6          0.26        -10.99         5.61 o                         
  -9  14   6         11.02         14.02         3.61 o                         
  -8  14   6         31.01         35.73         3.81 o                         
  -7  14   6          0.14         -0.60         3.71 o                         
  -6  14   6          5.36         11.43         3.37 o                         
  -5  14   6         25.45         30.11         3.70 o                         
  -4  14   6        285.02        238.95         5.32 o                         
  -3  14   6          7.37         14.72         3.72 o                         
  -2  14   6        118.69        121.75         4.61 o                         
  -1  14   6        172.28        146.65         5.53 o                         
   0  14   6          0.11          4.68         4.59 o                         
   1  14   6         10.04         11.50         4.27 o                         
   2  14   6          5.10          7.12         4.45 o                         
   3  14   6          0.27         20.06         5.38 o                         
   4  14   6        112.58        134.99         7.56 o                         
   5  14   6          1.26          9.96         6.44 o                         
   6  14   6         23.03         20.18         4.98 o                         
  -9  15   6         19.99         23.26         4.13 o                         
  -8  15   6         88.18         92.41         5.57 o                         
  -7  15   6         26.49         25.10         4.44 o                         
  -6  15   6          3.71         12.11         4.04 o                         
  -5  15   6         37.93         53.16         4.24 o                         
  -4  15   6          0.02          3.71         3.01 o                         
  -3  15   6        128.59        144.61         5.20 o                         
  -2  15   6         88.92        101.22         5.34 o                         
  -1  15   6         59.08         78.50         4.67 o                         
   0  15   6        188.35        182.27         5.67 o                         
   1  15   6         26.95         30.61         4.34 o                         
   2  15   6        206.93        179.17         6.16 o                         
   3  15   6          2.88         24.71         5.11 o                         
   4  15   6         17.13         16.43         5.19 o                         
   5  15   6          0.10         -3.05         4.78 o                         
   6  15   6          0.12          7.92         4.75 o                         
  -8  16   6          0.68          7.96         4.53 o                         
  -7  16   6          1.67          4.25         4.88 o                         
  -6  16   6          6.94          5.62         3.48 o                         
  -5  16   6         17.72         23.96         4.62 o                         
  -4  16   6          0.14          0.09         4.71 o                         
  -3  16   6        275.49        239.53         7.29 o                         
  -2  16   6        261.90        227.50         6.57 o                         
  -1  16   6         16.64         27.17         4.96 o                         
   0  16   6          0.15          0.28         4.28 o                         
   1  16   6         29.81         44.00         5.09 o                         
   2  16   6          1.27         44.50         9.64 o                         
   3  16   6         69.89         70.54         6.28 o                         
   4  16   6         20.26         30.97         4.97 o                         
   5  16   6         20.82         16.78         5.25 o                         
  -8  17   6          1.35          6.41         4.30 o                         
  -7  17   6         17.18         12.16         4.12 o                         
  -6  17   6          2.44         11.17         4.06 o                         
  -5  17   6          4.41         20.96         6.31 o                         
  -4  17   6          0.49         23.55         8.20 o                         
  -3  17   6         70.81        118.87         6.42 o                         
  -2  17   6         25.70         80.36        17.20 o                         
  -1  17   6        211.45        187.96         6.41 o                         
   0  17   6         30.29         67.60        12.41 o                         
   1  17   6        129.13        126.04         6.43 o                         
   2  17   6          5.93          9.22         4.71 o                         
   3  17   6         69.79         91.20         6.04 o                         
   4  17   6         37.95         42.76         6.71 o                         
   5  17   6         11.83         38.90         9.85 o                         
  -7  18   6          4.41          9.64         4.72 o                         
  -6  18   6         15.57         36.04         4.85 o                         
  -5  18   6         25.93         39.46         4.99 o                         
  -4  18   6          0.08          5.64         6.52 o                         
  -3  18   6          3.75         14.66         4.97 o                         
  -2  18   6         44.16         50.77         5.18 o                         
  -1  18   6          3.26         15.04         5.04 o                         
   0  18   6          5.77         31.06         7.49 o                         
   1  18   6         55.21         40.25         5.51 o                         
   2  18   6          0.21         15.11         5.28 o                         
   3  18   6         51.39         65.48         5.87 o                         
   4  18   6          7.38         22.17         6.37 o                         
  -7  19   6          6.56          8.84         4.85 o                         
  -6  19   6          0.07         16.72         5.28 o                         
  -5  19   6        107.49        136.63         7.55 o                         
  -4  19   6         50.72         48.42         6.45 o                         
  -3  19   6          5.76         24.82         9.14 o                         
  -2  19   6          5.95         21.87         6.37 o                         
   0  19   6         15.11         20.58         5.37 o                         
   1  19   6         25.86         28.11         5.30 o                         
   2  19   6         59.06         45.20         6.27 o                         
   3  19   6          2.69         17.47         6.39 o                         
   4  19   6          4.18         22.70         5.80 o                         
  -6  20   6          0.33          2.77         4.85 o                         
  -5  20   6          2.79         -1.58         5.35 o                         
  -4  20   6         12.08         52.85        11.16 o                         
  -3  20   6         22.21         34.77         9.52 o                         
  -2  20   6          3.46         54.32        19.25 o                         
  -1  20   6         54.64         54.19         6.17 o                         
   0  20   6         43.65         77.21         6.18 o                         
   1  20   6         53.89         56.15         5.77 o                         
   2  20   6         40.45         41.45         4.98 o                         
   3  20   6         21.24         23.40         5.36 o                         
  -5  21   6          0.07         19.53         8.59 o                         
  -4  21   6          6.22         27.85        14.09 o                         
  -3  21   6         31.90         42.24         5.53 o                         
  -2  21   6         49.47         68.63         6.92 o                         
  -1  21   6         13.76         32.00        10.97 o                         
   0  21   6        105.03        114.32        16.80 o                         
   1  21   6          1.46         13.34         5.33 o                         
   2  21   6          1.93          2.28         4.93 o                         
  -4  22   6          0.16         -0.54         5.10 o                         
  -3  22   6          8.84          7.14         7.10 o                         
  -2  22   6         31.97         36.54         6.05 o                         
  -1  22   6          7.93         12.43         6.89 o                         
   0  22   6          5.00         22.35         7.05 o                         
   1  22   6         22.68         31.10         5.95 o                         
 -11   1   7          8.83         15.75         4.01 o                         
 -10   1   7          2.12          0.17         3.35 o                         
  -9   1   7         58.40         59.47         4.17 o                         
  -8   1   7         25.36         19.79         3.14 o                         
  -7   1   7         30.63         23.86         3.83 o                         
  -6   1   7        439.04        404.37         7.20 o                         
  -5   1   7        183.85        204.57         5.50 o                         
  -4   1   7        232.02        227.42         4.22 o                         
  -3   1   7       1322.97       1229.69        15.17 o                         
  -2   1   7          5.70         -0.35         2.99 o                         
  -1   1   7          2.35         -6.42         3.21 o                         
   0   1   7        230.61        224.60         4.87 o                         
   1   1   7         73.43         92.30         4.12 o                         
   2   1   7         71.78         89.25         4.39 o                         
   3   1   7        119.05        120.75         5.41 o                         
   4   1   7         73.84         89.64         5.15 o                         
   5   1   7         11.00         19.20         4.85 o                         
   6   1   7         15.60         13.64         5.08 o                         
   7   1   7          3.95         16.71         5.61 o                         
 -11   2   7         10.32         13.87         5.27 o                         
 -10   2   7          8.58         13.62         3.55 o                         
  -9   2   7         23.64         20.69         3.88 o                         
  -8   2   7          5.76         14.89         7.58 o                         
  -7   2   7        211.25        215.59         6.55 o                         
  -6   2   7        155.22        162.15         4.51 o                         
  -5   2   7        446.08        427.21         6.88 o                         
  -4   2   7        215.16        206.30         5.26 o                         
  -3   2   7         15.85         18.39         3.08 o                         
  -2   2   7         71.12         58.90         3.28 o                         
  -1   2   7        144.55        144.98         4.33 o                         
   0   2   7         12.95          5.79         3.35 o                         
   1   2   7         75.38         79.36         3.94 o                         
   2   2   7         61.38         79.11         4.38 o                         
   3   2   7          0.27         11.10         4.05 o                         
   4   2   7         39.76         49.53         4.77 o                         
   5   2   7         14.87         85.14        14.50 o                         
   6   2   7         15.08          8.78         5.02 o                         
   7   2   7          2.12         -1.05         5.21 o                         
 -10   3   7          1.61         22.74        10.79 o                         
  -9   3   7          0.00         -5.75         5.11 o                         
  -8   3   7          0.10         -1.08         2.99 o                         
  -7   3   7        146.62        152.71         5.60 o                         
  -6   3   7          7.91         14.22         3.24 o                         
  -5   3   7          3.48          2.24         3.02 o                         
  -4   3   7        406.24        375.47         6.19 o                         
  -3   3   7        117.53        110.75         3.83 o                         
  -2   3   7         54.52         54.10         3.31 o                         
  -1   3   7        435.15        400.46         6.63 o                         
   0   3   7          0.52         -4.73         3.27 o                         
   1   3   7         42.18         56.20         3.97 o                         
   2   3   7         31.02         40.99         3.94 o                         
   3   3   7        301.96        290.35         6.71 o                         
   4   3   7        133.17        137.74         5.75 o                         
   5   3   7          0.21         32.99         9.24 o                         
   6   3   7          4.82         17.50         7.07 o                         
   7   3   7          0.96          4.03         6.91 o                         
 -10   4   7          1.21          5.40         4.85 o                         
  -9   4   7          0.57          6.99         4.09 o                         
  -8   4   7          3.66          3.62         3.41 o                         
  -7   4   7         15.44         33.56         9.64 o                         
  -6   4   7         65.57         69.06         3.98 o                         
  -5   4   7        128.20        116.97         3.94 o                         
  -4   4   7        583.00        534.85         8.02 o                         
  -3   4   7        128.55        110.89         3.76 o                         
  -2   4   7         10.01          5.97         3.09 o                         
  -1   4   7        256.24        258.66         5.65 o                         
   0   4   7        173.73        163.51         4.89 o                         
   1   4   7         36.82         45.53         3.96 o                         
   2   4   7         74.49         80.42         4.70 o                         
   3   4   7        108.76        128.96         5.32 o                         
   4   4   7         51.28         63.66         4.99 o                         
   5   4   7          9.91         25.49         5.69 o                         
   6   4   7          2.70          7.28         5.56 o                         
   7   4   7         25.85         29.00         9.35 o                         
 -10   5   7          8.98         99.63        18.77 o                         
  -9   5   7         13.53         28.34        10.39 o                         
  -8   5   7         42.85         40.19         4.47 o                         
  -7   5   7         12.90         11.69         3.53 o                         
  -6   5   7         48.50         61.80         4.22 o                         
  -5   5   7        901.61        835.46        11.13 o                         
  -4   5   7        137.10        114.70         3.85 o                         
  -3   5   7         14.07          8.79         3.71 o                         
  -2   5   7        581.21        538.16         8.18 o                         
  -1   5   7        162.55        144.27         4.55 o                         
   0   5   7         82.03         92.15         4.09 o                         
   1   5   7         53.83         70.42         4.02 o                         
   2   5   7         28.37         29.91         4.26 o                         
   3   5   7         46.12         63.90        15.24 o                         
   4   5   7         52.23         48.58         5.40 o                         
   5   5   7         39.83         47.29         6.90 o                         
   6   5   7          0.45          3.82         5.46 o                         
   7   5   7          3.20         19.04         7.34 o                         
 -10   6   7          5.63         10.43         5.27 o                         
  -9   6   7          0.01         18.21        14.61 o                         
  -8   6   7          0.94         16.26         6.97 o                         
  -7   6   7         75.64         84.76         4.38 o                         
  -6   6   7        244.46        198.23         5.11 o                         
  -5   6   7        231.40        241.14         5.12 o                         
  -4   6   7        165.23        119.85         5.26 o                         
  -3   6   7          7.65          7.01         3.12 o                         
  -2   6   7        236.68        209.67         4.80 o                         
  -1   6   7          0.76         -0.58         3.65 o                         
   0   6   7          1.78         -6.20         3.34 o                         
   1   6   7         18.66         15.15         3.57 o                         
   2   6   7          0.07         -1.96         4.45 o                         
   3   6   7          9.96          4.11         4.32 o                         
   4   6   7         35.09         40.27         5.18 o                         
   5   6   7          0.02         -0.89         4.81 o                         
   6   6   7          0.00          4.43         5.75 o                         
   7   6   7         20.28         27.13         5.59 o                         
 -10   7   7          0.59         16.83        12.70 o                         
  -9   7   7          0.08         -1.17         3.49 o                         
  -8   7   7          2.23          8.34         4.21 o                         
  -7   7   7        270.71        293.79         6.29 o                         
  -6   7   7          8.81         55.31        10.62 o                         
  -5   7   7        653.63        541.77         9.39 o                         
  -4   7   7        163.21        111.67         4.06 o                         
  -3   7   7        176.96        142.89         4.85 o                         
  -2   7   7        353.00        301.59         5.83 o                         
  -1   7   7         73.42         91.47         4.56 o                         
   0   7   7         15.36         14.11         3.50 o                         
   1   7   7         74.91         61.38         4.14 o                         
   2   7   7          6.15          3.74         3.63 o                         
   3   7   7          0.12          1.29         4.22 o                         
   4   7   7         88.70        103.45         5.11 o                         
   5   7   7          2.67          4.13         5.14 o                         
   6   7   7          1.64         19.92         9.60 o                         
   7   7   7         19.00         20.99         5.29 o                         
 -10   8   7          0.23         44.95        26.88 o                         
  -9   8   7          1.43         -4.98         3.62 o                         
  -8   8   7          0.75         19.34         5.33 o                         
  -7   8   7        181.24        212.99         8.62 o                         
  -6   8   7          1.67         16.81         6.09 o                         
  -5   8   7         35.79         43.68         3.37 o                         
  -4   8   7         15.64          4.47         3.33 o                         
  -3   8   7         64.42         57.23         3.70 o                         
  -2   8   7          0.06         -1.76         3.17 o                         
  -1   8   7         39.53         32.75         3.39 o                         
   0   8   7        517.90        448.48         8.12 o                         
   1   8   7          9.21         15.54         3.85 o                         
   2   8   7        107.51        103.44         4.66 o                         
   3   8   7         17.13         19.89         5.36 o                         
   4   8   7          9.40         26.67         6.65 o                         
   5   8   7         16.50         17.51         5.05 o                         
   6   8   7          2.88          4.09         4.75 o                         
 -10   9   7          2.12          2.92         4.55 o                         
  -9   9   7          7.00          8.80         3.76 o                         
  -8   9   7         21.83         26.19         4.41 o                         
  -7   9   7        210.49        168.86         5.15 o                         
  -6   9   7        132.88        114.35         5.68 o                         
  -5   9   7         23.31         19.84         3.24 o                         
  -4   9   7         14.95          9.99         3.16 o                         
  -3   9   7          0.41         -7.33         3.67 o                         
  -2   9   7        104.04        102.15         4.52 o                         
  -1   9   7         68.06         71.29         3.61 o                         
   0   9   7          1.87          8.65         3.99 o                         
   1   9   7        672.97        613.80         9.48 o                         
   2   9   7         62.90         77.39         4.63 o                         
   3   9   7          0.27          2.14         4.90 o                         
   4   9   7         21.66         34.75         8.15 o                         
   5   9   7          4.11         12.04         4.95 o                         
   6   9   7         28.88         38.78         5.58 o                         
  -9  10   7         23.19         28.75         4.19 o                         
  -8  10   7          1.36         15.70         4.89 o                         
  -7  10   7         50.77         48.26         5.41 o                         
  -6  10   7          2.68          2.66         3.66 o                         
  -5  10   7         26.39         28.31         4.06 o                         
  -4  10   7          1.12         -1.78         3.38 o                         
  -3  10   7         15.80          8.60         3.39 o                         
  -2  10   7        244.45        198.55         5.08 o                         
  -1  10   7        235.24        204.85         5.60 o                         
   0  10   7         93.34        104.68         4.77 o                         
   1  10   7         88.88        105.58         6.12 o                         
   2  10   7         45.52         50.47         4.60 o                         
   3  10   7         53.43         45.30         5.62 o                         
   4  10   7          0.21         18.55         8.98 o                         
   5  10   7         68.10         89.69         5.96 o                         
   6  10   7          0.16         20.07         5.52 o                         
  -9  11   7          1.05         19.82         7.01 o                         
  -8  11   7         36.13         49.23         4.76 o                         
  -7  11   7         28.94        142.12        12.12 o                         
  -6  11   7          0.74          9.79         4.80 o                         
  -5  11   7         13.65         17.00         5.13 o                         
  -4  11   7         50.83         47.10         4.17 o                         
  -3  11   7        153.34        138.14         4.70 o                         
  -2  11   7         81.85         86.48         4.03 o                         
  -1  11   7          1.68          1.20         2.58 o                         
   0  11   7        146.21        148.16         4.36 o                         
   1  11   7        183.09        163.88         5.99 o                         
   2  11   7          8.15         12.04         5.12 o                         
   3  11   7         17.97        122.48        21.97 o                         
   4  11   7         50.18         75.15         6.59 o                         
   5  11   7         21.86         23.01         7.45 o                         
   6  11   7          0.34          7.52         5.31 o                         
  -9  12   7         42.59         56.44         7.66 o                         
  -8  12   7         19.97         29.89         5.09 o                         
  -7  12   7        105.56        110.43         9.63 o                         
  -6  12   7         11.57         15.38         4.88 o                         
  -5  12   7         17.78         22.46         3.72 o                         
  -4  12   7         58.92         57.59         4.22 o                         
  -3  12   7          3.33          1.14         3.22 o                         
  -2  12   7          0.07          2.57         3.59 o                         
  -1  12   7         74.33         76.25         5.00 o                         
   0  12   7          2.91          3.66         4.22 o                         
   1  12   7         57.48         77.65         4.86 o                         
   2  12   7          6.76         28.18         4.36 o                         
   3  12   7        371.81        307.03         8.22 o                         
   4  12   7         28.66         39.88         5.10 o                         
   5  12   7         12.53         11.30         5.30 o                         
  -9  13   7         30.57         40.84         5.11 o                         
  -8  13   7          0.58         25.56        16.23 o                         
  -7  13   7          6.20         42.88        12.59 o                         
  -6  13   7          0.03          9.55         4.69 o                         
  -5  13   7         22.00         31.85         3.79 o                         
  -4  13   7        138.35        127.80         5.73 o                         
  -3  13   7          9.86         18.26         3.77 o                         
  -2  13   7          7.53         12.88         4.74 o                         
  -1  13   7          7.58         13.98         4.42 o                         
   0  13   7          0.54          8.43         4.73 o                         
   1  13   7         16.85         26.00         4.90 o                         
   2  13   7        137.62        190.77        12.85 o                         
   3  13   7         34.30         45.29         5.62 o                         
   4  13   7          0.07         42.11        13.93 o                         
   5  13   7         10.51         26.56         8.96 o                         
  -8  14   7          4.46          9.62         6.12 o                         
  -7  14   7          7.64          5.82         4.11 o                         
  -6  14   7          1.39          4.57         3.56 o                         
  -5  14   7         18.51         60.32        14.11 o                         
  -4  14   7          2.75         14.53         3.89 o                         
  -3  14   7         31.06         34.79         3.46 o                         
  -2  14   7        176.62        163.12         5.90 o                         
  -1  14   7        125.95        118.27         5.49 o                         
   0  14   7         21.33         21.73         4.88 o                         
   1  14   7         13.70         35.49         8.47 o                         
   2  14   7         13.14         52.01        11.67 o                         
   3  14   7         38.10         48.06         5.66 o                         
   4  14   7         12.90          6.26         7.26 o                         
   5  14   7         32.77         21.05         5.24 o                         
  -8  15   7         12.34         37.23         9.18 o                         
  -7  15   7          0.45         11.40         4.84 o                         
  -6  15   7          1.16          6.70         4.26 o                         
  -5  15   7         13.91         23.56         7.10 o                         
  -4  15   7          0.05          9.39         6.29 o                         
  -3  15   7          0.76         14.98         6.11 o                         
  -2  15   7         10.04         27.42         5.42 o                         
  -1  15   7         50.10         56.91         5.85 o                         
   0  15   7         46.03         53.26         5.40 o                         
   1  15   7         77.45        132.50        17.81 o                         
   2  15   7          1.39         37.76         9.02 o                         
   3  15   7         38.62         91.68        12.51 o                         
   4  15   7         60.51         94.20         6.25 o                         
  -7  16   7         19.27         36.55        10.98 o                         
  -6  16   7         52.27         55.22         7.43 o                         
  -5  16   7          1.28          5.90         4.42 o                         
  -4  16   7         43.32         68.05        15.03 o                         
  -3  16   7          0.41          5.92         5.30 o                         
  -2  16   7         33.00         39.76         5.66 o                         
  -1  16   7         21.25         20.96         5.65 o                         
   0  16   7         60.66         52.92         7.44 o                         
   1  16   7         49.83         66.27         9.53 o                         
   3  16   7          7.35         15.72         6.29 o                         
   4  16   7          4.37         10.43         5.46 o                         
  -7  17   7          0.17          1.95         4.67 o                         
  -6  17   7          0.01          3.57         5.11 o                         
  -5  17   7         11.35         26.39         5.45 o                         
  -4  17   7         95.23        110.45         9.00 o                         
  -3  17   7         48.85         29.51         5.86 o                         
  -2  17   7         41.56         41.84         6.81 o                         
  -1  17   7         14.15         24.58         5.53 o                         
   0  17   7          3.22         40.20        17.56 o                         
   1  17   7          9.28         75.08        11.24 o                         
   2  17   7        121.13        143.79         8.83 o                         
   3  17   7         44.16         59.73         6.63 o                         
  -6  18   7          6.12         14.49         7.77 o                         
  -5  18   7         51.88         73.23        16.76 o                         
  -4  18   7         26.49        123.50        13.85 o                         
  -3  18   7         10.17         16.57         5.96 o                         
  -2  18   7         39.38         36.73         5.48 o                         
  -1  18   7          2.33         19.67         7.02 o                         
   0  18   7          6.22         24.87         9.45 o                         
   1  18   7         21.62         22.04         7.54 o                         
   2  18   7          0.10         46.65         9.90 o                         
  -5  19   7         15.05         35.34         8.37 o                         
  -4  19   7          4.55         17.20         5.66 o                         
  -3  19   7         16.58         24.36         5.80 o                         
  -2  19   7         53.36         81.79         8.89 o                         
  -1  19   7         59.55         40.01         6.50 o                         
   0  19   7         76.74         65.85         6.02 o                         
   1  19   7         13.25         32.69         8.19 o                         
   2  19   7          4.20          5.57         5.46 o                         
  -4  20   7         75.81        101.98         5.61 o                         
  -3  20   7        191.46        177.87         9.87 o                         
  -2  20   7         32.69         49.14        11.93 o                         
  -1  20   7         50.14         52.88         6.12 o                         
   0  20   7         11.97         30.03         9.72 o                         
 -10   0   8         17.46          9.34         6.64 o                         
  -9   0   8          7.13         73.36        15.77 o                         
  -8   0   8          7.26          3.51         6.00 o                         
  -7   0   8         10.47         20.61         4.95 o                         
  -6   0   8        230.37        228.03        11.53 o                         
  -5   0   8          0.85         -2.15         5.45 o                         
  -4   0   8        741.35        688.53        12.73 o                         
  -3   0   8        369.30        313.10         9.60 o                         
  -2   0   8        391.37        343.62        12.11 o                         
  -1   0   8        525.88        477.91        11.26 o                         
   0   0   8          4.24         13.14         5.11 o                         
   1   0   8         35.25         28.03         5.67 o                         
   2   0   8        634.71        563.02        13.07 o                         
   3   0   8         35.18         48.77        14.43 o                         
   4   0   8        164.72        127.78        11.30 o                         
   5   0   8         60.82         36.78         8.18 o                         
   6   0   8         28.86         32.66         7.77 o                         
 -10   1   8          6.16         16.87         4.55 o                         
  -9   1   8          2.54         13.52         8.38 o                         
  -8   1   8          0.12         21.45        10.74 o                         
  -7   1   8         17.44         31.51         4.15 o                         
  -6   1   8         21.87         18.04         4.00 o                         
  -5   1   8          3.45         15.26         5.13 o                         
  -4   1   8         12.27         27.45         3.16 o                         
  -3   1   8         15.13         50.54         6.42 o                         
  -2   1   8        101.17        123.84         4.78 o                         
  -1   1   8          8.56         14.97         3.71 o                         
   0   1   8        480.96        386.97         6.73 o                         
   1   1   8         12.98         24.55         4.01 o                         
   2   1   8        385.71        382.04         8.10 o                         
   3   1   8          0.02         27.27         8.04 o                         
   4   1   8          0.02         -6.28         5.67 o                         
   5   1   8          8.34         -2.23         7.54 o                         
   6   1   8         24.31         33.46         6.54 o                         
 -10   2   8         10.81         25.99         8.64 o                         
  -9   2   8         17.61         94.97        14.42 o                         
  -8   2   8          3.22         60.26        23.15 o                         
  -7   2   8          1.69         11.55         4.17 o                         
  -6   2   8        137.70        148.92         5.43 o                         
  -5   2   8         61.54         80.19         4.51 o                         
  -4   2   8        133.20        127.91         4.79 o                         
  -3   2   8        352.10        329.59         6.36 o                         
  -2   2   8         52.55         41.69         4.08 o                         
  -1   2   8        168.96        153.34         5.65 o                         
   0   2   8          2.07          9.46         3.89 o                         
   1   2   8        108.32        128.52         5.09 o                         
   2   2   8         12.47         27.23         4.55 o                         
   3   2   8         97.80        115.31         9.45 o                         
   4   2   8          0.21         -4.26         5.40 o                         
   5   2   8          0.13         -4.70         5.85 o                         
   6   2   8         15.77         11.16         6.09 o                         
 -10   3   8          8.06         35.96        12.86 o                         
  -9   3   8          0.16          4.02         5.20 o                         
  -8   3   8          0.10         40.73        17.37 o                         
  -7   3   8          2.15          9.23         3.94 o                         
  -6   3   8        107.38        121.23         5.86 o                         
  -5   3   8        127.17        109.47         5.55 o                         
  -4   3   8        349.11        342.52         9.66 o                         
  -3   3   8        398.16        358.32         7.77 o                         
  -2   3   8          6.06         -7.34         3.77 o                         
  -1   3   8        382.03        352.70         6.79 o                         
   0   3   8         11.79         13.07         4.47 o                         
   1   3   8        101.08        107.44         5.18 o                         
   2   3   8          2.81          2.26         4.73 o                         
   3   3   8        116.45        138.99         6.90 o                         
   4   3   8        152.08        149.47         6.65 o                         
   5   3   8         37.18         26.60         5.79 o                         
   6   3   8          6.52         -0.12         5.76 o                         
  -9   4   8          3.55          4.11         4.34 o                         
  -8   4   8         32.44         69.95        15.81 o                         
  -7   4   8        167.22        153.29         6.91 o                         
  -6   4   8         23.80         39.97         4.28 o                         
  -5   4   8        129.93        147.97         4.83 o                         
  -4   4   8        149.93        156.74         5.43 o                         
  -3   4   8          1.69          1.89         3.44 o                         
  -2   4   8          0.37         -7.44         3.72 o                         
  -1   4   8        435.75        386.16         8.15 o                         
   0   4   8         17.71         89.80        16.97 o                         
   1   4   8         53.96         64.34         5.19 o                         
   2   4   8         82.88         86.26         6.59 o                         
   3   4   8         94.40        128.87         6.94 o                         
   4   4   8         13.85         30.77         4.86 o                         
   5   4   8         27.80         21.91         6.51 o                         
   6   4   8          0.39          0.18         6.14 o                         
  -9   5   8         10.44          8.04         4.88 o                         
  -8   5   8          0.42         17.97        13.22 o                         
  -7   5   8         39.24         38.26         4.48 o                         
  -6   5   8         11.13          9.42         4.30 o                         
  -5   5   8        151.95        120.68         5.38 o                         
  -4   5   8         21.24         17.47         5.09 o                         
  -3   5   8          0.06         -1.18         3.28 o                         
  -2   5   8        262.70        253.93         6.95 o                         
  -1   5   8        189.35        175.62         5.55 o                         
   0   5   8        235.93        218.59         6.24 o                         
   1   5   8        186.46        173.28         6.15 o                         
   2   5   8         34.62         45.98         5.92 o                         
   3   5   8         54.24         74.80        10.45 o                         
   4   5   8          2.62          7.97         6.76 o                         
   5   5   8         37.74         23.40         5.94 o                         
  -9   6   8          2.83          0.88         5.01 o                         
  -8   6   8          0.06         -8.26         7.53 o                         
  -7   6   8         11.66          4.00         4.02 o                         
  -6   6   8         29.72         43.73         6.16 o                         
  -5   6   8         30.78         59.77         7.09 o                         
  -4   6   8        174.83        131.74         5.26 o                         
  -3   6   8        212.71        185.53         5.60 o                         
  -2   6   8        517.35        427.58         7.52 o                         
  -1   6   8         68.56         60.32         5.65 o                         
   0   6   8          0.60          4.53         4.71 o                         
   1   6   8        120.96        132.91         6.16 o                         
   2   6   8         42.45         34.58         4.98 o                         
   3   6   8          0.01          9.16        11.58 o                         
   4   6   8          1.52         47.23        13.28 o                         
   5   6   8          2.56          1.03         5.93 o                         
  -9   7   8          0.33          4.25         4.43 o                         
  -8   7   8          3.59         21.83         8.06 o                         
  -7   7   8          7.11         14.40         6.07 o                         
  -6   7   8         25.80         41.25         5.33 o                         
  -5   7   8         69.84         92.81         6.29 o                         
  -4   7   8          0.98          0.95         5.30 o                         
  -3   7   8          6.25         11.20         5.81 o                         
  -2   7   8         24.99         39.68         3.84 o                         
  -1   7   8         37.71         43.13         5.07 o                         
   0   7   8        178.97        165.40         6.72 o                         
   1   7   8         14.51         20.73         4.89 o                         
   2   7   8         70.31         77.75         6.44 o                         
   3   7   8          0.48         18.79         9.55 o                         
   4   7   8        217.69        202.08        10.97 o                         
   5   7   8          9.90         36.17        10.79 o                         
  -9   8   8          2.22          5.34         5.01 o                         
  -8   8   8         25.75         30.36         5.24 o                         
  -7   8   8          1.10          0.23         4.75 o                         
  -6   8   8         10.71         35.53         8.98 o                         
  -5   8   8          5.78          5.72         4.26 o                         
  -4   8   8          0.16          3.94         5.14 o                         
  -3   8   8         44.54         29.83         3.71 o                         
  -2   8   8          3.88          1.05         3.71 o                         
  -1   8   8         30.06         28.74         4.04 o                         
   0   8   8         90.69        117.76         5.67 o                         
   1   8   8         74.93         69.52         5.80 o                         
   2   8   8        130.60        143.69         7.12 o                         
   3   8   8          8.26         24.29         7.54 o                         
   4   8   8          5.89         33.45        14.70 o                         
   5   8   8          1.40         19.90         9.18 o                         
  -9   9   8          1.16          6.28         4.76 o                         
  -8   9   8         23.55         21.29         6.00 o                         
  -7   9   8          0.64          1.86         4.44 o                         
  -6   9   8         44.59         26.46         5.01 o                         
  -5   9   8          3.51          9.13         5.97 o                         
  -4   9   8          1.17         -5.83         4.96 o                         
  -3   9   8         17.45         19.26         4.09 o                         
  -2   9   8          0.03          0.90         4.04 o                         
  -1   9   8         38.24         31.36         4.67 o                         
   0   9   8         46.76         38.62         4.20 o                         
   1   9   8         81.02        155.38        11.71 o                         
   2   9   8        241.92        249.04        11.60 o                         
   3   9   8          7.80         24.17         5.70 o                         
   4   9   8        140.11        137.46         7.82 o                         
   5   9   8          9.54         28.32         7.65 o                         
  -8  10   8          4.56         39.49        11.41 o                         
  -7  10   8          5.80         14.50         4.64 o                         
  -6  10   8         14.96          7.42         4.65 o                         
  -5  10   8         22.61         41.29         4.37 o                         
  -4  10   8         25.73         40.54         6.96 o                         
  -3  10   8        130.68        121.18         5.79 o                         
  -2  10   8          0.94         -1.10         4.21 o                         
  -1  10   8          9.36         19.01         6.44 o                         
   0  10   8          0.71         26.46         9.54 o                         
   1  10   8          9.81         57.74        14.52 o                         
   2  10   8          0.10         82.34        24.48 o                         
   3  10   8         47.91        110.51        13.35 o                         
   4  10   8          0.44          2.02         5.37 o                         
  -8  11   8         20.19         30.43         6.00 o                         
  -7  11   8         10.74         13.32         4.72 o                         
  -6  11   8          0.05          0.08         4.52 o                         
  -5  11   8          4.49          6.80         6.15 o                         
  -4  11   8         13.75         37.29         6.96 o                         
  -3  11   8        111.55        107.28         5.06 o                         
  -2  11   8         54.20         58.74         4.74 o                         
  -1  11   8         16.07        114.26        22.69 o                         
   0  11   8        220.96        184.71        10.43 o                         
   1  11   8         11.87         35.54         8.34 o                         
   2  11   8         16.48         20.51         5.70 o                         
   3  11   8        154.99        158.89        10.39 o                         
   4  11   8          1.42         28.11         8.53 o                         
  -8  12   8          0.96          9.58         4.95 o                         
  -7  12   8          9.87         26.60         5.90 o                         
  -6  12   8         55.91         52.54         5.04 o                         
  -5  12   8         55.57         59.66         4.68 o                         
  -4  12   8          4.61         10.96         4.61 o                         
  -3  12   8          2.97          0.56         4.39 o                         
  -2  12   8          3.54         22.94        14.30 o                         
  -1  12   8         36.25         43.04         6.13 o                         
   0  12   8          0.12         14.29         8.14 o                         
   1  12   8          0.90         11.25         6.00 o                         
   2  12   8          4.34         30.15         6.52 o                         
   3  12   8          5.69         15.06         7.65 o                         
   4  12   8          1.90         17.66         8.92 o                         
  -7  13   8          0.03         22.09         6.16 o                         
  -6  13   8          6.51         98.10        12.52 o                         
  -5  13   8         85.31         97.78         8.00 o                         
  -4  13   8         24.30         34.31         5.41 o                         
  -3  13   8          0.05         10.10        10.75 o                         
  -2  13   8         43.98         42.94         9.11 o                         
  -1  13   8          4.80         15.97         8.11 o                         
   0  13   8          0.54         31.20        16.74 o                         
   1  13   8         72.75         73.56         6.35 o                         
   2  13   8         60.79         74.17         6.41 o                         
   3  13   8          0.81         15.61         6.87 o                         
  -7  14   8          7.99         31.83         6.17 o                         
  -6  14   8         11.20         17.03         5.10 o                         
  -5  14   8          0.53         27.86         6.51 o                         
  -4  14   8          2.88         21.48         5.53 o                         
  -3  14   8         38.81         46.03         7.59 o                         
  -2  14   8          1.68         18.87         6.91 o                         
  -1  14   8          0.96         12.15         6.18 o                         
   0  14   8          6.80          8.71         6.23 o                         
   1  14   8         25.02         55.82        10.17 o                         
   2  14   8          0.07         -2.49         5.71 o                         
   3  14   8         16.29         21.78         5.58 o                         
  -6  15   8          2.65          7.03         5.52 o                         
  -5  15   8          0.03          7.38         9.34 o                         
  -4  15   8         15.25         25.30         9.54 o                         
  -3  15   8         49.08         51.44         7.18 o                         
  -2  15   8         17.53         44.63        13.41 o                         
  -1  15   8        143.35        128.64         7.04 o                         
   0  15   8        135.78        133.40         7.73 o                         
   1  15   8         48.14         28.32         6.38 o                         
   2  15   8          7.85         33.15        11.45 o                         
  -5  16   8         45.90         72.76         6.16 o                         
  -4  16   8          2.60         21.32         8.25 o                         
  -3  16   8          0.64         77.39        11.48 o                         
  -2  16   8          3.54          9.35         6.16 o                         
  -1  16   8          0.02         29.52         9.26 o                         
   0  16   8          4.06         16.49         6.00 o                         
   1  16   8          0.42         27.51         9.32 o                         
  -4  17   8        101.51        140.34        10.24 o                         
  -3  17   8         54.56         88.05        11.94 o                         
  -2  17   8        121.73        135.40         9.21 o                         
  -1  17   8          5.08         15.68         9.07 o                         
   0  17   8         29.26         53.35         7.50 o                         
  -2  18   8         28.14         21.47         5.84 o                         
  -8   1   9          0.31          4.25         4.63 o                         
  -7   1   9         16.77         19.63         4.41 o                         
  -6   1   9         41.80         36.04         6.49 o                         
  -5   1   9         19.89         21.53         3.61 o                         
  -3   1   9        115.21        139.82         7.31 o                         
  -2   1   9          0.14         15.30         5.13 o                         
  -1   1   9         50.53         56.04         6.01 o                         
   0   1   9         54.80        119.49        11.10 o                         
   1   1   9         57.22        136.16        14.45 o                         
   2   1   9         40.29         85.64        12.62 o                         
   3   1   9         19.17         18.29         9.91 o                         
   4   1   9         26.21          0.49         6.27 o                         
  -8   2   9          5.00          5.03         5.48 o                         
  -7   2   9         14.36         24.94         8.15 o                         
  -6   2   9        108.22        112.27         6.41 o                         
  -5   2   9         12.75         13.27         4.12 o                         
  -4   2   9          0.87         44.27        14.19 o                         
  -3   2   9         13.96         31.60         5.92 o                         
  -2   2   9         13.40         61.75        14.67 o                         
  -1   2   9          1.87          9.99         4.97 o                         
   0   2   9          9.56         32.53         6.68 o                         
   1   2   9          7.07         90.26        22.96 o                         
   2   2   9          0.05        102.73        16.25 o                         
   3   2   9          0.29         43.55        12.82 o                         
   4   2   9         43.02         26.23         6.32 o                         
  -8   3   9         13.16          9.49         4.24 o                         
  -7   3   9          0.87         12.72         5.44 o                         
  -6   3   9         21.69         27.40         4.49 o                         
  -5   3   9        164.53        126.76         5.08 o                         
  -3   3   9         14.98         51.90        10.47 o                         
  -2   3   9         45.24         73.62        11.82 o                         
  -1   3   9          3.29         10.49         5.08 o                         
   0   3   9         54.13        115.04        16.77 o                         
   1   3   9          5.82         23.72         9.18 o                         
   2   3   9         47.93         54.30         6.87 o                         
   3   3   9        119.07        105.18        10.51 o                         
   4   3   9         20.86         16.71         8.31 o                         
  -8   4   9         10.75         -0.65         4.48 o                         
  -7   4   9         14.77         14.00         5.14 o                         
  -6   4   9         25.02         40.69         5.04 o                         
  -5   4   9          0.22          6.09         4.14 o                         
  -4   4   9          0.65         11.04         8.89 o                         
  -3   4   9          6.00         23.96         7.75 o                         
  -2   4   9         56.21        130.64        10.37 o                         
  -1   4   9         34.55        100.12        17.77 o                         
   0   4   9         59.00        128.10        15.94 o                         
   1   4   9        100.79        163.61        18.72 o                         
   2   4   9         13.13         36.13         6.38 o                         
   3   4   9         15.17         97.10        16.51 o                         
   4   4   9         10.76         13.59         7.77 o                         
  -8   5   9          4.18          0.32         4.48 o                         
  -7   5   9          1.66          0.57         4.92 o                         
  -6   5   9          0.42          6.45         4.35 o                         
  -5   5   9          0.09          4.00         4.29 o                         
  -4   5   9          8.22         15.95         6.50 o                         
  -3   5   9         15.84         14.69        16.14 o                         
  -2   5   9          4.00         26.10         9.09 o                         
  -1   5   9          0.06         20.24         6.46 o                         
   0   5   9         13.60         85.04        14.54 o                         
   1   5   9          6.97         51.50        28.37 o                         
   2   5   9        112.88        155.32        16.43 o                         
   3   5   9          1.21         32.91        10.31 o                         
  -8   6   9          7.10          8.33         4.96 o                         
  -7   6   9          3.82         -2.55         3.73 o                         
  -6   6   9          0.07          6.22         5.59 o                         
  -5   6   9          0.07         -5.16         4.07 o                         
  -4   6   9          1.03          1.46         4.44 o                         
  -3   6   9          5.42          6.23         5.53 o                         
  -2   6   9          3.24          7.98         4.93 o                         
  -1   6   9         13.56         29.36        11.29 o                         
   0   6   9          9.03         30.31        13.02 o                         
   1   6   9         41.79         59.21         7.71 o                         
   2   6   9          3.93         39.01         8.71 o                         
   3   6   9         18.54         50.21        10.21 o                         
  -7   7   9          3.25         -1.79         4.46 o                         
  -6   7   9         11.71         11.09         4.41 o                         
  -5   7   9          1.57          3.53         4.03 o                         
  -4   7   9          0.60         -1.63         4.47 o                         
  -3   7   9         11.64         29.14         7.19 o                         
  -2   7   9         20.52         23.02         5.57 o                         
  -1   7   9          6.27         22.05         8.48 o                         
   0   7   9          6.23         55.98        16.86 o                         
   1   7   9          3.32         34.24        10.53 o                         
   2   7   9          3.50         40.46        13.14 o                         
   3   7   9          4.41         33.24        12.54 o                         
  -7   8   9          0.04          3.77         4.58 o                         
  -6   8   9         13.06         15.15         6.46 o                         
  -5   8   9          0.02          9.18         5.10 o                         
  -4   8   9          9.16          9.81         5.23 o                         
  -3   8   9          3.68          6.91         6.12 o                         
  -2   8   9          0.95         35.13        14.29 o                         
  -1   8   9         11.61         12.68        12.80 o                         
   0   8   9         17.32         33.78         9.44 o                         
   1   8   9         15.78         33.14         9.00 o                         
   2   8   9          2.53          2.59         8.64 o                         
   3   8   9          0.82         19.13        15.88 o                         
  -7   9   9         10.28         11.17         5.57 o                         
  -6   9   9         48.72         48.86         5.04 o                         
  -5   9   9         39.27         29.63         4.43 o                         
  -4   9   9          0.78          2.23         4.83 o                         
  -3   9   9         21.63         36.39        12.39 o                         
  -2   9   9          1.21         18.42         8.25 o                         
  -1   9   9         38.12         51.12         6.70 o                         
   0   9   9         14.29         38.24        11.56 o                         
   1   9   9          4.91         19.12         8.85 o                         
   2   9   9          2.74          8.24         7.59 o                         
  -6  10   9         10.54         40.05        15.95 o                         
  -5  10   9         25.34         13.95         5.66 o                         
  -4  10   9         18.99         16.84         5.69 o                         
  -3  10   9         63.18         88.23        16.17 o                         
  -2  10   9          5.56         40.17        12.61 o                         
  -1  10   9          3.10         19.31         6.89 o                         
   0  10   9         19.75         28.83         6.02 o                         
   1  10   9          1.76         22.87         7.47 o                         
   2  10   9         35.45         44.30         6.06 o                         
  -6  11   9          1.96          1.95         4.70 o                         
  -5  11   9          2.18          7.61         5.88 o                         
  -4  11   9         35.34         62.57        11.35 o                         
  -3  11   9          1.92         10.16         5.75 o                         
  -2  11   9         58.50         82.00        13.93 o                         
  -1  11   9          0.85         33.69        11.92 o                         
   0  11   9          0.00          5.44         5.97 o                         
   2  11   9          0.01         36.62        15.25 o                         
  -5  12   9          0.15         25.44        13.46 o                         
  -4  12   9         12.78         16.92         5.24 o                         
  -3  12   9          4.08         21.20         9.25 o                         
  -2  12   9         70.62         58.59         7.16 o                         
  -1  12   9         90.93         85.67         7.46 o                         
   0  12   9         93.68         94.96         7.94 o                         
   1  12   9         27.52         18.95         8.85 o                         
  -5  13   9          6.42          6.15         5.73 o                         
  -4  13   9          9.86         10.79         6.50 o                         
  -3  13   9         16.35         47.97        19.61 o                         
  -2  13   9          0.23          8.56         6.22 o                         
  -1  13   9          0.89         27.95        13.28 o                         
   0  13   9          1.90         39.10         9.01 o                         
  -3  14   9         50.81         51.63        10.91 o                         
  -2  14   9          9.41         13.90         6.96 o                         
  -1  14   9          8.21         55.84        17.07 o                         
  -6   0  10          1.14         14.06         6.78 o                         
  -5   0  10          0.46         35.77        14.63 o                         
  -4   0  10          8.51          0.56         5.15 o                         
  -3   0  10         52.35         33.92         8.03 o                         
  -2   0  10        107.26        129.10        12.93 o                         
  -1   0  10        106.15        115.14        10.34 o                         
   0   0  10          0.01          0.42        10.39 o                         
   1   0  10         12.07          6.43         8.07 o                         
  -6   1  10         35.46         38.31         4.84 o                         
  -5   1  10         80.69         75.57         5.59 o                         
  -4   1  10          0.73         -3.85         4.25 o                         
  -3   1  10          5.10        -11.21         5.60 o                         
  -2   1  10         15.13         19.02         8.10 o                         
  -1   1  10         23.65         27.97         6.75 o                         
   0   1  10          7.76          9.50         6.31 o                         
   1   1  10         13.41         20.93         5.85 o                         
  -6   2  10         16.27         22.15         4.66 o                         
  -5   2  10         17.04         52.27        11.58 o                         
  -4   2  10          0.06          5.53         3.93 o                         
  -3   2  10         44.76         27.58         4.95 o                         
  -2   2  10          2.17          0.86         7.47 o                         
  -1   2  10          4.67         -0.68         5.56 o                         
   0   2  10         43.60        104.70        17.96 o                         
   1   2  10         11.91         21.73         7.22 o                         
  -6   3  10          5.79         17.66         5.14 o                         
  -5   3  10         32.81         53.36         8.58 o                         
  -4   3  10          0.81          4.46         4.67 o                         
  -3   3  10          8.36         -4.14         4.95 o                         
  -2   3  10          1.57          7.00         5.80 o                         
  -1   3  10         14.22         12.54         7.72 o                         
   0   3  10          1.74         32.64        12.53 o                         
   1   3  10          0.32          2.07         6.91 o                         
  -6   4  10          0.21         11.42         4.86 o                         
  -5   4  10          8.24         45.44         9.92 o                         
  -4   4  10         45.56         59.59         5.38 o                         
  -3   4  10          0.47          7.30         5.37 o                         
  -2   4  10         39.27         57.65         5.82 o                         
  -1   4  10         23.37         28.74         7.01 o                         
   0   4  10          6.37         28.81        11.37 o                         
   1   4  10         15.17         22.08         7.75 o                         
  -5   5  10          0.60         22.79         9.24 o                         
  -4   5  10          0.01         13.87         4.92 o                         
  -3   5  10          0.36         10.76         6.07 o                         
  -2   5  10          9.15         -1.67         5.11 o                         
  -1   5  10          0.69         23.15        13.29 o                         
   0   5  10         22.67         27.55        10.29 o                         
  -5   6  10         24.61         32.57         5.16 o                         
  -4   6  10         46.71         64.65         6.44 o                         
  -3   6  10          0.01         14.19         9.06 o                         
  -2   6  10          0.03         12.12        11.12 o                         
  -1   6  10          8.08         41.15        16.30 o                         
   0   6  10         48.83         45.60         6.19 o                         
  -4   7  10         17.34         56.01        16.77 o                         
  -3   7  10         14.14         26.49        14.07 o                         
  -2   7  10          0.02         36.31        12.62 o                         
  -1   7  10          0.49         11.45         6.54 o                         
   0   7  10          7.46         30.50         8.75 o                         
  -4   8  10          5.86          8.52         5.72 o                         
  -3   8  10         57.46         61.61         6.82 o                         
  -2   8  10         20.65         63.92        14.29 o                         
  -1   8  10         48.31         48.38         5.06 o                         
                                                                                
